# Supplementary material for: A standardized quantitative analysis strategy for stable isotope probing metagenomics
Source: mSystems. 2023 Jun 28;8(4):e01280-22. doi: 10.1128/msystems.01280-22 (PMC10469821; doi:10.1128/msystems.01280-22)
Supplement: Data Set S1 — Internal calibration standards utilized in experimental design. A set of six synthetic DNA fragments (pre) were added to mixtures of DNA from isolates and the complex microbiome to track the ultracentrifugation and fraction collection steps. An additional set of 80 synthetic DNA fragments (post), or sequins, were added to each fraction as an internal standard for subsequent quantitative metagenomic analysis. [file msystems.01280-22-s0006.xlsx]

## Sheet: Supplementary Data Set 1
Supplementary Data Set 1. Internal calibration standards utilized in experimental design. A set of six synthetic DNA fragments (pre) were added to mixtures of DNA from isolates and the complex microbiome to track the ultracentrifugation and fraction collection steps. Pre-centrifugation standards were synthesized by PCR as described in the Methods section using the primers specified below. An addi…
Type	Feature	Gi	Label ratio	Concentration	Sequence	5'primer (pET28b.UnivF)	3'primer (pET28b.UnivR)
pre	pW5Y-AprR	0.37	0	1	ATTTAAATGCCCGGGCCGGCCGATCGCTTGCCTGTAACTTACACGCGCCTCGTATCTTTTAATGATGGAATAATTTGGGAATTTACTCTGTGTTTATTTATTTTTATGTTTTGTATTTGGATTTTAGAAAGTAAATAAAGAAGGTAGAAGAGTTACGGaAATGAAGAAAAAAAAATAAACAAAGGTTTAAAAAATTTCAACAAAAAGCGTACTTTACATATATATTTATTAGACAAGAAAAGCAGATTAAATAGATATACATTCGATTAACGATAAGTAAAATGTAAAATCACAGGATTTTCGTGTGTGGTCTTCTACACAGACAAGATGAAACAATTCGGCATTAATACCTGAGAGCAGGAAGAGCAAGATAAAAGGTAGTATTTGTTGGCGATCCCC…	ATTTAAATGCCCGGGCCGGCCG	ACTAAATCCGCTGCTTCACCTATTCTCC
pre	Batch146B_p056	0.523	0	1	cggcctggtgccgcgcggcagccatATGATGCTTACGCAGCGTGGAATCGCATCACGCCCGTGGGTAAACCGTGATCGCCAGCAGCATCCGAGTATCTCCAGCAGTTCCGTGTACTACAGCCCCCCGGCCACCGCGCTGGGTTCTAGCAGCAGTTCATCCCTGGCTCCAGCGCTGCTTCTTGCCGTCGCTGTGCGGCGGCGGCGTGCCCCTTCATCTCTGTTGTCCGGCAGGCAGCCGAAATTCCCGCGTCTGATGGCCAACACCAACGCTGCTGCAAATAAACTGTGTGGTGGCCGCTCGATGCCTCCTGCTGCCTGCTGTCGTCATTCTGGTGGTCAGCGATTCCTGTCGTCCCTACCGTGCTGGATGATGCCGTCAACGCAGCTGGCGGGCGACTT…	CGGCCTGGTGCCGCGCGGCA	TTGCTGTCCACCAGTCATGCTAG
pre	Batch146B_p058	0.497	0.29	1	cggcctggtgccgcgcggcagccatATGCCTTTCCTACAGCTGCACCCTCGCCGCCGCCCGTGTGGGCCCGCGCTAATAAGCAAATCGCCATACTCGGAGTCAGGAAAAGCCCGGGAACAGACAGTTGATGGACATTTTGAACAAAAGGATGAACCAAGCGAAATGGCAAGCATGGTTGATGCCATCAGAACAGCATTGAGGTCGATCGGAGAGGGTGAGATTACCATTTCAGCCTATGACACGGCAATGGTAGCCCTTCTCAAGAACCCAGATGGGGGTGATGCGCCACTGTTCCCATCGACCATTGACTGGATCATCCAGAATCAGCTACCCGATGGTTCATGGGGCGATGAAGCCTTCTTCATGATCAGAGACAGGATCATCAGCACCCTAGCATG…	CGGCCTGGTGCCGCGCGGCA	TTGCTGTCCACCAGTCATGCTAG
pre	Batch146B_p060	0.505	0.57	1	cggcctggtgccgcgcggcagccatATGACAGGGTTCATCGTGGAGGCACTACAGAGCGAAGCACATGCGGAAGCACACAAACCAGTTGTTGGGAAGACACAGCAGCATAAGGGTGAGCCTAGACACATTGACGAAATGGTCGGCACCATCAGAGCTGCGTTGAGGTCAGCAGCAGGCGGTGATCTCAATATCTCCCTATATGACACGGCATGGATCGCGCTTGTGAGAAAGCTGGACGGTGGAGAAGGCCCGGAGTTCCCCTCGTCCATCGACTGTATCACTAGGAACCAGCTCCCAGATGGCTCATGGGGATATGAAGCCTTCTTCTTAGTCCAAGACCGGCTCATCAACACCTTGGCTTGTGTCATCGCTCTGAAAACTTGGAATGTTCATAGCGA…	CGGCCTGGTGCCGCGCGGCA	TTGCTGTCCACCAGTCATGCTAG
pre	Batch146B_p063	0.511	0.86	1	cggcctggtgccgcgcggcagccatATGATCGGGTTCATCGTGGAGGCAATACAGGGTGAAGCACCTGAGGCAGTTGCACACAAACCAGTCGTTGGGAAGACACATCAGCATAAGGGTGAGCCAAGACACATCGACGAAATGATCGACACCGTCAGAGCTGCTTTGAGGTCGGTGGCCGGCGGTGATATAAGTGTCTCCCCATACGACACGGCATGGATCGCGCTTGTGAGAAAGCTGGACGGTGGAGAAGGTCCGCAGTTTCCCTCATGCATCGAGTGGATCGCTAAGAACCAGCTCCCAGATGGCTCATGGGGCGATGGCGCCTTCTTCTTAGTCCAAGACCGGCTCATCAACACCTTGGCTTGCATCATCGCTTTGAAAACTTGGAATGTTCATAG…	CGGCCTGGTGCCGCGCGGCA	TTGCTGTCCACCAGTCATGCTAG
pre	pSET152	0.63	1	1	GACCCCGAAGCAGGGTTATGCAGCGGAAAAGATCCGTCGACCTGCAGGCATGCAAGCTCTAGCGATTCCAGACGTCCCGAAGGCGTGGCGCGGCTTCCCCGTGCCGGAGCAATCGCCCTGGGTGGGTTACACGACGCCCCTCTATGGCCCGTACTGACGGACACACCGAAGCCCCGGCGGCAACCCTCAGCGGATGCCCCGGGGCTTCACGTTTTCCCAGGTCAGAAGCGGTTTTCGGGAGTAGTGCCCCAACTGGGGTAACCTTTGAGTTCTCTCAGTTGGGGGCGTAGGGTCGCCGACATGACACAAGGGGTTGTGACCGGGGTGGACACGTACGCGGGTGCTTACGACCGTCAGTCGCGCGAGCGCGAGAATTCGAGCGCAGCAAGCCCAGCGACA…	GACCCCGAAGCAGGGTTATGC	CTCGACAGACGTAGATCAGGCTTCC
post	S1054_GC_001_A	0.503929	0	1
post	S1055_GC_002_A	0.506311	0	1
post	S1056_GC_003_A	0.495356	0	1
post	S1057_GC_004_A	0.487973	0	1
post	S1058_GC_005_A	0.497023	0	1
post	S1059_GC_006_A	0.487735	0	1
post	S1060_MR_001_A	0.531786	0	0.125
post	S1061_MR_002_A	0.451786	0	0.5
post	S1062_MR_003_A	0.570357	0	1
post	S1063_MR_004_A	0.382143	0	0.5
post	S1064_MR_005_A	0.402143	0	0.0625
post	S1065_MR_006_A	0.467857	0	0.5
post	S1066_MR_007_A	0.512143	0	0.25
post	S1067_MR_008_A	0.509286	0	0.125
post	S1068_MR_009_A	0.509643	0	0.25
post	S1069_MR_010_A	0.502857	0	0.5
post	S1070_MR_011_A	0.447857	0	0.125
post	S1071_MR_012_A	0.426071	0	1
post	S1072_MR_013_A	0.5325	0	0.0625
post	S1073_MR_014_A	0.454286	0	0.0625
post	S1074_MR_015_A	0.500357	0	1
post	S1075_MR_016_A	0.410714	0	1
post	S1076_MR_017_A	0.518929	0	0.125
post	S1077_MR_018_A	0.509643	0	0.25
post	S1078_MR_019_A	0.477857	0	0.0625
post	S1079_MR_020_A	0.4925	0	0.25
post	S1080_ML_001_A	0.386222	0	1
post	S1081_ML_002_A	0.426415	0	1
post	S1082_ML_003_A	0.420173	0	1
post	S1083_ML_004_A	0.524651	0	1
post	S1084_ML_005_A	0.581055	0	1
post	S1085_ML_006_A	0.516667	0	1
post	S1086_ML_007_A	0.481703	0	1
post	S1091_MG_005_A	0.655767	0	1
post	S1092_MG_006_A	0.427284	0	0.007813
post	S1093_MG_007_A	0.372459	0	0.015625
post	S1094_MG_008_A	0.496979	0	0.0625
post	S1095_MG_009_A	0.601907	0	0.25
post	S1096_MG_010_A	0.7106	0	0.5
post	S1097_MG_011_A	0.503195	0	0.0625
post	S1098_MG_012_A	0.396189	0	0.5
post	S1099_MG_013_A	0.339508	0	0.125
post	S1100_MG_014_A	0.341557	0	0.25
post	S1101_MG_015_A	0.679663	0	0.5
post	S1102_MG_016_A	0.335932	0	0.125
post	S1103_MG_017_A	0.635952	0	0.25
post	S1104_MG_018_A	0.457799	0	0.015625
post	S1105_MG_019_A	0.5932	0	0.0625
post	S1106_MG_020_A	0.438685	0	0.125
post	S1107_MG_021_A	0.470718	0	0.25
post	S1108_MG_022_A	0.62367	0	0.5
post	S1109_MG_023_A	0.301748	0	0.007813
post	S1110_MG_024_A	0.320147	0	1
post	S1111_MG_025_A	0.293989	0	0.03125
post	S1112_MG_026_A	0.443081	0	0.03125
post	S1113_MG_027_A	0.371625	0	0.0625
post	S1114_MG_028_A	0.399171	0	0.007813
post	S1115_MG_029_A	0.413562	0	0.03125
post	S1116_MG_030_A	0.644512	0	0.015625
post	S1117_MG_031_A	0.366902	0	0.007813
post	S1118_MG_032_A	0.658946	0	1
post	S1119_MG_033_A	0.360524	0	0.5
post	S1120_MG_034_A	0.418597	0	0.25
post	S1121_MG_035_A	0.568983	0	0.125
post	S1122_MG_036_A	0.503525	0	0.0625
post	S1123_MG_037_A	0.36623	0	0.03125
post	S1124_MG_038_A	0.409198	0	0.015625
post	S1125_MG_039_A	0.377308	0	0.007813
post	S1126_MG_040_A	0.635784	0	1
post	S1127_MG_041_A	0.53575	0	0.5
post	S1128_MG_042_A	0.499161	0	0.25
post	S1129_MG_043_A	0.507217	0	0.125
post	S1130_MG_044_A	0.527694	0	0.0625
post	S1131_MG_045_A	0.689157	0	0.03125
post	S1132_MG_046_A	0.505539	0	0.015625
post	S1133_MG_047_A	0.489426	0	0.007813
post	S1134_MG_048_A	0.47902	0	1
post	S1135_IF_003_A	0.476429	0	1
post	S1136_UQ_001_A	0.490471	0	1
post	S1137_UQ_002_A	0.498997	0	1
