# Supplementary material for: A standardized quantitative analysis strategy for stable isotope probing metagenomics
Source: mSystems. 2023 Jun 28;8(4):e01280-22. doi: 10.1128/msystems.01280-22 (PMC10469821; doi:10.1128/msystems.01280-22)
Supplement: Data Set S2 — Metagenome-assembled genomes (MAGs) generated across assembly approaches and associated quality metrics. A total of 2,022 MAGs were generated across all assemblies, of which 248 were high- quality, 447 were medium-quality, and 1,327 were low-quality as defined by the MIMAG reporting standards. Bin identifiers and assembly identifiers are provided, along with CheckM metrics for estimates of completeness and contamination. Cluster representatives are denoted based on single-linkage clustering from average nucleotide identity values of ≥ 96.5 and alignment fractions of ≥ 30%. [file msystems.01280-22-s0007.xlsx]

## Sheet: Supplementary Data Set 2
Supplementary Data Set 2. Metagenome-assembled genomes (MAGs) generated across assembly approaches and associated quality metrics. A total of 2,022 MAGs were generated across all assemblies, of which 248 were high-quality, 447 were medium-quality, and 1,327 were low-quality as defined by the MIMAG reporting standards. Bin identifiers and assembly identifiers are provided, along with CheckM metric…
bin_id	assembly_id	bin_id	Marker lineage1	Marker lineage2	# genomes	# markers	# marker sets	0	1	2	3	4	5+	Completeness	Contamination	Strain heterogeneity	Total length	highQualMAG	mediumQualMAG	classification	cluster_id(ani96.5_af_30)	cluster_representative?
00pct_50ng_1:bins.1	00pct_50ng_1	bins.1	k__Bacteria	(UID203)	5449	104	58	80	24	0	0	0	0	29.23	0	0	379225	FALSE	FALSE	d__Bacteria;p__Patescibacteria;c__Gracilibacteria;o__Peribacterales;f__Peribacteraceae;g__;s__	NA	No
00pct_50ng_1:bins.10	00pct_50ng_1	bins.10	root	(UID1)	5656	56	24	56	0	0	0	0	0	0	0	0	283405	FALSE	FALSE	NA	NA	No
00pct_50ng_1:bins.11	00pct_50ng_1	bins.11	root	(UID1)	5656	56	24	56	0	0	0	0	0	0	0	0	293338	FALSE	FALSE	NA	NA	No
00pct_50ng_1:bins.12	00pct_50ng_1	bins.12	k__Bacteria	(UID203)	5449	104	58	94	10	0	0	0	0	16.38	0	0	222736	FALSE	FALSE	d__Bacteria;p__Patescibacteria;c__Paceibacteria;o__UBA9983;f__Zambryskibacteraceae;g__C7867-006;s__	NA	No
00pct_50ng_1:bins.13	00pct_50ng_1	bins.13	root	(UID1)	5656	56	24	52	4	0	0	0	0	16.67	0	0	415452	FALSE	FALSE	d__Bacteria;p__Bacteroidota;c__Bacteroidia;o__Chitinophagales;f__Chitinophagaceae;g__Sediminibacterium;s__	NA	No
00pct_50ng_1:bins.14	00pct_50ng_1	bins.14	o__Burkholderiales	(UID4000)	193	427	214	404	22	0	1	0	0	2.8	0.06	0	217497	FALSE	FALSE	NA	NA	No
00pct_50ng_1:bins.15	00pct_50ng_1	bins.15	root	(UID1)	5656	56	24	55	1	0	0	0	0	1.04	0	0	474642	FALSE	FALSE	NA	NA	No
00pct_50ng_1:bins.16	00pct_50ng_1	bins.16	k__Bacteria	(UID203)	5449	104	58	11	80	13	0	0	0	87.04	18.39	0	806519	FALSE	FALSE	d__Bacteria;p__Patescibacteria;c__Paceibacteria;o__UBA9983;f__UBA11359_A;g__;s__	NA	No
00pct_50ng_1:bins.17	00pct_50ng_1	bins.17	k__Bacteria	(UID203)	5449	103	58	81	21	1	0	0	0	31.03	1.72	100	317875	FALSE	FALSE	d__Bacteria;p__Actinobacteriota;c__Actinomycetia;o__Nanopelagicales;f__Nanopelagicaceae;g__Planktophila;s__	NA	No
00pct_50ng_1:bins.18	00pct_50ng_1	bins.18	o__Actinomycetales	(UID1815)	120	572	265	177	387	8	0	0	0	72.88	1.95	37.5	2844860	FALSE	TRUE	d__Bacteria;p__Actinobacteriota;c__Actinomycetia;o__Mycobacteriales;f__Mycobacteriaceae;g__Mycobacterium;s__	15	No
00pct_50ng_1:bins.19	00pct_50ng_1	bins.19	k__Bacteria	(UID1452)	924	151	101	65	86	0	0	0	0	49.8	0	0	450909	FALSE	FALSE	d__Bacteria;p__Patescibacteria;c__Paceibacteria;o__2-02-FULL-40-12;f__IGHO2-01-FULL-4-A;g__;s__	NA	No
00pct_50ng_1:bins.2	00pct_50ng_1	bins.2	k__Bacteria	(UID203)	5449	102	56	92	10	0	0	0	0	14.29	0	0	350610	FALSE	FALSE	d__Bacteria;p__Patescibacteria;c__Paceibacteria;o__2-02-FULL-40-12;f__;g__;s__	NA	No
00pct_50ng_1:bins.20	00pct_50ng_1	bins.20	o__Burkholderiales	(UID4000)	193	427	214	162	257	8	0	0	0	64.15	2.37	0	2297140	FALSE	TRUE	d__Bacteria;p__Proteobacteria;c__Gammaproteobacteria;o__Burkholderiales;f__Burkholderiaceae;g__Leptothrix;s__	8	No
00pct_50ng_1:bins.21	00pct_50ng_1	bins.21	k__Bacteria	(UID203)	5449	104	58	80	24	0	0	0	0	32.76	0	0	2122981	FALSE	FALSE	d__Bacteria;p__Proteobacteria;c__Gammaproteobacteria;o__Enterobacterales;f__Enterobacteriaceae;g__Escherichia;s__Escherichia flexneri	NA	No
00pct_50ng_1:bins.22	00pct_50ng_1	bins.22	o__Burkholderiales	(UID4001)	108	552	243	158	294	82	16	2	0	71.08	23.83	69.72	1926966	FALSE	FALSE	d__Bacteria;p__Proteobacteria;c__Gammaproteobacteria;o__Burkholderiales;f__Burkholderiaceae;g__Polynucleobacter;s__	NA	No
00pct_50ng_1:bins.23	00pct_50ng_1	bins.23	k__Bacteria	(UID203)	5449	104	58	98	6	0	0	0	0	10.34	0	0	910469	FALSE	FALSE	d__Bacteria;p__Proteobacteria;c__Gammaproteobacteria;o__Burkholderiales;f__Burkholderiaceae;g__Leptothrix;s__	NA	No
00pct_50ng_1:bins.24	00pct_50ng_1	bins.24	k__Bacteria	(UID203)	5449	104	58	92	12	0	0	0	0	17.24	0	0	948320	FALSE	FALSE	d__Bacteria;p__Proteobacteria;c__Gammaproteobacteria;o__Enterobacterales;f__Enterobacteriaceae;g__Escherichia;s__Escherichia flexneri	NA	No
00pct_50ng_1:bins.25	00pct_50ng_1	bins.25	root	(UID1)	5656	56	24	56	0	0	0	0	0	0	0	0	261531	FALSE	FALSE	NA	NA	No
00pct_50ng_1:bins.26	00pct_50ng_1	bins.26	root	(UID1)	5656	56	24	54	2	0	0	0	0	8.33	0	0	685813	FALSE	FALSE	d__Bacteria;p__Proteobacteria;c__Alphaproteobacteria;o__Caulobacterales;f__Hyphomonadaceae;g__;s__	NA	No
00pct_50ng_1:bins.27	00pct_50ng_1	bins.27	k__Bacteria	(UID203)	5449	103	57	83	19	1	0	0	0	29.82	1.75	0	1815618	FALSE	FALSE	d__Bacteria;p__Myxococcota;c__Polyangia;o__Palsa-1104;f__Fen-1088;g__FEN-1088;s__	NA	No
00pct_50ng_1:bins.28	00pct_50ng_1	bins.28	root	(UID1)	5656	56	24	56	0	0	0	0	0	0	0	0	221544	FALSE	FALSE	NA	NA	No
00pct_50ng_1:bins.29	00pct_50ng_1	bins.29	k__Bacteria	(UID203)	5449	104	58	72	32	0	0	0	0	46.55	0	0	453518	FALSE	FALSE	d__Bacteria;p__Actinobacteriota;c__Actinomycetia;o__Nanopelagicales;f__Nanopelagicaceae;g__Planktophila;s__	NA	No
00pct_50ng_1:bins.3	00pct_50ng_1	bins.3	o__Burkholderiales	(UID4000)	193	427	214	25	397	5	0	0	0	96.26	1.01	0	2604385	TRUE	TRUE	d__Bacteria;p__Proteobacteria;c__Gammaproteobacteria;o__Burkholderiales;f__Burkholderiaceae;g__Limnohabitans;s__	6	No
00pct_50ng_1:bins.30	00pct_50ng_1	bins.30	p__Bacteroidetes	(UID2591)	364	303	203	0	300	3	0	0	0	100	0.66	0	7986576	TRUE	TRUE	d__Bacteria;p__Bacteroidota;c__Bacteroidia;o__Chitinophagales;f__Chitinophagaceae;g__Chitinophaga;s__Chitinophaga polysaccharea	5	No
00pct_50ng_1:bins.31	00pct_50ng_1	bins.31	o__Sphingomonadales	(UID3310)	26	569	293	101	466	2	0	0	0	83.72	0.14	50	1989656	FALSE	TRUE	d__Bacteria;p__Proteobacteria;c__Alphaproteobacteria;o__Sphingomonadales;f__Sphingomonadaceae;g__Novosphingobium;s__	2	No
00pct_50ng_1:bins.32	00pct_50ng_1	bins.32	k__Bacteria	(UID1452)	924	151	101	66	85	0	0	0	0	45.54	0	0	604405	FALSE	FALSE	d__Bacteria;p__Patescibacteria;c__ABY1;o__SG8-24;f__2-12-FULL-60-25;g__2-12-FULL-60-25;s__	NA	No
00pct_50ng_1:bins.33	00pct_50ng_1	bins.33	root	(UID1)	5656	56	24	56	0	0	0	0	0	0	0	0	211241	FALSE	FALSE	NA	NA	No
00pct_50ng_1:bins.34	00pct_50ng_1	bins.34	o__Actinomycetales	(UID1696)	455	315	190	199	116	0	0	0	0	38.5	0	0	472827	FALSE	FALSE	d__Bacteria;p__Actinobacteriota;c__Actinomycetia;o__Nanopelagicales;f__Nanopelagicaceae;g__Planktophila;s__	NA	No
00pct_50ng_1:bins.35	00pct_50ng_1	bins.35	k__Bacteria	(UID203)	5449	104	58	65	25	12	2	0	0	57.92	26.72	100	2539593	FALSE	FALSE	d__Bacteria;p__Bacteroidota;c__Bacteroidia;o__Flavobacteriales;f__Crocinitomicaceae;g__UBA952;s__	NA	No
00pct_50ng_1:bins.36	00pct_50ng_1	bins.36	k__Bacteria	(UID203)	5449	104	58	94	10	0	0	0	0	14.14	0	0	907319	FALSE	FALSE	d__Bacteria;p__Proteobacteria;c__Gammaproteobacteria;o__Burkholderiales;f__Burkholderiaceae;g__Limnohabitans;s__	NA	No
00pct_50ng_1:bins.37	00pct_50ng_1	bins.37	c__Spirochaetia	(UID2496)	72	215	125	141	74	0	0	0	0	26.92	0	0	457626	FALSE	FALSE	d__Bacteria;p__Patescibacteria;c__Gracilibacteria;o__Peribacterales;f__Peribacteraceae;g__2-02-FULL-51-10;s__	NA	No
00pct_50ng_1:bins.38	00pct_50ng_1	bins.38	o__Burkholderiales	(UID4001)	108	570	250	244	323	3	0	0	0	59.17	0.52	0	900551	FALSE	TRUE	d__Bacteria;p__Proteobacteria;c__Gammaproteobacteria;o__Burkholderiales;f__Burkholderiaceae;g__Polynucleobacter;s__	14	No
00pct_50ng_1:bins.39	00pct_50ng_1	bins.39	k__Bacteria	(UID203)	5449	104	58	93	11	0	0	0	0	10.34	0	0	207741	FALSE	FALSE	NA	NA	No
00pct_50ng_1:bins.4	00pct_50ng_1	bins.4	k__Bacteria	(UID203)	5449	104	58	95	9	0	0	0	0	12.07	0	0	771669	FALSE	FALSE	NA	NA	No
00pct_50ng_1:bins.40	00pct_50ng_1	bins.40	k__Bacteria	(UID203)	5449	100	55	83	17	0	0	0	0	20.91	0	0	287019	FALSE	FALSE	d__Bacteria;p__Patescibacteria;c__ABY1;o__SG8-24;f__2-12-FULL-60-25;g__2-12-FULL-60-25;s__	NA	No
00pct_50ng_1:bins.41	00pct_50ng_1	bins.41	k__Bacteria	(UID203)	5449	104	58	31	73	0	0	0	0	63.77	0	0	441287	FALSE	TRUE	d__Bacteria;p__Patescibacteria;c__Paceibacteria;o__UBA9983;f__UBA1006;g__;s__	23	No
00pct_50ng_1:bins.42	00pct_50ng_1	bins.42	k__Bacteria	(UID203)	5449	104	58	36	68	0	0	0	0	46.55	0	0	406980	FALSE	FALSE	d__Bacteria;p__Patescibacteria;c__Paceibacteria;o__UBA9983;f__Zambryskibacteraceae;g__C7867-006;s__	NA	No
00pct_50ng_1:bins.43	00pct_50ng_1	bins.43	k__Bacteria	(UID203)	5449	104	58	97	7	0	0	0	0	12.07	0	0	665767	FALSE	FALSE	d__Bacteria;p__Proteobacteria;c__Gammaproteobacteria;o__Burkholderiales;f__Burkholderiaceae;g__Limnohabitans;s__	NA	No
00pct_50ng_1:bins.5	00pct_50ng_1	bins.5	k__Bacteria	(UID203)	5449	104	58	82	22	0	0	0	0	20.92	0	0	267458	FALSE	FALSE	d__Bacteria;p__Patescibacteria;c__Paceibacteria;o__UBA9983;f__UBA11359;g__;s__	NA	No
00pct_50ng_1:bins.6	00pct_50ng_1	bins.6	root	(UID1)	5656	56	24	56	0	0	0	0	0	0	0	0	927985	FALSE	FALSE	NA	NA	No
00pct_50ng_1:bins.7	00pct_50ng_1	bins.7	k__Bacteria	(UID203)	5449	104	58	84	20	0	0	0	0	27.59	0	0	1030487	FALSE	FALSE	d__Bacteria;p__Proteobacteria;c__Alphaproteobacteria;o__Sphingomonadales;f__Sphingomonadaceae;g__Novosphingobium;s__	NA	No
00pct_50ng_1:bins.8	00pct_50ng_1	bins.8	k__Bacteria	(UID203)	5449	104	58	93	11	0	0	0	0	17.24	0	0	489344	FALSE	FALSE	d__Bacteria;p__Proteobacteria;c__Gammaproteobacteria;o__Burkholderiales;f__Burkholderiaceae;g__Limnohabitans;s__	NA	No
00pct_50ng_1:bins.9	00pct_50ng_1	bins.9	k__Bacteria	(UID203)	5449	104	58	47	57	0	0	0	0	56.09	0	0	344144	FALSE	TRUE	d__Bacteria;p__Patescibacteria;c__Paceibacteria;o__UBA9983;f__UBA11359_D;g__;s__	19	No
00pct_50ng_2:bins.1	00pct_50ng_2	bins.1	k__Bacteria	(UID2569)	434	278	186	152	90	29	7	0	0	48.63	17.28	60	1496331	FALSE	FALSE	d__Bacteria;p__Bacteroidota;c__Bacteroidia;o__Flavobacteriales;f__Crocinitomicaceae;g__UBA952;s__	NA	No
00pct_50ng_2:bins.10	00pct_50ng_2	bins.10	k__Bacteria	(UID203)	5449	104	58	30	74	0	0	0	0	72.47	0	0	571915	FALSE	TRUE	d__Bacteria;p__Patescibacteria;c__Paceibacteria;o__UBA9983;f__UBA11359_A;g__;s__	17	No
00pct_50ng_2:bins.11	00pct_50ng_2	bins.11	o__Burkholderiales	(UID4000)	193	427	214	149	275	3	0	0	0	67.64	0.78	0	1726486	FALSE	TRUE	d__Bacteria;p__Proteobacteria;c__Gammaproteobacteria;o__Burkholderiales;f__Burkholderiaceae;g__Limnohabitans;s__	6	No
00pct_50ng_2:bins.12	00pct_50ng_2	bins.12	k__Bacteria	(UID203)	5449	100	55	83	17	0	0	0	0	20.91	0	0	254259	FALSE	FALSE	d__Bacteria;p__Patescibacteria;c__ABY1;o__SG8-24;f__2-12-FULL-60-25;g__2-12-FULL-60-25;s__	NA	No
00pct_50ng_2:bins.13	00pct_50ng_2	bins.13	k__Bacteria	(UID1452)	924	160	109	106	54	0	0	0	0	38.38	0	0	544200	FALSE	FALSE	d__Bacteria;p__Patescibacteria;c__Gracilibacteria;o__Peribacterales;f__Peribacteraceae;g__;s__	NA	No
00pct_50ng_2:bins.14	00pct_50ng_2	bins.14	k__Bacteria	(UID203)	5449	104	58	84	20	0	0	0	0	29.31	0	0	776085	FALSE	FALSE	d__Bacteria;p__Proteobacteria;c__Gammaproteobacteria;o__Burkholderiales;f__Burkholderiaceae;g__Limnohabitans;s__	NA	No
00pct_50ng_2:bins.15	00pct_50ng_2	bins.15	o__Sphingomonadales	(UID3310)	26	569	293	126	435	8	0	0	0	83.4	1.39	75	1926259	FALSE	TRUE	d__Bacteria;p__Proteobacteria;c__Alphaproteobacteria;o__Sphingomonadales;f__Sphingomonadaceae;g__Novosphingobium;s__	2	No
00pct_50ng_2:bins.16	00pct_50ng_2	bins.16	k__Bacteria	(UID2329)	174	149	89	105	44	0	0	0	0	32.47	0	0	367844	FALSE	FALSE	d__Bacteria;p__Patescibacteria;c__Paceibacteria;o__UBA9983;f__UBA1006;g__UBA1006;s__	NA	No
00pct_50ng_2:bins.17	00pct_50ng_2	bins.17	k__Bacteria	(UID203)	5449	104	58	93	11	0	0	0	0	11.72	0	0	832132	FALSE	FALSE	d__Bacteria;p__Gemmatimonadota;c__Gemmatimonadetes;o__;f__;g__;s__	NA	No
00pct_50ng_2:bins.18	00pct_50ng_2	bins.18	o__Actinomycetales	(UID1663)	488	310	185	200	109	1	0	0	0	33.6	0.14	100	351901	FALSE	FALSE	d__Bacteria;p__Actinobacteriota;c__Actinomycetia;o__Nanopelagicales;f__Nanopelagicaceae;g__Planktophila;s__	NA	No
00pct_50ng_2:bins.19	00pct_50ng_2	bins.19	k__Bacteria	(UID203)	5449	103	57	67	33	3	0	0	0	50	3.51	0	2371717	FALSE	TRUE	d__Bacteria;p__Planctomycetota;c__UBA11346;o__UBA11346;f__UBA11346;g__;s__	12	No
00pct_50ng_2:bins.2	00pct_50ng_2	bins.2	root	(UID1)	5656	56	24	54	2	0	0	0	0	8.33	0	0	252913	FALSE	FALSE	d__Bacteria;p__Proteobacteria;c__Gammaproteobacteria;o__Burkholderiales;f__Burkholderiaceae;g__Limnohabitans;s__	NA	No
00pct_50ng_2:bins.20	00pct_50ng_2	bins.20	k__Bacteria	(UID203)	5449	104	58	88	16	0	0	0	0	17.01	0	0	878148	FALSE	FALSE	d__Bacteria;p__Proteobacteria;c__Alphaproteobacteria;o__Sphingomonadales;f__Sphingomonadaceae;g__Novosphingobium;s__	NA	No
00pct_50ng_2:bins.21	00pct_50ng_2	bins.21	k__Bacteria	(UID1453)	901	171	117	86	84	1	0	0	0	39.89	0.85	100	709886	FALSE	FALSE	d__Bacteria;p__Patescibacteria;c__Gracilibacteria;o__Peribacterales;f__Peribacteraceae;g__;s__	NA	No
00pct_50ng_2:bins.22	00pct_50ng_2	bins.22	root	(UID1)	5656	56	24	55	1	0	0	0	0	4.17	0	0	545868	FALSE	FALSE	d__Bacteria;p__Proteobacteria;c__Gammaproteobacteria;o__Burkholderiales;f__Burkholderiaceae;g__Polynucleobacter;s__	NA	No
00pct_50ng_2:bins.23	00pct_50ng_2	bins.23	k__Bacteria	(UID203)	5449	104	58	78	21	3	2	0	0	33.7	12.07	77.78	874939	FALSE	FALSE	d__Bacteria;p__Proteobacteria;c__Gammaproteobacteria;o__Burkholderiales;f__Burkholderiaceae;g__Polynucleobacter;s__	NA	No
00pct_50ng_2:bins.24	00pct_50ng_2	bins.24	c__Deltaproteobacteria	(UID3216)	83	247	155	31	84	123	6	1	2	92.58	73.76	32.93	10927567	FALSE	FALSE	d__Bacteria;p__Myxococcota;c__Polyangia;o__Palsa-1104;f__Fen-1088;g__FEN-1088;s__	NA	No
00pct_50ng_2:bins.25	00pct_50ng_2	bins.25	k__Bacteria	(UID203)	5449	104	58	92	12	0	0	0	0	18.97	0	0	234170	FALSE	FALSE	d__Bacteria;p__Proteobacteria;c__Alphaproteobacteria;o__Sphingomonadales;f__Sphingomonadaceae;g__Novosphingobium;s__	NA	No
00pct_50ng_2:bins.26	00pct_50ng_2	bins.26	f__Enterobacteriaceae	(UID5124)	134	1173	336	848	325	0	0	0	0	22.31	0	0	850762	FALSE	FALSE	d__Bacteria;p__Proteobacteria;c__Gammaproteobacteria;o__Enterobacterales;f__Enterobacteriaceae;g__Escherichia;s__Escherichia flexneri	NA	No
00pct_50ng_2:bins.27	00pct_50ng_2	bins.27	root	(UID1)	5656	56	24	55	1	0	0	0	0	4.17	0	0	508899	FALSE	FALSE	NA	NA	No
00pct_50ng_2:bins.28	00pct_50ng_2	bins.28	root	(UID1)	5656	56	24	53	3	0	0	0	0	12.5	0	0	1049615	FALSE	FALSE	d__Bacteria;p__Proteobacteria;c__Gammaproteobacteria;o__Burkholderiales;f__Burkholderiaceae;g__Limnohabitans;s__	NA	No
00pct_50ng_2:bins.29	00pct_50ng_2	bins.29	k__Bacteria	(UID1452)	924	151	101	119	29	3	0	0	0	12.94	1.98	33.33	686034	FALSE	FALSE	NA	NA	No
00pct_50ng_2:bins.3	00pct_50ng_2	bins.3	o__Burkholderiales	(UID4000)	193	427	214	234	155	25	12	1	0	48.63	13.85	82.09	1447501	FALSE	FALSE	d__Bacteria;p__Proteobacteria;c__Gammaproteobacteria;o__Burkholderiales;f__Burkholderiaceae;g__Limnohabitans;s__	NA	No
00pct_50ng_2:bins.30	00pct_50ng_2	bins.30	k__Bacteria	(UID203)	5449	104	58	97	7	0	0	0	0	10.34	0	0	216795	FALSE	FALSE	NA	NA	No
00pct_50ng_2:bins.31	00pct_50ng_2	bins.31	k__Bacteria	(UID1452)	924	151	101	55	95	1	0	0	0	51.98	0.99	0	758685	FALSE	TRUE	d__Bacteria;p__Patescibacteria;c__Paceibacteria;o__2-02-FULL-40-12;f__IGHO2-01-FULL-4-A;g__;s__	11	No
00pct_50ng_2:bins.32	00pct_50ng_2	bins.32	k__Bacteria	(UID203)	5449	103	58	96	7	0	0	0	0	12.07	0	0	219820	FALSE	FALSE	NA	NA	No
00pct_50ng_2:bins.33	00pct_50ng_2	bins.33	k__Bacteria	(UID203)	5449	104	58	14	31	47	11	1	0	87.72	82.37	37.21	9930026	FALSE	FALSE	d__Bacteria;p__Actinobacteriota;c__Actinomycetia;o__Mycobacteriales;f__Mycobacteriaceae;g__Mycobacterium;s__	NA	No
00pct_50ng_2:bins.34	00pct_50ng_2	bins.34	k__Bacteria	(UID203)	5449	104	58	80	24	0	0	0	0	32.76	0	0	2103095	FALSE	FALSE	d__Bacteria;p__Proteobacteria;c__Gammaproteobacteria;o__Enterobacterales;f__Enterobacteriaceae;g__Escherichia;s__Escherichia flexneri	NA	No
00pct_50ng_2:bins.35	00pct_50ng_2	bins.35	k__Bacteria	(UID203)	5449	104	58	68	25	10	1	0	0	37.62	18.97	84.62	1339003	FALSE	FALSE	d__Bacteria;p__Bacteroidota;c__Bacteroidia;o__Flavobacteriales;f__Crocinitomicaceae;g__UBA952;s__	NA	No
00pct_50ng_2:bins.36	00pct_50ng_2	bins.36	k__Bacteria	(UID203)	5449	104	58	85	19	0	0	0	0	18.5	0	0	782896	FALSE	FALSE	d__Bacteria;p__Myxococcota;c__Polyangia;o__Palsa-1104;f__Fen-1088;g__FEN-1088;s__	NA	No
00pct_50ng_2:bins.37	00pct_50ng_2	bins.37	root	(UID1)	5656	56	24	56	0	0	0	0	0	0	0	0	278080	FALSE	FALSE	NA	NA	No
00pct_50ng_2:bins.38	00pct_50ng_2	bins.38	f__Flavobacteriaceae	(UID2817)	81	511	283	347	143	20	1	0	0	25.92	4.44	43.48	749661	FALSE	FALSE	d__Bacteria;p__Bacteroidota;c__Bacteroidia;o__Chitinophagales;f__Chitinophagaceae;g__Sediminibacterium;s__	NA	No
00pct_50ng_2:bins.39	00pct_50ng_2	bins.39	root	(UID1)	5656	56	24	54	2	0	0	0	0	8.33	0	0	228687	FALSE	FALSE	d__Bacteria;p__Proteobacteria;c__Gammaproteobacteria;o__Pseudomonadales;f__Moraxellaceae;g__Perlucidibaca;s__	NA	No
00pct_50ng_2:bins.4	00pct_50ng_2	bins.4	k__Bacteria	(UID203)	5449	104	58	96	8	0	0	0	0	13.79	0	0	387913	FALSE	FALSE	NA	NA	No
00pct_50ng_2:bins.40	00pct_50ng_2	bins.40	root	(UID1)	5656	56	24	55	1	0	0	0	0	4.17	0	0	450576	FALSE	FALSE	NA	NA	No
00pct_50ng_2:bins.41	00pct_50ng_2	bins.41	o__Burkholderiales	(UID4000)	193	427	214	74	348	5	0	0	0	85.75	1.32	20	3435941	FALSE	TRUE	d__Bacteria;p__Proteobacteria;c__Gammaproteobacteria;o__Burkholderiales;f__Burkholderiaceae;g__Leptothrix;s__	8	No
00pct_50ng_2:bins.42	00pct_50ng_2	bins.42	k__Bacteria	(UID203)	5449	104	58	13	91	0	0	0	0	81.32	0	0	756020	FALSE	TRUE	d__Bacteria;p__Patescibacteria;c__Paceibacteria;o__UBA9983;f__Zambryskibacteraceae;g__C7867-006;s__	20	Yes
00pct_50ng_2:bins.43	00pct_50ng_2	bins.43	k__Bacteria	(UID203)	5449	104	58	72	32	0	0	0	0	43.45	0	0	1466415	FALSE	FALSE	d__Bacteria;p__Proteobacteria;c__Alphaproteobacteria;o__Sphingomonadales;f__Sphingomonadaceae;g__Novosphingobium;s__	NA	No
00pct_50ng_2:bins.44	00pct_50ng_2	bins.44	c__Alphaproteobacteria	(UID3422)	26	529	308	132	384	12	1	0	0	81.09	2.73	26.67	2325383	FALSE	TRUE	d__Bacteria;p__Proteobacteria;c__Alphaproteobacteria;o__Caulobacterales;f__Hyphomonadaceae;g__;s__	25	Yes
00pct_50ng_2:bins.45	00pct_50ng_2	bins.45	k__Bacteria	(UID203)	5449	104	58	99	5	0	0	0	0	5.17	0	0	526597	FALSE	FALSE	NA	NA	No
00pct_50ng_2:bins.46	00pct_50ng_2	bins.46	k__Bacteria	(UID203)	5449	104	58	76	22	3	1	1	1	43.45	20.69	18.18	2234019	FALSE	FALSE	d__Bacteria;p__Proteobacteria;c__Gammaproteobacteria;o__Burkholderiales;f__Burkholderiaceae;g__Polynucleobacter;s__	NA	No
00pct_50ng_2:bins.47	00pct_50ng_2	bins.47	p__Bacteroidetes	(UID2591)	364	303	203	0	300	3	0	0	0	100	0.66	0	7993299	TRUE	TRUE	d__Bacteria;p__Bacteroidota;c__Bacteroidia;o__Chitinophagales;f__Chitinophagaceae;g__Chitinophaga;s__Chitinophaga polysaccharea	5	No
00pct_50ng_2:bins.48	00pct_50ng_2	bins.48	o__Actinomycetales	(UID1815)	120	572	265	185	377	9	1	0	0	68.5	1.42	41.67	2663755	FALSE	TRUE	d__Bacteria;p__Actinobacteriota;c__Actinomycetia;o__Mycobacteriales;f__Mycobacteriaceae;g__Mycobacterium;s__	15	No
00pct_50ng_2:bins.49	00pct_50ng_2	bins.49	k__Bacteria	(UID2982)	88	230	148	201	29	0	0	0	0	7.28	0	0	235470	FALSE	FALSE	d__Bacteria;p__Patescibacteria;c__Microgenomatia;o__UBA1406;f__GWC2-37-13;g__;s__	NA	No
00pct_50ng_2:bins.5	00pct_50ng_2	bins.5	k__Bacteria	(UID203)	5449	104	58	95	9	0	0	0	0	12.07	0	0	785500	FALSE	FALSE	d__Bacteria;p__Proteobacteria;c__Gammaproteobacteria;o__Enterobacterales;f__Enterobacteriaceae;g__Escherichia;s__Escherichia coli_D	NA	No
00pct_50ng_2:bins.50	00pct_50ng_2	bins.50	o__Burkholderiales	(UID4001)	108	570	250	392	178	0	0	0	0	30.57	0	0	475697	FALSE	FALSE	d__Bacteria;p__Proteobacteria;c__Gammaproteobacteria;o__Burkholderiales;f__Burkholderiaceae;g__Polynucleobacter;s__	NA	No
00pct_50ng_2:bins.51	00pct_50ng_2	bins.51	k__Bacteria	(UID203)	5449	104	58	63	20	14	7	0	0	23.2	9.09	0	1441500	FALSE	FALSE	d__Bacteria;p__Proteobacteria;c__Gammaproteobacteria;o__Burkholderiales;f__Burkholderiaceae;g__;s__	NA	No
00pct_50ng_2:bins.52	00pct_50ng_2	bins.52	k__Bacteria	(UID203)	5449	104	58	86	17	1	0	0	0	22.41	0.86	0	501724	FALSE	FALSE	d__Bacteria;p__Bacteroidota;c__Bacteroidia;o__Flavobacteriales;f__Flavobacteriaceae;g__Flavobacterium;s__	NA	No
00pct_50ng_2:bins.53	00pct_50ng_2	bins.53	k__Bacteria	(UID203)	5449	104	58	21	83	0	0	0	0	70.82	0	0	596205	FALSE	TRUE	d__Bacteria;p__Patescibacteria;c__Paceibacteria;o__UBA9983;f__UBA11359_D;g__;s__	19	No
00pct_50ng_2:bins.54	00pct_50ng_2	bins.54	f__Enterobacteriaceae	(UID5124)	134	1171	336	1022	130	18	1	0	0	8.45	1.1	33.33	694327	FALSE	FALSE	d__Bacteria;p__Proteobacteria;c__Gammaproteobacteria;o__Burkholderiales;f__Burkholderiaceae;g__Limnohabitans;s__	NA	No
00pct_50ng_2:bins.55	00pct_50ng_2	bins.55	k__Bacteria	(UID203)	5449	104	58	88	16	0	0	0	0	18.73	0	0	458171	FALSE	FALSE	NA	NA	No
00pct_50ng_2:bins.56	00pct_50ng_2	bins.56	o__Burkholderiales	(UID4000)	193	427	214	79	219	110	17	2	0	88.83	40.25	4.62	5966778	FALSE	FALSE	d__Bacteria;p__Proteobacteria;c__Gammaproteobacteria;o__Burkholderiales;f__Burkholderiaceae;g__QOAZ01;s__	NA	No
00pct_50ng_2:bins.57	00pct_50ng_2	bins.57	k__Bacteria	(UID203)	5449	104	58	93	11	0	0	0	0	17.24	0	0	340187	FALSE	FALSE	d__Bacteria;p__Proteobacteria;c__Gammaproteobacteria;o__Burkholderiales;f__Burkholderiaceae;g__Polynucleobacter;s__	NA	No
00pct_50ng_2:bins.58	00pct_50ng_2	bins.58	k__Bacteria	(UID203)	5449	104	58	83	21	0	0	0	0	17.24	0	0	465642	FALSE	FALSE	d__Bacteria;p__Proteobacteria;c__Gammaproteobacteria;o__Burkholderiales;f__Burkholderiaceae;g__Limnohabitans;s__	NA	No
00pct_50ng_2:bins.59	00pct_50ng_2	bins.59	k__Bacteria	(UID203)	5449	104	58	80	20	2	2	0	0	23.51	6.9	100	969002	FALSE	FALSE	d__Bacteria;p__Proteobacteria;c__Gammaproteobacteria;o__Burkholderiales;f__Burkholderiaceae;g__Limnohabitans;s__	NA	No
00pct_50ng_2:bins.6	00pct_50ng_2	bins.6	o__Actinomycetales	(UID1696)	455	315	190	153	157	4	1	0	0	56.57	2.63	57.14	851465	FALSE	TRUE	d__Bacteria;p__Actinobacteriota;c__Actinomycetia;o__Nanopelagicales;f__Nanopelagicaceae;g__Planktophila;s__	13	No
00pct_50ng_2:bins.60	00pct_50ng_2	bins.60	root	(UID1)	5656	56	24	55	1	0	0	0	0	4.17	0	0	686089	FALSE	FALSE	d__Bacteria;p__Actinobacteriota;c__Actinomycetia;o__Mycobacteriales;f__Mycobacteriaceae;g__Mycobacterium;s__	NA	No
00pct_50ng_2:bins.61	00pct_50ng_2	bins.61	k__Bacteria	(UID203)	5449	104	58	97	7	0	0	0	0	12.07	0	0	296163	FALSE	FALSE	NA	NA	No
00pct_50ng_2:bins.62	00pct_50ng_2	bins.62	k__Bacteria	(UID1453)	901	171	117	100	71	0	0	0	0	34.62	0	0	544389	FALSE	FALSE	d__Bacteria;p__Patescibacteria;c__ABY1;o__SG8-24;f__2-12-FULL-60-25;g__2-12-FULL-60-25;s__	NA	No
00pct_50ng_2:bins.63	00pct_50ng_2	bins.63	root	(UID1)	5656	56	24	55	1	0	0	0	0	4.17	0	0	260423	FALSE	FALSE	NA	NA	No
00pct_50ng_2:bins.64	00pct_50ng_2	bins.64	k__Bacteria	(UID203)	5449	104	58	77	25	2	0	0	0	39.66	1.72	100	681391	FALSE	FALSE	d__Bacteria;p__Proteobacteria;c__Gammaproteobacteria;o__Burkholderiales;f__Burkholderiaceae;g__Polynucleobacter;s__	NA	No
00pct_50ng_2:bins.65	00pct_50ng_2	bins.65	k__Bacteria	(UID203)	5449	104	58	89	12	3	0	0	0	10.27	2.59	0	362611	FALSE	FALSE	NA	NA	No
00pct_50ng_2:bins.66	00pct_50ng_2	bins.66	o__Actinomycetales	(UID1696)	455	315	190	153	110	50	2	0	0	53.52	15.66	78.57	968528	FALSE	FALSE	d__Bacteria;p__Actinobacteriota;c__Actinomycetia;o__Nanopelagicales;f__Nanopelagicaceae;g__Planktophila;s__	NA	No
00pct_50ng_2:bins.7	00pct_50ng_2	bins.7	k__Bacteria	(UID203)	5449	104	58	96	8	0	0	0	0	13.79	0	0	262984	FALSE	FALSE	NA	NA	No
00pct_50ng_2:bins.8	00pct_50ng_2	bins.8	k__Bacteria	(UID203)	5449	104	58	59	45	0	0	0	0	44.67	0	0	558564	FALSE	FALSE	d__Bacteria;p__Patescibacteria;c__Microgenomatia;o__UBA1406;f__GWC2-37-13;g__;s__	NA	No
00pct_50ng_2:bins.9	00pct_50ng_2	bins.9	k__Bacteria	(UID203)	5449	104	58	65	39	0	0	0	0	58.62	0	0	1480117	FALSE	TRUE	d__Bacteria;p__Proteobacteria;c__Gammaproteobacteria;o__Pseudomonadales;f__Moraxellaceae;g__Perlucidibaca;s__	21	No
00pct_50ng_3:bins.1	00pct_50ng_3	bins.1	k__Bacteria	(UID203)	5449	104	58	57	40	6	1	0	0	68.97	13.79	77.78	1565039	FALSE	FALSE	d__Bacteria;p__Proteobacteria;c__Gammaproteobacteria;o__Burkholderiales;f__Burkholderiaceae;g__Polynucleobacter;s__	NA	No
00pct_50ng_3:bins.10	00pct_50ng_3	bins.10	k__Bacteria	(UID203)	5449	103	58	52	35	12	1	3	0	73.56	36.21	72.73	1409376	FALSE	FALSE	d__Bacteria;p__Actinobacteriota;c__Actinomycetia;o__Nanopelagicales;f__Nanopelagicaceae;g__Planktophila;s__	NA	No
00pct_50ng_3:bins.11	00pct_50ng_3	bins.11	k__Bacteria	(UID203)	5449	100	55	92	6	2	0	0	0	12.73	3.64	50	553747	FALSE	FALSE	NA	NA	No
00pct_50ng_3:bins.12	00pct_50ng_3	bins.12	p__Bacteroidetes	(UID2591)	364	303	203	0	300	3	0	0	0	100	0.66	0	7986566	TRUE	TRUE	d__Bacteria;p__Bacteroidota;c__Bacteroidia;o__Chitinophagales;f__Chitinophagaceae;g__Chitinophaga;s__Chitinophaga polysaccharea	5	No
00pct_50ng_3:bins.13	00pct_50ng_3	bins.13	o__Burkholderiales	(UID4000)	193	427	214	23	390	13	1	0	0	97.96	2.61	37.5	2877220	TRUE	TRUE	d__Bacteria;p__Proteobacteria;c__Gammaproteobacteria;o__Burkholderiales;f__Burkholderiaceae;g__Limnohabitans;s__	6	No
00pct_50ng_3:bins.14	00pct_50ng_3	bins.14	o__Burkholderiales	(UID4000)	193	427	214	59	356	12	0	0	0	86.78	2.05	16.67	3399397	FALSE	TRUE	d__Bacteria;p__Proteobacteria;c__Gammaproteobacteria;o__Burkholderiales;f__Burkholderiaceae;g__Leptothrix;s__	8	No
00pct_50ng_3:bins.15	00pct_50ng_3	bins.15	k__Bacteria	(UID203)	5449	100	55	6	8	82	4	0	0	91.21	85.43	0	1442719	FALSE	FALSE	NA	NA	No
00pct_50ng_3:bins.16	00pct_50ng_3	bins.16	k__Bacteria	(UID203)	5449	104	58	96	8	0	0	0	0	13.79	0	0	262097	FALSE	FALSE	NA	NA	No
00pct_50ng_3:bins.17	00pct_50ng_3	bins.17	k__Bacteria	(UID203)	5449	104	58	92	12	0	0	0	0	13.4	0	0	624857	FALSE	FALSE	d__Bacteria;p__Myxococcota;c__Polyangia;o__Palsa-1104;f__Fen-1088;g__FEN-1088;s__	NA	No
00pct_50ng_3:bins.18	00pct_50ng_3	bins.18	k__Bacteria	(UID203)	5449	104	58	89	13	2	0	0	0	20.69	2.59	100	946650	FALSE	FALSE	d__Bacteria;p__Bacteroidota;c__Bacteroidia;o__Chitinophagales;f__Chitinophagaceae;g__Sediminibacterium;s__	NA	No
00pct_50ng_3:bins.19	00pct_50ng_3	bins.19	k__Bacteria	(UID203)	5449	104	58	70	34	0	0	0	0	39.66	0	0	422146	FALSE	FALSE	d__Bacteria;p__Actinobacteriota;c__Actinomycetia;o__Nanopelagicales;f__Nanopelagicaceae;g__Planktophila;s__	NA	No
00pct_50ng_3:bins.2	00pct_50ng_3	bins.2	o__Burkholderiales	(UID4000)	193	427	214	116	160	117	28	6	0	81.74	50.12	75.11	3797268	FALSE	FALSE	d__Bacteria;p__Proteobacteria;c__Gammaproteobacteria;o__Burkholderiales;f__Burkholderiaceae;g__Limnohabitans;s__	NA	No
00pct_50ng_3:bins.20	00pct_50ng_3	bins.20	k__Bacteria	(UID203)	5449	104	58	77	27	0	0	0	0	38.79	0	0	895485	FALSE	FALSE	d__Bacteria;p__Bacteroidota;c__Bacteroidia;o__Flavobacteriales;f__Flavobacteriaceae;g__Flavobacterium;s__	NA	No
00pct_50ng_3:bins.21	00pct_50ng_3	bins.21	root	(UID1)	5656	56	24	56	0	0	0	0	0	0	0	0	436342	FALSE	FALSE	NA	NA	No
00pct_50ng_3:bins.22	00pct_50ng_3	bins.22	k__Bacteria	(UID203)	5449	103	58	67	35	1	0	0	0	58.62	1.72	100	976667	FALSE	TRUE	d__Bacteria;p__Actinobacteriota;c__Actinomycetia;o__Nanopelagicales;f__Nanopelagicaceae;g__Planktophila;s__	13	No
00pct_50ng_3:bins.23	00pct_50ng_3	bins.23	f__Enterobacteriaceae	(UID5124)	134	1173	336	41	1131	1	0	0	0	96.99	0.04	0	4212512	TRUE	TRUE	d__Bacteria;p__Proteobacteria;c__Gammaproteobacteria;o__Enterobacterales;f__Enterobacteriaceae;g__Escherichia;s__Escherichia flexneri	7	No
00pct_50ng_3:bins.24	00pct_50ng_3	bins.24	root	(UID1)	5656	56	24	56	0	0	0	0	0	0	0	0	382676	FALSE	FALSE	NA	NA	No
00pct_50ng_3:bins.25	00pct_50ng_3	bins.25	root	(UID1)	5656	56	24	56	0	0	0	0	0	0	0	0	375322	FALSE	FALSE	NA	NA	No
00pct_50ng_3:bins.26	00pct_50ng_3	bins.26	o__Sphingomonadales	(UID3310)	26	569	293	60	501	8	0	0	0	96.35	1.02	75	2217902	TRUE	TRUE	d__Bacteria;p__Proteobacteria;c__Alphaproteobacteria;o__Sphingomonadales;f__Sphingomonadaceae;g__Novosphingobium;s__	2	No
00pct_50ng_3:bins.27	00pct_50ng_3	bins.27	k__Bacteria	(UID203)	5449	104	58	99	4	1	0	0	0	8.62	1.72	0	651603	FALSE	FALSE	NA	NA	No
00pct_50ng_3:bins.28	00pct_50ng_3	bins.28	k__Bacteria	(UID1452)	924	151	101	85	66	0	0	0	0	48.02	0	0	744700	FALSE	FALSE	d__Bacteria;p__Patescibacteria;c__ABY1;o__SG8-24;f__2-12-FULL-60-25;g__2-12-FULL-60-25;s__	NA	No
00pct_50ng_3:bins.29	00pct_50ng_3	bins.29	o__Actinomycetales	(UID1815)	120	572	265	155	401	14	2	0	0	75.25	1.81	35	3463242	FALSE	TRUE	d__Bacteria;p__Actinobacteriota;c__Actinomycetia;o__Mycobacteriales;f__Mycobacteriaceae;g__Mycobacterium;s__	15	No
00pct_50ng_3:bins.3	00pct_50ng_3	bins.3	root	(UID1)	5656	56	24	56	0	0	0	0	0	0	0	0	242999	FALSE	FALSE	NA	NA	No
00pct_50ng_3:bins.30	00pct_50ng_3	bins.30	root	(UID1)	5656	56	24	56	0	0	0	0	0	0	0	0	575647	FALSE	FALSE	NA	NA	No
00pct_50ng_3:bins.4	00pct_50ng_3	bins.4	k__Bacteria	(UID1453)	901	171	117	127	44	0	0	0	0	11.68	0	0	208644	FALSE	FALSE	d__Bacteria;p__Patescibacteria;c__Gracilibacteria;o__Peribacterales;f__Peribacteraceae;g__;s__	NA	No
00pct_50ng_3:bins.5	00pct_50ng_3	bins.5	k__Bacteria	(UID1452)	924	151	101	48	102	1	0	0	0	57.23	0.99	0	910798	FALSE	TRUE	d__Bacteria;p__Patescibacteria;c__Paceibacteria;o__2-02-FULL-40-12;f__IGHO2-01-FULL-4-A;g__;s__	11	No
00pct_50ng_3:bins.6	00pct_50ng_3	bins.6	k__Bacteria	(UID203)	5449	104	58	82	20	2	0	0	0	27.59	3.45	50	748249	FALSE	FALSE	d__Bacteria;p__Bacteroidota;c__Bacteroidia;o__Chitinophagales;f__Chitinophagaceae;g__Sediminibacterium;s__	NA	No
00pct_50ng_3:bins.7	00pct_50ng_3	bins.7	o__Sphingomonadales	(UID3310)	26	569	293	242	312	12	3	0	0	64.42	3.13	0	2049955	FALSE	TRUE	d__Bacteria;p__Proteobacteria;c__Alphaproteobacteria;o__Sphingomonadales;f__Sphingomonadaceae;g__Novosphingobium;s__	4	No
00pct_50ng_3:bins.8	00pct_50ng_3	bins.8	k__Bacteria	(UID203)	5449	104	58	60	30	11	3	0	0	63.09	23.43	40	2487149	FALSE	FALSE	d__Bacteria;p__Bacteroidota;c__Bacteroidia;o__Flavobacteriales;f__Crocinitomicaceae;g__UBA952;s__	NA	No
00pct_50ng_3:bins.9	00pct_50ng_3	bins.9	k__Bacteria	(UID203)	5449	104	58	63	37	4	0	0	0	48.2	6.03	0	749881	FALSE	FALSE	d__Bacteria;p__Patescibacteria;c__Gracilibacteria;o__Peribacterales;f__Peribacteraceae;g__2-02-FULL-51-10;s__	NA	No
20pct_10ng_4:bins.1	20pct_10ng_4	bins.1	o__Burkholderiales	(UID4000)	193	427	214	136	289	2	0	0	0	67.55	0.7	0	2542889	FALSE	TRUE	d__Bacteria;p__Proteobacteria;c__Gammaproteobacteria;o__Burkholderiales;f__Burkholderiaceae;g__Leptothrix;s__	8	No
20pct_10ng_4:bins.10	20pct_10ng_4	bins.10	o__Burkholderiales	(UID4000)	193	427	214	2	414	11	0	0	0	99.5	2.76	18.18	2779958	TRUE	TRUE	d__Bacteria;p__Proteobacteria;c__Gammaproteobacteria;o__Burkholderiales;f__Burkholderiaceae;g__Limnohabitans;s__	6	Yes
20pct_10ng_4:bins.11	20pct_10ng_4	bins.11	o__Sphingomonadales	(UID3310)	26	569	293	10	557	2	0	0	0	99.02	0.18	50	2362705	TRUE	TRUE	d__Bacteria;p__Proteobacteria;c__Alphaproteobacteria;o__Sphingomonadales;f__Sphingomonadaceae;g__Novosphingobium;s__	2	No
20pct_10ng_4:bins.12	20pct_10ng_4	bins.12	p__Bacteroidetes	(UID2591)	364	303	203	0	300	3	0	0	0	100	0.66	0	8019946	TRUE	TRUE	d__Bacteria;p__Bacteroidota;c__Bacteroidia;o__Chitinophagales;f__Chitinophagaceae;g__Chitinophaga;s__Chitinophaga polysaccharea	5	No
20pct_10ng_4:bins.13	20pct_10ng_4	bins.13	k__Bacteria	(UID1452)	924	160	109	50	109	1	0	0	0	60.18	0.92	0	899532	FALSE	TRUE	d__Bacteria;p__Patescibacteria;c__Paceibacteria;o__2-02-FULL-40-12;f__IGHO2-01-FULL-4-A;g__;s__	11	No
20pct_10ng_4:bins.14	20pct_10ng_4	bins.14	k__Bacteria	(UID1452)	924	161	108	23	137	1	0	0	0	79.17	0.93	0	1229184	FALSE	TRUE	d__Bacteria;p__Patescibacteria;c__Gracilibacteria;o__Peribacterales;f__Peribacteraceae;g__;s__	10	No
20pct_10ng_4:bins.15	20pct_10ng_4	bins.15	f__Enterobacteriaceae	(UID5124)	134	1173	336	6	1166	1	0	0	0	99.67	0.04	0	4475773	TRUE	TRUE	d__Bacteria;p__Proteobacteria;c__Gammaproteobacteria;o__Enterobacterales;f__Enterobacteriaceae;g__Escherichia;s__Escherichia flexneri	7	No
20pct_10ng_4:bins.16	20pct_10ng_4	bins.16	k__Bacteria	(UID1452)	924	151	101	29	122	0	0	0	0	73.27	0	0	1025365	FALSE	TRUE	d__Bacteria;p__Patescibacteria;c__ABY1;o__SG8-24;f__2-12-FULL-60-25;g__2-12-FULL-60-25;s__	18	Yes
20pct_10ng_4:bins.17	20pct_10ng_4	bins.17	p__Bacteroidetes	(UID2591)	364	303	203	117	120	56	10	0	0	69.22	31.81	88.37	2491875	FALSE	FALSE	d__Bacteria;p__Bacteroidota;c__Bacteroidia;o__Flavobacteriales;f__Crocinitomicaceae;g__UBA952;s__	NA	No
20pct_10ng_4:bins.18	20pct_10ng_4	bins.18	k__Bacteria	(UID203)	5449	104	58	51	30	17	4	2	0	79.31	49.14	60.98	3550784	FALSE	FALSE	d__Bacteria;p__Proteobacteria;c__Gammaproteobacteria;o__Burkholderiales;f__Burkholderiaceae;g__Polynucleobacter;s__	NA	No
20pct_10ng_4:bins.19	20pct_10ng_4	bins.19	k__Bacteria	(UID203)	5449	104	58	70	32	2	0	0	0	45.14	3.45	50	434555	FALSE	FALSE	d__Bacteria;p__Patescibacteria;c__Paceibacteria;o__UBA9983;f__UBA1006;g__UBA1006;s__	NA	No
20pct_10ng_4:bins.2	20pct_10ng_4	bins.2	o__Actinomycetales	(UID1815)	120	572	265	319	245	8	0	0	0	47.26	1.98	0	2067462	FALSE	FALSE	d__Bacteria;p__Actinobacteriota;c__Actinomycetia;o__Mycobacteriales;f__Mycobacteriaceae;g__Mycobacterium;s__	NA	No
20pct_10ng_4:bins.20	20pct_10ng_4	bins.20	p__Proteobacteria	(UID3214)	2231	190	119	90	82	16	1	1	0	40.33	8.53	8	1302473	FALSE	FALSE	d__Bacteria;p__Patescibacteria;c__Microgenomatia;o__UBA1406;f__GWC2-37-13;g__;s__	NA	No
20pct_10ng_4:bins.21	20pct_10ng_4	bins.21	o__Actinomycetales	(UID1663)	488	310	185	74	148	82	6	0	0	78.21	33.46	67	1711976	FALSE	FALSE	d__Bacteria;p__Actinobacteriota;c__Actinomycetia;o__Nanopelagicales;f__Nanopelagicaceae;g__Planktophila;s__	NA	No
20pct_10ng_4:bins.22	20pct_10ng_4	bins.22	k__Bacteria	(UID203)	5449	104	58	12	92	0	0	0	0	83.75	0	0	663531	FALSE	TRUE	d__Bacteria;p__Patescibacteria;c__Paceibacteria;o__UBA9983;f__UBA11359_D;g__;s__	19	No
20pct_10ng_4:bins.23	20pct_10ng_4	bins.23	o__Burkholderiales	(UID4000)	193	427	214	61	153	132	65	12	4	91.72	84.97	64.19	5914230	FALSE	FALSE	d__Bacteria;p__Proteobacteria;c__Gammaproteobacteria;o__Burkholderiales;f__Burkholderiaceae;g__Limnohabitans;s__	NA	No
20pct_10ng_4:bins.3	20pct_10ng_4	bins.3	k__Bacteria	(UID203)	5449	100	55	7	10	83	0	0	0	89.39	81.05	0	1379576	FALSE	FALSE	NA	NA	No
20pct_10ng_4:bins.4	20pct_10ng_4	bins.4	root	(UID1)	5656	56	24	56	0	0	0	0	0	0	0	0	397771	FALSE	FALSE	NA	NA	No
20pct_10ng_4:bins.5	20pct_10ng_4	bins.5	o__Burkholderiales	(UID4001)	108	570	250	167	314	72	17	0	0	66.67	14.79	19.51	1799930	FALSE	FALSE	d__Bacteria;p__Proteobacteria;c__Gammaproteobacteria;o__Burkholderiales;f__Burkholderiaceae;g__Polynucleobacter;s__	NA	No
20pct_10ng_4:bins.6	20pct_10ng_4	bins.6	k__Bacteria	(UID203)	5449	104	58	85	15	3	1	0	0	28.45	7.76	33.33	1062157	FALSE	FALSE	d__Bacteria;p__Bacteroidota;c__Bacteroidia;o__Chitinophagales;f__Chitinophagaceae;g__Sediminibacterium;s__	NA	No
20pct_10ng_4:bins.7	20pct_10ng_4	bins.7	g__Pseudomonas	(UID4525)	39	1389	369	44	1334	10	1	0	0	97.95	1.35	0	5996670	TRUE	TRUE	d__Bacteria;p__Proteobacteria;c__Gammaproteobacteria;o__Pseudomonadales;f__Pseudomonadaceae;g__Pseudomonas_E;s__Pseudomonas_E hunanensis	3	No
20pct_10ng_4:bins.8	20pct_10ng_4	bins.8	o__Actinomycetales	(UID1696)	455	315	190	143	169	3	0	0	0	58.56	1.58	100	868568	FALSE	TRUE	d__Bacteria;p__Actinobacteriota;c__Actinomycetia;o__Nanopelagicales;f__Nanopelagicaceae;g__Planktophila;s__	16	No
20pct_10ng_4:bins.9	20pct_10ng_4	bins.9	k__Bacteria	(UID203)	5449	103	58	61	42	0	0	0	0	65.52	0	0	1200478	FALSE	TRUE	d__Bacteria;p__Actinobacteriota;c__Actinomycetia;o__Nanopelagicales;f__Nanopelagicaceae;g__Planktophila;s__	13	No
20pct_10ng_5:bins.1	20pct_10ng_5	bins.1	o__Sphingomonadales	(UID3310)	26	569	293	23	538	8	0	0	0	98.38	1.54	75	2461431	TRUE	TRUE	d__Bacteria;p__Proteobacteria;c__Alphaproteobacteria;o__Sphingomonadales;f__Sphingomonadaceae;g__Novosphingobium;s__	2	No
20pct_10ng_5:bins.10	20pct_10ng_5	bins.10	k__Bacteria	(UID1453)	901	171	117	37	130	4	0	0	0	72.36	2.56	0	1314523	FALSE	TRUE	d__Bacteria;p__Patescibacteria;c__Gracilibacteria;o__Peribacterales;f__Peribacteraceae;g__;s__	10	No
20pct_10ng_5:bins.11	20pct_10ng_5	bins.11	k__Bacteria	(UID203)	5449	104	58	14	59	25	4	1	1	89.16	53.17	43.4	3799240	FALSE	FALSE	d__Bacteria;p__Proteobacteria;c__Gammaproteobacteria;o__Burkholderiales;f__Burkholderiaceae;g__Polynucleobacter;s__	NA	No
20pct_10ng_5:bins.12	20pct_10ng_5	bins.12	k__Bacteria	(UID203)	5449	103	58	71	31	1	0	0	0	42.24	1.72	100	674901	FALSE	FALSE	d__Bacteria;p__Actinobacteriota;c__Actinomycetia;o__Nanopelagicales;f__Nanopelagicaceae;g__Planktophila;s__	NA	No
20pct_10ng_5:bins.13	20pct_10ng_5	bins.13	o__Sphingomonadales	(UID3310)	26	569	293	240	324	5	0	0	0	62.09	1.21	40	1770089	FALSE	TRUE	d__Bacteria;p__Proteobacteria;c__Alphaproteobacteria;o__Sphingomonadales;f__Sphingomonadaceae;g__Novosphingobium;s__	4	No
20pct_10ng_5:bins.14	20pct_10ng_5	bins.14	o__Burkholderiales	(UID4000)	193	427	214	28	394	5	0	0	0	92.9	1.34	40	3406111	TRUE	TRUE	d__Bacteria;p__Proteobacteria;c__Gammaproteobacteria;o__Burkholderiales;f__Burkholderiaceae;g__Leptothrix;s__	8	No
20pct_10ng_5:bins.15	20pct_10ng_5	bins.15	f__Enterobacteriaceae	(UID5124)	134	1173	336	7	1165	1	0	0	0	99.37	0.04	0	4436782	TRUE	TRUE	d__Bacteria;p__Proteobacteria;c__Gammaproteobacteria;o__Enterobacterales;f__Enterobacteriaceae;g__Escherichia;s__Escherichia flexneri	7	No
20pct_10ng_5:bins.16	20pct_10ng_5	bins.16	k__Bacteria	(UID203)	5449	104	58	89	15	0	0	0	0	20.69	0	0	922311	FALSE	FALSE	d__Bacteria;p__Proteobacteria;c__Alphaproteobacteria;o__Sphingomonadales;f__Sphingomonadaceae;g__Novosphingobium;s__	NA	No
20pct_10ng_5:bins.17	20pct_10ng_5	bins.17	o__Actinomycetales	(UID1815)	120	572	265	169	371	30	2	0	0	71.84	5.94	11.11	3798348	FALSE	TRUE	d__Bacteria;p__Actinobacteriota;c__Actinomycetia;o__Mycobacteriales;f__Mycobacteriaceae;g__Mycobacterium;s__	15	No
20pct_10ng_5:bins.18	20pct_10ng_5	bins.18	p__Bacteroidetes	(UID2591)	364	303	203	0	300	3	0	0	0	100	0.66	0	8020172	TRUE	TRUE	d__Bacteria;p__Bacteroidota;c__Bacteroidia;o__Chitinophagales;f__Chitinophagaceae;g__Chitinophaga;s__Chitinophaga polysaccharea	5	Yes
20pct_10ng_5:bins.19	20pct_10ng_5	bins.19	k__Bacteria	(UID203)	5449	103	58	25	52	26	0	0	0	78.49	27.12	92.31	1521643	FALSE	FALSE	d__Bacteria;p__Actinobacteriota;c__Actinomycetia;o__Nanopelagicales;f__Nanopelagicaceae;g__Planktophila;s__	NA	No
20pct_10ng_5:bins.2	20pct_10ng_5	bins.2	o__Burkholderiales	(UID4000)	193	427	214	3	415	8	0	1	0	99.03	1.57	0	2922726	TRUE	TRUE	d__Bacteria;p__Proteobacteria;c__Gammaproteobacteria;o__Burkholderiales;f__Burkholderiaceae;g__Limnohabitans;s__	6	No
20pct_10ng_5:bins.20	20pct_10ng_5	bins.20	k__Bacteria	(UID203)	5449	103	58	63	40	0	0	0	0	61.21	0	0	1068540	FALSE	TRUE	d__Bacteria;p__Actinobacteriota;c__Actinomycetia;o__Nanopelagicales;f__Nanopelagicaceae;g__Planktophila;s__	13	No
20pct_10ng_5:bins.3	20pct_10ng_5	bins.3	g__Pseudomonas	(UID4525)	39	1389	369	1	1379	8	1	0	0	99.97	1.2	0	6032321	TRUE	TRUE	d__Bacteria;p__Proteobacteria;c__Gammaproteobacteria;o__Pseudomonadales;f__Pseudomonadaceae;g__Pseudomonas_E;s__Pseudomonas_E hunanensis	3	No
20pct_10ng_5:bins.4	20pct_10ng_5	bins.4	k__Bacteria	(UID1452)	924	151	101	31	119	1	0	0	0	71.58	0.99	0	896975	FALSE	TRUE	d__Bacteria;p__Patescibacteria;c__Paceibacteria;o__2-02-FULL-40-12;f__IGHO2-01-FULL-4-A;g__;s__	11	No
20pct_10ng_5:bins.5	20pct_10ng_5	bins.5	o__Burkholderiales	(UID4000)	193	427	214	68	112	156	67	15	9	90.28	102.56	66.42	6229292	FALSE	FALSE	d__Bacteria;p__Proteobacteria;c__Gammaproteobacteria;o__Burkholderiales;f__Burkholderiaceae;g__Limnohabitans;s__	NA	No
20pct_10ng_5:bins.6	20pct_10ng_5	bins.6	k__Bacteria	(UID1452)	924	151	101	103	48	0	0	0	0	30.69	0	0	454367	FALSE	FALSE	d__Bacteria;p__Patescibacteria;c__ABY1;o__SG8-24;f__2-12-FULL-60-25;g__2-12-FULL-60-25;s__	NA	No
20pct_10ng_5:bins.7	20pct_10ng_5	bins.7	k__Bacteria	(UID2495)	2993	143	89	49	74	14	4	2	0	63.91	25.94	28.95	2630257	FALSE	FALSE	d__Bacteria;p__Bacteroidota;c__Bacteroidia;o__Flavobacteriales;f__Crocinitomicaceae;g__UBA952;s__	NA	No
20pct_10ng_5:bins.8	20pct_10ng_5	bins.8	k__Bacteria	(UID1453)	901	171	117	88	83	0	0	0	0	42.74	0	0	523418	FALSE	FALSE	d__Bacteria;p__Patescibacteria;c__ABY1;o__SG8-24;f__2-12-FULL-60-25;g__2-12-FULL-60-25;s__	NA	No
20pct_10ng_5:bins.9	20pct_10ng_5	bins.9	k__Bacteria	(UID203)	5449	104	58	41	62	1	0	0	0	52.43	1.72	0	562279	FALSE	TRUE	d__Bacteria;p__Patescibacteria;c__Paceibacteria;o__UBA9983;f__UBA11359_A;g__;s__	19	No
20pct_20ng_6:bins.1	20pct_20ng_6	bins.1	k__Bacteria	(UID203)	5449	104	58	94	9	1	0	0	0	15.52	1.72	100	308406	FALSE	FALSE	d__Bacteria;p__Proteobacteria;c__Gammaproteobacteria;o__Burkholderiales;f__Burkholderiaceae;g__Polynucleobacter;s__	NA	No
20pct_20ng_6:bins.10	20pct_20ng_6	bins.10	root	(UID1)	5656	56	24	56	0	0	0	0	0	0	0	0	230375	FALSE	FALSE	NA	NA	No
20pct_20ng_6:bins.11	20pct_20ng_6	bins.11	root	(UID1)	5656	56	24	56	0	0	0	0	0	0	0	0	263868	FALSE	FALSE	NA	NA	No
20pct_20ng_6:bins.12	20pct_20ng_6	bins.12	root	(UID1)	5656	56	24	56	0	0	0	0	0	0	0	0	314011	FALSE	FALSE	NA	NA	No
20pct_20ng_6:bins.13	20pct_20ng_6	bins.13	k__Bacteria	(UID203)	5449	104	58	96	8	0	0	0	0	10.34	0	0	275556	FALSE	FALSE	d__Bacteria;p__Proteobacteria;c__Alphaproteobacteria;o__Sphingomonadales;f__Sphingomonadaceae;g__Novosphingobium;s__	NA	No
20pct_20ng_6:bins.14	20pct_20ng_6	bins.14	k__Bacteria	(UID203)	5449	104	58	90	14	0	0	0	0	20.69	0	0	580087	FALSE	FALSE	d__Bacteria;p__Proteobacteria;c__Gammaproteobacteria;o__Burkholderiales;f__Burkholderiaceae;g__Limnohabitans;s__	NA	No
20pct_20ng_6:bins.15	20pct_20ng_6	bins.15	g__Pseudomonas	(UID4525)	39	1389	369	1123	265	1	0	0	0	12.04	0.01	0	778121	FALSE	FALSE	d__Bacteria;p__Proteobacteria;c__Gammaproteobacteria;o__Pseudomonadales;f__Pseudomonadaceae;g__Pseudomonas_E;s__Pseudomonas_E hunanensis	NA	No
20pct_20ng_6:bins.16	20pct_20ng_6	bins.16	k__Bacteria	(UID203)	5449	104	58	86	16	2	0	0	0	16.61	3.45	100	520100	FALSE	FALSE	d__Bacteria;p__Bacteroidota;c__Bacteroidia;o__Flavobacteriales;f__Crocinitomicaceae;g__UBA952;s__	NA	No
20pct_20ng_6:bins.17	20pct_20ng_6	bins.17	k__Bacteria	(UID203)	5449	104	58	98	6	0	0	0	0	10.34	0	0	544220	FALSE	FALSE	NA	NA	No
20pct_20ng_6:bins.18	20pct_20ng_6	bins.18	k__Bacteria	(UID203)	5449	104	58	103	1	0	0	0	0	1.72	0	0	567673	FALSE	FALSE	NA	NA	No
20pct_20ng_6:bins.19	20pct_20ng_6	bins.19	root	(UID1)	5656	56	24	55	1	0	0	0	0	4.17	0	0	475022	FALSE	FALSE	NA	NA	No
20pct_20ng_6:bins.2	20pct_20ng_6	bins.2	k__Bacteria	(UID203)	5449	104	58	96	8	0	0	0	0	12.07	0	0	308674	FALSE	FALSE	NA	NA	No
20pct_20ng_6:bins.20	20pct_20ng_6	bins.20	k__Bacteria	(UID203)	5449	104	58	57	47	0	0	0	0	46.84	0	0	427890	FALSE	FALSE	d__Bacteria;p__Patescibacteria;c__Paceibacteria;o__UBA9983;f__UBA11359;g__;s__	NA	No
20pct_20ng_6:bins.21	20pct_20ng_6	bins.21	k__Bacteria	(UID2329)	174	149	89	91	58	0	0	0	0	27.64	0	0	278759	FALSE	FALSE	d__Bacteria;p__Patescibacteria;c__Paceibacteria;o__UBA9983;f__UBA1006;g__;s__	NA	No
20pct_20ng_6:bins.22	20pct_20ng_6	bins.22	k__Bacteria	(UID203)	5449	100	55	84	16	0	0	0	0	19.09	0	0	262843	FALSE	FALSE	d__Bacteria;p__Patescibacteria;c__ABY1;o__SG8-24;f__2-12-FULL-60-25;g__2-12-FULL-60-25;s__	NA	No
20pct_20ng_6:bins.23	20pct_20ng_6	bins.23	k__Bacteria	(UID203)	5449	104	58	92	12	0	0	0	0	18.97	0	0	511402	FALSE	FALSE	d__Bacteria;p__Proteobacteria;c__Gammaproteobacteria;o__Enterobacterales;f__Enterobacteriaceae;g__Escherichia;s__Escherichia flexneri	NA	No
20pct_20ng_6:bins.24	20pct_20ng_6	bins.24	k__Bacteria	(UID203)	5449	104	58	99	4	1	0	0	0	7.24	1.72	100	358410	FALSE	FALSE	NA	NA	No
20pct_20ng_6:bins.25	20pct_20ng_6	bins.25	k__Bacteria	(UID203)	5449	104	58	81	23	0	0	0	0	31.03	0	0	1897242	FALSE	FALSE	d__Bacteria;p__Proteobacteria;c__Gammaproteobacteria;o__Enterobacterales;f__Enterobacteriaceae;g__Escherichia;s__Escherichia flexneri	NA	No
20pct_20ng_6:bins.26	20pct_20ng_6	bins.26	k__Bacteria	(UID203)	5449	104	58	97	7	0	0	0	0	10.34	0	0	324560	FALSE	FALSE	d__Bacteria;p__Proteobacteria;c__Alphaproteobacteria;o__Sphingomonadales;f__Sphingomonadaceae;g__Novosphingobium;s__	NA	No
20pct_20ng_6:bins.27	20pct_20ng_6	bins.27	root	(UID1)	5656	56	24	52	4	0	0	0	0	16.67	0	0	557100	FALSE	FALSE	d__Bacteria;p__Proteobacteria;c__Gammaproteobacteria;o__Pseudomonadales;f__Pseudomonadaceae;g__Pseudomonas_E;s__Pseudomonas_E hunanensis	NA	No
20pct_20ng_6:bins.28	20pct_20ng_6	bins.28	k__Bacteria	(UID203)	5449	104	58	68	36	0	0	0	0	37.77	0	0	401854	FALSE	FALSE	d__Bacteria;p__Patescibacteria;c__Microgenomatia;o__UBA1406;f__GWC2-37-13;g__;s__	NA	No
20pct_20ng_6:bins.29	20pct_20ng_6	bins.29	root	(UID1)	5656	56	24	56	0	0	0	0	0	0	0	0	237334	FALSE	FALSE	NA	NA	No
20pct_20ng_6:bins.3	20pct_20ng_6	bins.3	k__Bacteria	(UID203)	5449	104	58	35	69	0	0	0	0	60.87	0	0	469997	FALSE	TRUE	d__Bacteria;p__Patescibacteria;c__Paceibacteria;o__UBA9983;f__UBA11359_D;g__;s__	19	No
20pct_20ng_6:bins.30	20pct_20ng_6	bins.30	k__Bacteria	(UID203)	5449	104	58	99	5	0	0	0	0	8.62	0	0	432634	FALSE	FALSE	NA	NA	No
20pct_20ng_6:bins.31	20pct_20ng_6	bins.31	k__Bacteria	(UID203)	5449	104	58	96	8	0	0	0	0	6.9	0	0	341871	FALSE	FALSE	d__Bacteria;p__Proteobacteria;c__Gammaproteobacteria;o__Burkholderiales;f__Burkholderiaceae;g__Polynucleobacter;s__	NA	No
20pct_20ng_6:bins.32	20pct_20ng_6	bins.32	o__Sphingomonadales	(UID3310)	26	569	293	241	327	1	0	0	0	58.69	0.11	0	1462437	FALSE	TRUE	d__Bacteria;p__Proteobacteria;c__Alphaproteobacteria;o__Sphingomonadales;f__Sphingomonadaceae;g__Novosphingobium;s__	2	No
20pct_20ng_6:bins.33	20pct_20ng_6	bins.33	root	(UID1)	5656	56	24	56	0	0	0	0	0	0	0	0	1191136	FALSE	FALSE	NA	NA	No
20pct_20ng_6:bins.34	20pct_20ng_6	bins.34	k__Bacteria	(UID1452)	924	151	101	83	67	1	0	0	0	35.15	0.99	0	529156	FALSE	FALSE	d__Bacteria;p__Patescibacteria;c__Paceibacteria;o__2-02-FULL-40-12;f__IGHO2-01-FULL-4-A;g__;s__	NA	No
20pct_20ng_6:bins.35	20pct_20ng_6	bins.35	o__Actinomycetales	(UID1663)	488	310	185	210	99	1	0	0	0	33.06	0.18	100	406271	FALSE	FALSE	d__Bacteria;p__Actinobacteriota;c__Actinomycetia;o__Nanopelagicales;f__Nanopelagicaceae;g__Planktophila;s__	NA	No
20pct_20ng_6:bins.36	20pct_20ng_6	bins.36	o__Burkholderiales	(UID4000)	193	427	214	111	311	5	0	0	0	74.76	0.66	20	2062596	FALSE	TRUE	d__Bacteria;p__Proteobacteria;c__Gammaproteobacteria;o__Burkholderiales;f__Burkholderiaceae;g__Limnohabitans;s__	6	No
20pct_20ng_6:bins.37	20pct_20ng_6	bins.37	root	(UID1)	5656	56	24	53	3	0	0	0	0	12.5	0	0	524596	FALSE	FALSE	NA	NA	No
20pct_20ng_6:bins.38	20pct_20ng_6	bins.38	k__Bacteria	(UID203)	5449	104	58	69	35	0	0	0	0	43.97	0	0	772192	FALSE	FALSE	d__Bacteria;p__Proteobacteria;c__Gammaproteobacteria;o__Burkholderiales;f__Burkholderiaceae;g__Polynucleobacter;s__	NA	No
20pct_20ng_6:bins.39	20pct_20ng_6	bins.39	k__Bacteria	(UID203)	5449	104	58	82	22	0	0	0	0	20.69	0	0	221887	FALSE	FALSE	d__Bacteria;p__Patescibacteria;c__Paceibacteria;o__2-02-FULL-40-12;f__IGHO2-01-FULL-4-A;g__;s__	NA	No
20pct_20ng_6:bins.4	20pct_20ng_6	bins.4	k__Bacteria	(UID1452)	924	151	101	114	37	0	0	0	0	20.79	0	0	351156	FALSE	FALSE	d__Bacteria;p__Patescibacteria;c__ABY1;o__SG8-24;f__2-12-FULL-60-25;g__2-12-FULL-60-25;s__	NA	No
20pct_20ng_6:bins.40	20pct_20ng_6	bins.40	k__Bacteria	(UID2495)	2993	143	89	82	50	11	0	0	0	33.09	8.24	0	389894	FALSE	FALSE	d__Bacteria;p__Patescibacteria;c__Paceibacteria;o__UBA9983;f__UBA11359_D;g__;s__	NA	No
20pct_20ng_6:bins.41	20pct_20ng_6	bins.41	k__Bacteria	(UID1452)	924	160	109	111	49	0	0	0	0	31.96	0	0	459452	FALSE	FALSE	d__Bacteria;p__Patescibacteria;c__Gracilibacteria;o__Peribacterales;f__Peribacteraceae;g__2-02-FULL-51-10;s__	NA	No
20pct_20ng_6:bins.42	20pct_20ng_6	bins.42	f__Enterobacteriaceae	(UID5124)	134	1173	336	990	183	0	0	0	0	13.39	0	0	473281	FALSE	FALSE	d__Bacteria;p__Proteobacteria;c__Gammaproteobacteria;o__Enterobacterales;f__Enterobacteriaceae;g__Escherichia;s__Escherichia flexneri	NA	No
20pct_20ng_6:bins.43	20pct_20ng_6	bins.43	k__Bacteria	(UID203)	5449	104	58	95	9	0	0	0	0	13.79	0	0	250614	FALSE	FALSE	d__Bacteria;p__Proteobacteria;c__Gammaproteobacteria;o__Burkholderiales;f__Burkholderiaceae;g__Polynucleobacter;s__	NA	No
20pct_20ng_6:bins.44	20pct_20ng_6	bins.44	p__Bacteroidetes	(UID2591)	364	303	203	40	263	0	0	0	0	81.77	0	0	4091088	FALSE	TRUE	d__Bacteria;p__Bacteroidota;c__Bacteroidia;o__Chitinophagales;f__Chitinophagaceae;g__Chitinophaga;s__Chitinophaga polysaccharea	5	No
20pct_20ng_6:bins.45	20pct_20ng_6	bins.45	k__Bacteria	(UID203)	5449	104	58	93	11	0	0	0	0	17.24	0	0	214656	FALSE	FALSE	d__Bacteria;p__Proteobacteria;c__Gammaproteobacteria;o__Burkholderiales;f__Burkholderiaceae;g__Polynucleobacter;s__	NA	No
20pct_20ng_6:bins.46	20pct_20ng_6	bins.46	k__Bacteria	(UID203)	5449	104	58	98	6	0	0	0	0	8.62	0	0	260534	FALSE	FALSE	d__Bacteria;p__Bacteroidota;c__Bacteroidia;o__Flavobacteriales;f__Crocinitomicaceae;g__UBA952;s__	NA	No
20pct_20ng_6:bins.47	20pct_20ng_6	bins.47	k__Bacteria	(UID203)	5449	104	58	97	7	0	0	0	0	11.21	0	0	200385	FALSE	FALSE	NA	NA	No
20pct_20ng_6:bins.48	20pct_20ng_6	bins.48	root	(UID1)	5656	56	24	55	1	0	0	0	0	4.17	0	0	3848377	FALSE	FALSE	d__Bacteria;p__Bacteroidota;c__Bacteroidia;o__Chitinophagales;f__Chitinophagaceae;g__Chitinophaga;s__Chitinophaga polysaccharea	NA	No
20pct_20ng_6:bins.49	20pct_20ng_6	bins.49	k__Bacteria	(UID203)	5449	103	58	78	25	0	0	0	0	31.82	0	0	293267	FALSE	FALSE	d__Bacteria;p__Actinobacteriota;c__Actinomycetia;o__Nanopelagicales;f__Nanopelagicaceae;g__Planktophila;s__	NA	No
20pct_20ng_6:bins.5	20pct_20ng_6	bins.5	k__Bacteria	(UID203)	5449	104	58	84	20	0	0	0	0	27.59	0	0	2473406	FALSE	FALSE	d__Bacteria;p__Proteobacteria;c__Gammaproteobacteria;o__Pseudomonadales;f__Pseudomonadaceae;g__Pseudomonas_E;s__Pseudomonas_E hunanensis	NA	No
20pct_20ng_6:bins.50	20pct_20ng_6	bins.50	k__Bacteria	(UID203)	5449	104	58	86	15	3	0	0	0	27.59	5.17	66.67	352724	FALSE	FALSE	d__Bacteria;p__Proteobacteria;c__Gammaproteobacteria;o__Burkholderiales;f__Burkholderiaceae;g__Polynucleobacter;s__	NA	No
20pct_20ng_6:bins.51	20pct_20ng_6	bins.51	k__Bacteria	(UID203)	5449	104	58	95	9	0	0	0	0	13.79	0	0	697043	FALSE	FALSE	d__Bacteria;p__Proteobacteria;c__Gammaproteobacteria;o__Burkholderiales;f__Burkholderiaceae;g__Leptothrix;s__	NA	No
20pct_20ng_6:bins.6	20pct_20ng_6	bins.6	k__Bacteria	(UID203)	5449	103	58	72	31	0	0	0	0	49.14	0	0	570890	FALSE	FALSE	d__Bacteria;p__Actinobacteriota;c__Actinomycetia;o__Nanopelagicales;f__Nanopelagicaceae;g__Planktophila;s__	NA	No
20pct_20ng_6:bins.7	20pct_20ng_6	bins.7	k__Bacteria	(UID1453)	901	171	117	113	58	0	0	0	0	28.21	0	0	322871	FALSE	FALSE	d__Bacteria;p__Patescibacteria;c__ABY1;o__SG8-24;f__2-12-FULL-60-25;g__2-12-FULL-60-25;s__	NA	No
20pct_20ng_6:bins.8	20pct_20ng_6	bins.8	k__Bacteria	(UID1453)	901	171	117	94	76	1	0	0	0	35.19	0.85	100	627182	FALSE	FALSE	d__Bacteria;p__Patescibacteria;c__Gracilibacteria;o__Peribacterales;f__Peribacteraceae;g__;s__	NA	No
20pct_20ng_6:bins.9	20pct_20ng_6	bins.9	k__Bacteria	(UID2495)	2993	143	89	100	43	0	0	0	0	20.95	0	0	251079	FALSE	FALSE	d__Bacteria;p__Patescibacteria;c__Paceibacteria;o__UBA9983;f__Zambryskibacteraceae;g__C7867-006;s__	NA	No
20pct_20ng_7:bins.1	20pct_20ng_7	bins.1	root	(UID1)	5656	56	24	56	0	0	0	0	0	0	0	0	243440	FALSE	FALSE	NA	NA	No
20pct_20ng_7:bins.10	20pct_20ng_7	bins.10	k__Bacteria	(UID203)	5449	104	58	79	20	5	0	0	0	37.93	7.76	40	1613544	FALSE	FALSE	d__Bacteria;p__Proteobacteria;c__Gammaproteobacteria;o__Burkholderiales;f__Burkholderiaceae;g__Limnohabitans;s__	NA	No
20pct_20ng_7:bins.11	20pct_20ng_7	bins.11	f__Enterobacteriaceae	(UID5124)	134	1173	336	766	406	1	0	0	0	29.46	0.04	0	1101122	FALSE	FALSE	d__Bacteria;p__Proteobacteria;c__Gammaproteobacteria;o__Enterobacterales;f__Enterobacteriaceae;g__Escherichia;s__Escherichia flexneri	NA	No
20pct_20ng_7:bins.12	20pct_20ng_7	bins.12	o__Sphingomonadales	(UID3310)	26	569	293	99	461	9	0	0	0	87.5	2.16	0	2141016	FALSE	TRUE	d__Bacteria;p__Proteobacteria;c__Alphaproteobacteria;o__Sphingomonadales;f__Sphingomonadaceae;g__Novosphingobium;s__	2	No
20pct_20ng_7:bins.13	20pct_20ng_7	bins.13	o__Burkholderiales	(UID4000)	193	427	214	182	238	7	0	0	0	57.16	1.4	85.71	1551079	FALSE	TRUE	d__Bacteria;p__Proteobacteria;c__Gammaproteobacteria;o__Burkholderiales;f__Burkholderiaceae;g__Limnohabitans;s__	6	No
20pct_20ng_7:bins.14	20pct_20ng_7	bins.14	f__Enterobacteriaceae	(UID5124)	134	1173	336	1034	139	0	0	0	0	14.29	0	0	728283	FALSE	FALSE	d__Bacteria;p__Proteobacteria;c__Gammaproteobacteria;o__Enterobacterales;f__Enterobacteriaceae;g__Escherichia;s__Escherichia coli_D	NA	No
20pct_20ng_7:bins.15	20pct_20ng_7	bins.15	k__Bacteria	(UID203)	5449	104	58	89	14	1	0	0	0	19.47	1.72	100	1256344	FALSE	FALSE	d__Bacteria;p__Proteobacteria;c__Gammaproteobacteria;o__Burkholderiales;f__Burkholderiaceae;g__Limnohabitans;s__	NA	No
20pct_20ng_7:bins.16	20pct_20ng_7	bins.16	g__Pseudomonas	(UID4525)	39	1389	369	1283	106	0	0	0	0	6.59	0	0	407948	FALSE	FALSE	d__Bacteria;p__Proteobacteria;c__Gammaproteobacteria;o__Pseudomonadales;f__Pseudomonadaceae;g__Pseudomonas_E;s__Pseudomonas_E hunanensis	NA	No
20pct_20ng_7:bins.17	20pct_20ng_7	bins.17	k__Bacteria	(UID203)	5449	104	58	96	8	0	0	0	0	12.07	0	0	305489	FALSE	FALSE	d__Bacteria;p__Proteobacteria;c__Gammaproteobacteria;o__Pseudomonadales;f__Pseudomonadaceae;g__Pseudomonas_E;s__Pseudomonas_E hunanensis	NA	No
20pct_20ng_7:bins.18	20pct_20ng_7	bins.18	k__Bacteria	(UID1453)	901	171	117	109	47	11	4	0	0	28.29	11.99	13.04	956393	FALSE	FALSE	d__Bacteria;p__Actinobacteriota;c__Actinomycetia;o__Nanopelagicales;f__Nanopelagicaceae;g__Planktophila;s__	NA	No
20pct_20ng_7:bins.19	20pct_20ng_7	bins.19	k__Bacteria	(UID203)	5449	104	58	97	7	0	0	0	0	10.34	0	0	252645	FALSE	FALSE	d__Bacteria;p__Proteobacteria;c__Alphaproteobacteria;o__Sphingomonadales;f__Sphingomonadaceae;g__Novosphingobium;s__	NA	No
20pct_20ng_7:bins.2	20pct_20ng_7	bins.2	k__Bacteria	(UID203)	5449	104	58	100	4	0	0	0	0	6.9	0	0	475317	FALSE	FALSE	NA	NA	No
20pct_20ng_7:bins.20	20pct_20ng_7	bins.20	k__Bacteria	(UID203)	5449	104	58	98	5	0	1	0	0	9.48	3.45	33.33	486517	FALSE	FALSE	d__Bacteria;p__Proteobacteria;c__Gammaproteobacteria;o__Burkholderiales;f__Burkholderiaceae;g__Polynucleobacter;s__	NA	No
20pct_20ng_7:bins.21	20pct_20ng_7	bins.21	k__Bacteria	(UID203)	5449	104	58	96	6	2	0	0	0	10.34	1.72	0	612124	FALSE	FALSE	NA	NA	No
20pct_20ng_7:bins.22	20pct_20ng_7	bins.22	p__Bacteroidetes	(UID2591)	364	303	203	12	288	3	0	0	0	94.09	0.66	0	7579645	TRUE	TRUE	d__Bacteria;p__Bacteroidota;c__Bacteroidia;o__Chitinophagales;f__Chitinophagaceae;g__Chitinophaga;s__Chitinophaga polysaccharea	5	No
20pct_20ng_7:bins.23	20pct_20ng_7	bins.23	k__Bacteria	(UID203)	5449	104	58	94	10	0	0	0	0	13.79	0	0	330007	FALSE	FALSE	d__Bacteria;p__Proteobacteria;c__Gammaproteobacteria;o__Burkholderiales;f__Burkholderiaceae;g__Polynucleobacter;s__	NA	No
20pct_20ng_7:bins.24	20pct_20ng_7	bins.24	root	(UID1)	5656	56	24	54	1	1	0	0	0	8.33	4.17	0	527168	FALSE	FALSE	NA	NA	No
20pct_20ng_7:bins.25	20pct_20ng_7	bins.25	k__Bacteria	(UID203)	5449	104	58	80	24	0	0	0	0	32.76	0	0	2370219	FALSE	FALSE	d__Bacteria;p__Proteobacteria;c__Gammaproteobacteria;o__Enterobacterales;f__Enterobacteriaceae;g__Escherichia;s__Escherichia flexneri	NA	No
20pct_20ng_7:bins.26	20pct_20ng_7	bins.26	root	(UID1)	5656	56	24	56	0	0	0	0	0	0	0	0	233327	FALSE	FALSE	NA	NA	No
20pct_20ng_7:bins.27	20pct_20ng_7	bins.27	k__Bacteria	(UID203)	5449	104	58	92	11	1	0	0	0	11.83	1.72	0	378952	FALSE	FALSE	d__Bacteria;p__Proteobacteria;c__Gammaproteobacteria;o__Burkholderiales;f__Burkholderiaceae;g__Polynucleobacter;s__	NA	No
20pct_20ng_7:bins.28	20pct_20ng_7	bins.28	k__Bacteria	(UID203)	5449	104	58	96	8	0	0	0	0	13.79	0	0	236620	FALSE	FALSE	NA	NA	No
20pct_20ng_7:bins.29	20pct_20ng_7	bins.29	k__Bacteria	(UID203)	5449	104	58	92	11	1	0	0	0	12.85	1.72	0	550586	FALSE	FALSE	NA	NA	No
20pct_20ng_7:bins.3	20pct_20ng_7	bins.3	k__Bacteria	(UID203)	5449	104	58	100	4	0	0	0	0	6.03	0	0	363686	FALSE	FALSE	NA	NA	No
20pct_20ng_7:bins.30	20pct_20ng_7	bins.30	k__Bacteria	(UID203)	5449	104	58	102	2	0	0	0	0	3.45	0	0	241195	FALSE	FALSE	NA	NA	No
20pct_20ng_7:bins.31	20pct_20ng_7	bins.31	root	(UID1)	5656	56	24	56	0	0	0	0	0	0	0	0	548171	FALSE	FALSE	NA	NA	No
20pct_20ng_7:bins.4	20pct_20ng_7	bins.4	k__Bacteria	(UID203)	5449	104	58	96	8	0	0	0	0	13.79	0	0	648080	FALSE	FALSE	d__Bacteria;p__Proteobacteria;c__Gammaproteobacteria;o__Burkholderiales;f__Burkholderiaceae;g__Leptothrix;s__	NA	No
20pct_20ng_7:bins.5	20pct_20ng_7	bins.5	k__Bacteria	(UID203)	5449	103	58	87	16	0	0	0	0	25.86	0	0	451101	FALSE	FALSE	d__Bacteria;p__Actinobacteriota;c__Actinomycetia;o__Nanopelagicales;f__Nanopelagicaceae;g__Planktophila;s__	NA	No
20pct_20ng_7:bins.6	20pct_20ng_7	bins.6	k__Bacteria	(UID203)	5449	103	58	77	25	1	0	0	0	40.52	1.72	100	456183	FALSE	FALSE	d__Bacteria;p__Actinobacteriota;c__Actinomycetia;o__Nanopelagicales;f__Nanopelagicaceae;g__Planktophila;s__	NA	No
20pct_20ng_7:bins.7	20pct_20ng_7	bins.7	root	(UID1)	5656	56	24	56	0	0	0	0	0	0	0	0	362480	FALSE	FALSE	NA	NA	No
20pct_20ng_7:bins.8	20pct_20ng_7	bins.8	k__Bacteria	(UID203)	5449	104	58	102	2	0	0	0	0	2.59	0	0	246255	FALSE	FALSE	NA	NA	No
20pct_20ng_7:bins.9	20pct_20ng_7	bins.9	k__Bacteria	(UID203)	5449	104	58	69	35	0	0	0	0	51.72	0	0	3535725	FALSE	TRUE	d__Bacteria;p__Proteobacteria;c__Gammaproteobacteria;o__Pseudomonadales;f__Pseudomonadaceae;g__Pseudomonas_E;s__Pseudomonas_E hunanensis	3	No
20pct_30ng_10:bins.1	20pct_30ng_10	bins.1	k__Bacteria	(UID203)	5449	104	58	46	58	0	0	0	0	52.87	0	0	568599	FALSE	TRUE	d__Bacteria;p__Patescibacteria;c__Paceibacteria;o__2-02-FULL-40-12;f__IGHO2-01-FULL-4-A;g__;s__	11	No
20pct_30ng_10:bins.10	20pct_30ng_10	bins.10	k__Bacteria	(UID203)	5449	104	58	81	23	0	0	0	0	24.14	0	0	259659	FALSE	FALSE	d__Bacteria;p__Actinobacteriota;c__Actinomycetia;o__Nanopelagicales;f__Nanopelagicaceae;g__Planktophila;s__	NA	No
20pct_30ng_10:bins.11	20pct_30ng_10	bins.11	root	(UID1)	5656	56	24	55	0	1	0	0	0	4.17	4.17	0	605667	FALSE	FALSE	d__Bacteria;p__Actinobacteriota;c__Actinomycetia;o__Mycobacteriales;f__Mycobacteriaceae;g__Mycobacterium;s__	NA	No
20pct_30ng_10:bins.12	20pct_30ng_10	bins.12	g__Pseudomonas	(UID4525)	39	1389	369	1093	295	1	0	0	0	16.72	0.01	0	1237803	FALSE	FALSE	d__Bacteria;p__Proteobacteria;c__Gammaproteobacteria;o__Pseudomonadales;f__Pseudomonadaceae;g__Pseudomonas_E;s__Pseudomonas_E hunanensis	NA	No
20pct_30ng_10:bins.13	20pct_30ng_10	bins.13	k__Bacteria	(UID203)	5449	104	58	86	16	2	0	0	0	25	3.45	0	978091	FALSE	FALSE	d__Bacteria;p__Proteobacteria;c__Alphaproteobacteria;o__Sphingomonadales;f__Sphingomonadaceae;g__Novosphingobium;s__	NA	No
20pct_30ng_10:bins.14	20pct_30ng_10	bins.14	k__Bacteria	(UID203)	5449	103	58	81	21	1	0	0	0	37.93	1.72	0	663382	FALSE	FALSE	d__Bacteria;p__Actinobacteriota;c__Actinomycetia;o__Nanopelagicales;f__Nanopelagicaceae;g__Planktophila;s__	NA	No
20pct_30ng_10:bins.15	20pct_30ng_10	bins.15	k__Bacteria	(UID203)	5449	104	58	95	8	1	0	0	0	12.23	1.72	0	1385822	FALSE	FALSE	d__Bacteria;p__Proteobacteria;c__Gammaproteobacteria;o__Burkholderiales;f__Burkholderiaceae;g__Limnohabitans;s__	NA	No
20pct_30ng_10:bins.16	20pct_30ng_10	bins.16	root	(UID1)	5656	56	24	56	0	0	0	0	0	0	0	0	593619	FALSE	FALSE	NA	NA	No
20pct_30ng_10:bins.17	20pct_30ng_10	bins.17	k__Bacteria	(UID203)	5449	103	58	69	34	0	0	0	0	50	0	0	414738	FALSE	TRUE	d__Bacteria;p__Actinobacteriota;c__Actinomycetia;o__Nanopelagicales;f__Nanopelagicaceae;g__Planktophila;s__	9	No
20pct_30ng_10:bins.18	20pct_30ng_10	bins.18	o__Burkholderiales	(UID4000)	193	427	214	59	365	3	0	0	0	86.25	1.17	66.67	3217803	FALSE	TRUE	d__Bacteria;p__Proteobacteria;c__Gammaproteobacteria;o__Burkholderiales;f__Burkholderiaceae;g__Leptothrix;s__	8	No
20pct_30ng_10:bins.19	20pct_30ng_10	bins.19	root	(UID1)	5656	56	24	55	1	0	0	0	0	4.17	0	0	373094	FALSE	FALSE	NA	NA	No
20pct_30ng_10:bins.2	20pct_30ng_10	bins.2	o__Burkholderiales	(UID4001)	108	552	243	157	298	67	28	1	1	69.64	22.72	43.11	2097562	FALSE	FALSE	d__Bacteria;p__Proteobacteria;c__Gammaproteobacteria;o__Burkholderiales;f__Burkholderiaceae;g__Polynucleobacter;s__	NA	No
20pct_30ng_10:bins.20	20pct_30ng_10	bins.20	k__Bacteria	(UID203)	5449	104	58	78	26	0	0	0	0	31.03	0	0	809393	FALSE	FALSE	d__Bacteria;p__Actinobacteriota;c__Actinomycetia;o__Mycobacteriales;f__Mycobacteriaceae;g__Mycobacterium;s__	NA	No
20pct_30ng_10:bins.21	20pct_30ng_10	bins.21	p__Bacteroidetes	(UID2591)	364	303	203	0	300	3	0	0	0	100	0.66	0	7929881	TRUE	TRUE	d__Bacteria;p__Bacteroidota;c__Bacteroidia;o__Chitinophagales;f__Chitinophagaceae;g__Chitinophaga;s__Chitinophaga polysaccharea	5	No
20pct_30ng_10:bins.22	20pct_30ng_10	bins.22	root	(UID1)	5656	56	24	55	1	0	0	0	0	4.17	0	0	840014	FALSE	FALSE	d__Bacteria;p__Myxococcota;c__Polyangia;o__Palsa-1104;f__Fen-1088;g__FEN-1088;s__	NA	No
20pct_30ng_10:bins.23	20pct_30ng_10	bins.23	o__Sphingomonadales	(UID3310)	26	569	293	21	544	4	0	0	0	98.68	0.54	75	2415409	TRUE	TRUE	d__Bacteria;p__Proteobacteria;c__Alphaproteobacteria;o__Sphingomonadales;f__Sphingomonadaceae;g__Novosphingobium;s__	2	No
20pct_30ng_10:bins.3	20pct_30ng_10	bins.3	k__Bacteria	(UID203)	5449	103	58	36	46	20	1	0	0	55.56	13.97	0	596243	FALSE	FALSE	d__Bacteria;p__Patescibacteria;c__ABY1;o__SG8-24;f__2-12-FULL-60-25;g__2-12-FULL-60-25;s__	NA	No
20pct_30ng_10:bins.4	20pct_30ng_10	bins.4	o__Burkholderiales	(UID4000)	193	427	214	18	404	5	0	0	0	98.6	1.01	0	2688954	TRUE	TRUE	d__Bacteria;p__Proteobacteria;c__Gammaproteobacteria;o__Burkholderiales;f__Burkholderiaceae;g__Limnohabitans;s__	6	No
20pct_30ng_10:bins.5	20pct_30ng_10	bins.5	k__Bacteria	(UID203)	5449	104	58	52	52	0	0	0	0	75.86	0	0	4788192	FALSE	TRUE	d__Bacteria;p__Proteobacteria;c__Gammaproteobacteria;o__Pseudomonadales;f__Pseudomonadaceae;g__Pseudomonas_E;s__Pseudomonas_E hunanensis	3	No
20pct_30ng_10:bins.6	20pct_30ng_10	bins.6	k__Bacteria	(UID203)	5449	104	58	98	6	0	0	0	0	10.34	0	0	424772	FALSE	FALSE	NA	NA	No
20pct_30ng_10:bins.7	20pct_30ng_10	bins.7	o__Burkholderiales	(UID4000)	193	427	214	276	119	28	4	0	0	41.8	10.16	72.5	1333282	FALSE	FALSE	d__Bacteria;p__Proteobacteria;c__Gammaproteobacteria;o__Burkholderiales;f__Burkholderiaceae;g__Limnohabitans;s__	NA	No
20pct_30ng_10:bins.8	20pct_30ng_10	bins.8	k__Bacteria	(UID203)	5449	103	57	94	8	1	0	0	0	12.6	1.75	0	1238490	FALSE	FALSE	d__Bacteria;p__Myxococcota;c__Polyangia;o__Palsa-1104;f__Fen-1088;g__FEN-1088;s__	NA	No
20pct_30ng_10:bins.9	20pct_30ng_10	bins.9	f__Enterobacteriaceae	(UID5124)	134	1173	336	26	1146	1	0	0	0	97.88	0.04	0	4379839	TRUE	TRUE	d__Bacteria;p__Proteobacteria;c__Gammaproteobacteria;o__Enterobacterales;f__Enterobacteriaceae;g__Escherichia;s__Escherichia flexneri	7	No
20pct_30ng_11:bins.1	20pct_30ng_11	bins.1	k__Bacteria	(UID203)	5449	104	58	90	14	0	0	0	0	18.1	0	0	239694	FALSE	FALSE	NA	NA	No
20pct_30ng_11:bins.10	20pct_30ng_11	bins.10	k__Bacteria	(UID203)	5449	104	58	9	23	72	0	0	0	87.36	74.35	0	1344903	FALSE	FALSE	d__Bacteria;p__Patescibacteria;c__Paceibacteria;o__UBA9983;f__Zambryskibacteraceae;g__C7867-006;s__	NA	No
20pct_30ng_11:bins.11	20pct_30ng_11	bins.11	k__Bacteria	(UID203)	5449	104	58	94	10	0	0	0	0	14.66	0	0	214164	FALSE	FALSE	d__Bacteria;p__Proteobacteria;c__Gammaproteobacteria;o__Burkholderiales;f__Burkholderiaceae;g__Polynucleobacter;s__	NA	No
20pct_30ng_11:bins.12	20pct_30ng_11	bins.12	k__Bacteria	(UID1452)	924	151	101	99	50	2	0	0	0	32.69	1.98	50	581282	FALSE	FALSE	d__Bacteria;p__Patescibacteria;c__Gracilibacteria;o__Peribacterales;f__Peribacteraceae;g__;s__	NA	No
20pct_30ng_11:bins.13	20pct_30ng_11	bins.13	root	(UID1)	5656	56	24	56	0	0	0	0	0	0	0	0	272833	FALSE	FALSE	NA	NA	No
20pct_30ng_11:bins.14	20pct_30ng_11	bins.14	o__Burkholderiales	(UID4000)	193	427	214	18	396	12	1	0	0	98.6	2.74	13.33	2890918	TRUE	TRUE	d__Bacteria;p__Proteobacteria;c__Gammaproteobacteria;o__Burkholderiales;f__Burkholderiaceae;g__Limnohabitans;s__	6	No
20pct_30ng_11:bins.15	20pct_30ng_11	bins.15	k__Bacteria	(UID203)	5449	104	58	53	36	9	5	0	1	66.69	34.83	38.24	3009098	FALSE	FALSE	d__Bacteria;p__Proteobacteria;c__Gammaproteobacteria;o__Burkholderiales;f__Burkholderiaceae;g__Polynucleobacter;s__	NA	No
20pct_30ng_11:bins.16	20pct_30ng_11	bins.16	k__Bacteria	(UID1452)	924	151	101	31	119	1	0	0	0	71.58	0.99	0	904883	FALSE	TRUE	d__Bacteria;p__Patescibacteria;c__Paceibacteria;o__2-02-FULL-40-12;f__IGHO2-01-FULL-4-A;g__;s__	11	No
20pct_30ng_11:bins.17	20pct_30ng_11	bins.17	k__Bacteria	(UID203)	5449	104	58	73	20	11	0	0	0	47.57	17.24	72.73	2059148	FALSE	FALSE	d__Bacteria;p__Bacteroidota;c__Bacteroidia;o__Flavobacteriales;f__Crocinitomicaceae;g__UBA952;s__	NA	No
20pct_30ng_11:bins.18	20pct_30ng_11	bins.18	o__Burkholderiales	(UID4000)	193	427	214	305	122	0	0	0	0	30.61	0	0	1204168	FALSE	FALSE	d__Bacteria;p__Proteobacteria;c__Gammaproteobacteria;o__Burkholderiales;f__Burkholderiaceae;g__Leptothrix;s__	NA	No
20pct_30ng_11:bins.19	20pct_30ng_11	bins.19	o__Actinomycetales	(UID1696)	455	315	190	106	161	45	3	0	0	71.58	20	68.52	1188982	FALSE	FALSE	d__Bacteria;p__Actinobacteriota;c__Actinomycetia;o__Nanopelagicales;f__Nanopelagicaceae;g__Planktophila;s__	NA	No
20pct_30ng_11:bins.2	20pct_30ng_11	bins.2	g__Pseudomonas	(UID4525)	39	1389	369	1	1379	8	1	0	0	99.97	1.2	0	6049271	TRUE	TRUE	d__Bacteria;p__Proteobacteria;c__Gammaproteobacteria;o__Pseudomonadales;f__Pseudomonadaceae;g__Pseudomonas_E;s__Pseudomonas_E hunanensis	3	Yes
20pct_30ng_11:bins.20	20pct_30ng_11	bins.20	o__Actinomycetales	(UID1696)	455	315	190	167	145	3	0	0	0	47.37	0.96	100	671760	FALSE	FALSE	d__Bacteria;p__Actinobacteriota;c__Actinomycetia;o__Nanopelagicales;f__Nanopelagicaceae;g__Planktophila;s__	NA	No
20pct_30ng_11:bins.21	20pct_30ng_11	bins.21	k__Bacteria	(UID203)	5449	104	58	65	39	0	0	0	0	36.83	0	0	227338	FALSE	FALSE	d__Bacteria;p__Patescibacteria;c__Paceibacteria;o__UBA9983;f__UBA11359_A;g__;s__	NA	No
20pct_30ng_11:bins.22	20pct_30ng_11	bins.22	o__Sphingomonadales	(UID3310)	26	569	293	24	537	8	0	0	0	96.76	1.08	50	2411962	TRUE	TRUE	d__Bacteria;p__Proteobacteria;c__Alphaproteobacteria;o__Sphingomonadales;f__Sphingomonadaceae;g__Novosphingobium;s__	2	No
20pct_30ng_11:bins.23	20pct_30ng_11	bins.23	k__Bacteria	(UID203)	5449	104	58	80	24	0	0	0	0	22.34	0	0	289878	FALSE	FALSE	d__Bacteria;p__Patescibacteria;c__Gracilibacteria;o__Peribacterales;f__Peribacteraceae;g__2-02-FULL-51-10;s__	NA	No
20pct_30ng_11:bins.3	20pct_30ng_11	bins.3	k__Bacteria	(UID203)	5449	100	55	79	21	0	0	0	0	26.53	0	0	310883	FALSE	FALSE	d__Bacteria;p__Patescibacteria;c__ABY1;o__SG8-24;f__2-12-FULL-60-25;g__;s__	NA	No
20pct_30ng_11:bins.4	20pct_30ng_11	bins.4	o__Burkholderiales	(UID4000)	193	427	214	217	151	52	7	0	0	57.66	21.55	89.04	1794162	FALSE	FALSE	d__Bacteria;p__Proteobacteria;c__Gammaproteobacteria;o__Burkholderiales;f__Burkholderiaceae;g__Limnohabitans;s__	NA	No
20pct_30ng_11:bins.5	20pct_30ng_11	bins.5	k__Bacteria	(UID1452)	924	151	101	64	87	0	0	0	0	49.34	0	0	666778	FALSE	FALSE	d__Bacteria;p__Patescibacteria;c__ABY1;o__SG8-24;f__2-12-FULL-60-25;g__2-12-FULL-60-25;s__	NA	No
20pct_30ng_11:bins.6	20pct_30ng_11	bins.6	k__Bacteria	(UID203)	5449	104	58	83	17	3	1	0	0	32.76	8.62	100	1395941	FALSE	FALSE	d__Bacteria;p__Proteobacteria;c__Gammaproteobacteria;o__Burkholderiales;f__Burkholderiaceae;g__Limnohabitans;s__	NA	No
20pct_30ng_11:bins.7	20pct_30ng_11	bins.7	p__Bacteroidetes	(UID2591)	364	303	203	0	300	3	0	0	0	100	0.66	0	7964301	TRUE	TRUE	d__Bacteria;p__Bacteroidota;c__Bacteroidia;o__Chitinophagales;f__Chitinophagaceae;g__Chitinophaga;s__Chitinophaga polysaccharea	5	No
20pct_30ng_11:bins.8	20pct_30ng_11	bins.8	k__Bacteria	(UID203)	5449	103	58	60	41	2	0	0	0	65.52	3.45	100	970405	FALSE	TRUE	d__Bacteria;p__Actinobacteriota;c__Actinomycetia;o__Nanopelagicales;f__Nanopelagicaceae;g__Planktophila;s__	13	No
20pct_30ng_11:bins.9	20pct_30ng_11	bins.9	f__Enterobacteriaceae	(UID5124)	134	1173	336	25	1147	1	0	0	0	97.29	0.04	0	4434477	TRUE	TRUE	d__Bacteria;p__Proteobacteria;c__Gammaproteobacteria;o__Enterobacterales;f__Enterobacteriaceae;g__Escherichia;s__Escherichia flexneri	7	No
20pct_30ng_8:bins.1	20pct_30ng_8	bins.1	o__Sphingomonadales	(UID3310)	26	569	293	51	515	3	0	0	0	97.6	0.46	33.33	2345116	TRUE	TRUE	d__Bacteria;p__Proteobacteria;c__Alphaproteobacteria;o__Sphingomonadales;f__Sphingomonadaceae;g__Novosphingobium;s__	2	No
20pct_30ng_8:bins.10	20pct_30ng_8	bins.10	k__Bacteria	(UID203)	5449	104	58	95	9	0	0	0	0	13.79	0	0	314125	FALSE	FALSE	d__Bacteria;p__Bacteroidota;c__Bacteroidia;o__Flavobacteriales;f__Crocinitomicaceae;g__UBA952;s__	NA	No
20pct_30ng_8:bins.11	20pct_30ng_8	bins.11	root	(UID1)	5656	56	24	56	0	0	0	0	0	0	0	0	273851	FALSE	FALSE	NA	NA	No
20pct_30ng_8:bins.12	20pct_30ng_8	bins.12	o__Actinomycetales	(UID1696)	455	315	190	182	117	16	0	0	0	39.74	3.95	81.25	608103	FALSE	FALSE	d__Bacteria;p__Actinobacteriota;c__Actinomycetia;o__Nanopelagicales;f__Nanopelagicaceae;g__Planktophila;s__	NA	No
20pct_30ng_8:bins.13	20pct_30ng_8	bins.13	p__Bacteroidetes	(UID2591)	364	303	203	0	300	3	0	0	0	100	0.66	0	7896941	TRUE	TRUE	d__Bacteria;p__Bacteroidota;c__Bacteroidia;o__Chitinophagales;f__Chitinophagaceae;g__Chitinophaga;s__Chitinophaga polysaccharea	5	No
20pct_30ng_8:bins.14	20pct_30ng_8	bins.14	k__Bacteria	(UID203)	5449	104	58	59	45	0	0	0	0	65.52	0	0	4488090	FALSE	TRUE	d__Bacteria;p__Proteobacteria;c__Gammaproteobacteria;o__Pseudomonadales;f__Pseudomonadaceae;g__Pseudomonas_E;s__Pseudomonas_E hunanensis	3	No
20pct_30ng_8:bins.15	20pct_30ng_8	bins.15	o__Burkholderiales	(UID4001)	108	570	250	192	269	76	21	7	5	72.51	33.17	42.42	2545603	FALSE	FALSE	d__Bacteria;p__Proteobacteria;c__Gammaproteobacteria;o__Burkholderiales;f__Burkholderiaceae;g__Polynucleobacter;s__	NA	No
20pct_30ng_8:bins.16	20pct_30ng_8	bins.16	g__Pseudomonas	(UID4525)	39	1389	369	1010	375	4	0	0	0	23.7	0.35	0	1568142	FALSE	FALSE	d__Bacteria;p__Proteobacteria;c__Gammaproteobacteria;o__Pseudomonadales;f__Pseudomonadaceae;g__Pseudomonas_E;s__Pseudomonas_E hunanensis	NA	No
20pct_30ng_8:bins.17	20pct_30ng_8	bins.17	k__Bacteria	(UID203)	5449	104	58	87	16	1	0	0	0	23.28	1.72	100	770434	FALSE	FALSE	d__Bacteria;p__Bacteroidota;c__Bacteroidia;o__Flavobacteriales;f__Crocinitomicaceae;g__UBA952;s__	NA	No
20pct_30ng_8:bins.18	20pct_30ng_8	bins.18	o__Actinomycetales	(UID1815)	120	573	265	524	49	0	0	0	0	7.41	0	0	582885	FALSE	FALSE	NA	NA	No
20pct_30ng_8:bins.19	20pct_30ng_8	bins.19	k__Bacteria	(UID203)	5449	104	58	91	13	0	0	0	0	18.97	0	0	584454	FALSE	FALSE	d__Bacteria;p__Bacteroidota;c__Bacteroidia;o__Flavobacteriales;f__Flavobacteriaceae;g__Flavobacterium;s__	NA	No
20pct_30ng_8:bins.2	20pct_30ng_8	bins.2	root	(UID1)	5656	56	24	55	1	0	0	0	0	4.17	0	0	497339	FALSE	FALSE	NA	NA	No
20pct_30ng_8:bins.20	20pct_30ng_8	bins.20	root	(UID1)	5656	56	24	55	1	0	0	0	0	4.17	0	0	205100	FALSE	FALSE	NA	NA	No
20pct_30ng_8:bins.21	20pct_30ng_8	bins.21	o__Burkholderiales	(UID4000)	193	427	214	3	417	6	0	1	0	99.03	1.33	8.33	2806716	TRUE	TRUE	d__Bacteria;p__Proteobacteria;c__Gammaproteobacteria;o__Burkholderiales;f__Burkholderiaceae;g__Limnohabitans;s__	6	No
20pct_30ng_8:bins.22	20pct_30ng_8	bins.22	f__Enterobacteriaceae	(UID5124)	134	1173	336	7	1156	10	0	0	0	99.37	0.45	0	4418765	TRUE	TRUE	d__Bacteria;p__Proteobacteria;c__Gammaproteobacteria;o__Enterobacterales;f__Enterobacteriaceae;g__Escherichia;s__Escherichia flexneri	7	No
20pct_30ng_8:bins.23	20pct_30ng_8	bins.23	o__Burkholderiales	(UID4000)	193	427	214	215	167	41	4	0	0	54.48	13.03	33.96	2011812	FALSE	FALSE	d__Bacteria;p__Proteobacteria;c__Gammaproteobacteria;o__Burkholderiales;f__Burkholderiaceae;g__Limnohabitans;s__	NA	No
20pct_30ng_8:bins.24	20pct_30ng_8	bins.24	k__Bacteria	(UID203)	5449	104	58	88	16	0	0	0	0	23.28	0	0	255898	FALSE	FALSE	d__Bacteria;p__Patescibacteria;c__Paceibacteria;o__2-02-FULL-40-12;f__IGHO2-01-FULL-4-A;g__;s__	NA	No
20pct_30ng_8:bins.3	20pct_30ng_8	bins.3	o__Actinomycetales	(UID1696)	455	315	190	196	119	0	0	0	0	40.93	0	0	554185	FALSE	FALSE	d__Bacteria;p__Actinobacteriota;c__Actinomycetia;o__Nanopelagicales;f__Nanopelagicaceae;g__Planktophila;s__	NA	No
20pct_30ng_8:bins.4	20pct_30ng_8	bins.4	k__Bacteria	(UID203)	5449	104	58	85	19	0	0	0	0	23.45	0	0	1266523	FALSE	FALSE	d__Bacteria;p__Actinobacteriota;c__Actinomycetia;o__Mycobacteriales;f__Mycobacteriaceae;g__Mycobacterium;s__	NA	No
20pct_30ng_8:bins.5	20pct_30ng_8	bins.5	root	(UID1)	5656	56	24	56	0	0	0	0	0	0	0	0	284132	FALSE	FALSE	NA	NA	No
20pct_30ng_8:bins.6	20pct_30ng_8	bins.6	o__Burkholderiales	(UID4000)	193	427	214	190	227	10	0	0	0	59.91	2.99	10	2351474	FALSE	TRUE	d__Bacteria;p__Proteobacteria;c__Gammaproteobacteria;o__Burkholderiales;f__Burkholderiaceae;g__Leptothrix;s__	8	No
20pct_30ng_8:bins.7	20pct_30ng_8	bins.7	o__Actinomycetales	(UID1696)	455	315	190	173	137	5	0	0	0	48.33	1.67	40	884853	FALSE	FALSE	d__Bacteria;p__Actinobacteriota;c__Actinomycetia;o__Nanopelagicales;f__Nanopelagicaceae;g__Planktophila;s__	NA	No
20pct_30ng_8:bins.8	20pct_30ng_8	bins.8	k__Bacteria	(UID203)	5449	104	58	81	21	2	0	0	0	30.13	3.45	50	608377	FALSE	FALSE	d__Bacteria;p__Bacteroidota;c__Bacteroidia;o__Chitinophagales;f__Chitinophagaceae;g__Sediminibacterium;s__	NA	No
20pct_30ng_8:bins.9	20pct_30ng_8	bins.9	k__Bacteria	(UID203)	5449	103	58	11	26	41	18	7	0	83.91	68.87	0	1333505	FALSE	FALSE	d__Bacteria;p__Patescibacteria;c__Paceibacteria;o__UBA9983;f__Zambryskibacteraceae;g__C7867-006;s__	NA	No
20pct_30ng_9:bins.1	20pct_30ng_9	bins.1	k__Bacteria	(UID1452)	924	151	101	34	116	1	0	0	0	68.61	0.99	0	865676	FALSE	TRUE	d__Bacteria;p__Patescibacteria;c__Paceibacteria;o__2-02-FULL-40-12;f__IGHO2-01-FULL-4-A;g__;s__	11	No
20pct_30ng_9:bins.10	20pct_30ng_9	bins.10	k__Bacteria	(UID203)	5449	104	58	55	49	0	0	0	0	35.82	0	0	320381	FALSE	FALSE	d__Bacteria;p__Patescibacteria;c__Paceibacteria;o__UBA9983;f__UBA11359;g__;s__	NA	No
20pct_30ng_9:bins.11	20pct_30ng_9	bins.11	f__Enterobacteriaceae	(UID5124)	134	1173	336	41	1131	1	0	0	0	98.48	0.04	0	4420755	TRUE	TRUE	d__Bacteria;p__Proteobacteria;c__Gammaproteobacteria;o__Enterobacterales;f__Enterobacteriaceae;g__Escherichia;s__Escherichia flexneri	7	No
20pct_30ng_9:bins.12	20pct_30ng_9	bins.12	root	(UID1)	5656	56	24	56	0	0	0	0	0	0	0	0	291262	FALSE	FALSE	NA	NA	No
20pct_30ng_9:bins.13	20pct_30ng_9	bins.13	k__Bacteria	(UID1452)	924	151	101	42	109	0	0	0	0	67.08	0	0	897708	FALSE	TRUE	d__Bacteria;p__Patescibacteria;c__ABY1;o__SG8-24;f__2-12-FULL-60-25;g__2-12-FULL-60-25;s__	18	No
20pct_30ng_9:bins.14	20pct_30ng_9	bins.14	o__Burkholderiales	(UID4000)	193	427	214	313	114	0	0	0	0	27.8	0	0	758414	FALSE	FALSE	d__Bacteria;p__Proteobacteria;c__Gammaproteobacteria;o__Burkholderiales;f__Burkholderiaceae;g__Limnohabitans;s__	NA	No
20pct_30ng_9:bins.15	20pct_30ng_9	bins.15	o__Sphingomonadales	(UID3310)	26	569	293	98	461	10	0	0	0	84.69	1.93	50	1995522	FALSE	TRUE	d__Bacteria;p__Proteobacteria;c__Alphaproteobacteria;o__Sphingomonadales;f__Sphingomonadaceae;g__Novosphingobium;s__	2	No
20pct_30ng_9:bins.16	20pct_30ng_9	bins.16	root	(UID1)	5656	56	24	56	0	0	0	0	0	0	0	0	490747	FALSE	FALSE	NA	NA	No
20pct_30ng_9:bins.17	20pct_30ng_9	bins.17	o__Actinomycetales	(UID1663)	488	310	185	81	175	50	4	0	0	73.53	21.91	74.19	1410350	FALSE	FALSE	d__Bacteria;p__Actinobacteriota;c__Actinomycetia;o__Nanopelagicales;f__Nanopelagicaceae;g__Planktophila;s__	NA	No
20pct_30ng_9:bins.18	20pct_30ng_9	bins.18	o__Burkholderiales	(UID4000)	193	427	214	104	212	88	20	3	0	79.47	40.88	71.69	4173631	FALSE	FALSE	d__Bacteria;p__Proteobacteria;c__Gammaproteobacteria;o__Burkholderiales;f__Burkholderiaceae;g__Limnohabitans;s__	NA	No
20pct_30ng_9:bins.19	20pct_30ng_9	bins.19	k__Bacteria	(UID203)	5449	104	58	70	34	0	0	0	0	50	0	0	4016748	FALSE	TRUE	d__Bacteria;p__Proteobacteria;c__Gammaproteobacteria;o__Pseudomonadales;f__Pseudomonadaceae;g__Pseudomonas_E;s__Pseudomonas_E hunanensis	3	No
20pct_30ng_9:bins.2	20pct_30ng_9	bins.2	o__Burkholderiales	(UID4000)	193	427	214	143	282	2	0	0	0	66.82	0.31	0	1634627	FALSE	TRUE	d__Bacteria;p__Proteobacteria;c__Gammaproteobacteria;o__Burkholderiales;f__Burkholderiaceae;g__Limnohabitans;s__	6	No
20pct_30ng_9:bins.20	20pct_30ng_9	bins.20	k__Bacteria	(UID203)	5449	104	58	87	17	0	0	0	0	24.14	0	0	781292	FALSE	FALSE	d__Bacteria;p__Proteobacteria;c__Gammaproteobacteria;o__Pseudomonadales;f__Pseudomonadaceae;g__Pseudomonas_E;s__Pseudomonas_E hunanensis	NA	No
20pct_30ng_9:bins.21	20pct_30ng_9	bins.21	k__Bacteria	(UID203)	5449	104	58	103	1	0	0	0	0	1.72	0	0	402211	FALSE	FALSE	NA	NA	No
20pct_30ng_9:bins.22	20pct_30ng_9	bins.22	k__Bacteria	(UID203)	5449	104	58	52	51	1	0	0	0	47.41	1.72	0	273418	FALSE	FALSE	d__Bacteria;p__Patescibacteria;c__Paceibacteria;o__UBA9983;f__Zambryskibacteraceae;g__C7867-006;s__	NA	No
20pct_30ng_9:bins.23	20pct_30ng_9	bins.23	k__Bacteria	(UID203)	5449	104	58	48	26	24	5	1	0	68.34	44.08	60	2809619	FALSE	FALSE	d__Bacteria;p__Proteobacteria;c__Gammaproteobacteria;o__Burkholderiales;f__Burkholderiaceae;g__Polynucleobacter;s__	NA	No
20pct_30ng_9:bins.24	20pct_30ng_9	bins.24	k__Bacteria	(UID203)	5449	104	58	84	16	4	0	0	0	26.18	4.31	25	734362	FALSE	FALSE	d__Bacteria;p__Patescibacteria;c__Paceibacteria;o__UBA9983;f__Zambryskibacteraceae;g__;s__	NA	No
20pct_30ng_9:bins.25	20pct_30ng_9	bins.25	p__Bacteroidetes	(UID2591)	364	303	203	30	270	3	0	0	0	85.71	0.66	0	7322321	FALSE	TRUE	d__Bacteria;p__Bacteroidota;c__Bacteroidia;o__Chitinophagales;f__Chitinophagaceae;g__Chitinophaga;s__Chitinophaga polysaccharea	5	No
20pct_30ng_9:bins.26	20pct_30ng_9	bins.26	k__Bacteria	(UID203)	5449	104	58	98	6	0	0	0	0	10.34	0	0	637482	FALSE	FALSE	d__Bacteria;p__Bacteroidota;c__Bacteroidia;o__Chitinophagales;f__Chitinophagaceae;g__Chitinophaga;s__Chitinophaga polysaccharea	NA	No
20pct_30ng_9:bins.3	20pct_30ng_9	bins.3	k__Bacteria	(UID203)	5449	103	58	10	61	31	1	0	0	82.76	17.18	0	1872931	FALSE	FALSE	d__Bacteria;p__Patescibacteria;c__Gracilibacteria;o__Peribacterales;f__Peribacteraceae;g__2-02-FULL-51-10;s__	NA	No
20pct_30ng_9:bins.4	20pct_30ng_9	bins.4	g__Pseudomonas	(UID4525)	39	1389	369	1284	105	0	0	0	0	4.78	0	0	315184	FALSE	FALSE	d__Bacteria;p__Proteobacteria;c__Gammaproteobacteria;o__Pseudomonadales;f__Pseudomonadaceae;g__Pseudomonas_E;s__Pseudomonas_E hunanensis	NA	No
20pct_30ng_9:bins.5	20pct_30ng_9	bins.5	root	(UID1)	5656	56	24	56	0	0	0	0	0	0	0	0	241304	FALSE	FALSE	NA	NA	No
20pct_30ng_9:bins.6	20pct_30ng_9	bins.6	root	(UID1)	5656	56	24	56	0	0	0	0	0	0	0	0	200511	FALSE	FALSE	NA	NA	No
20pct_30ng_9:bins.7	20pct_30ng_9	bins.7	k__Bacteria	(UID203)	5449	103	58	63	38	2	0	0	0	58.62	3.45	50	799321	FALSE	TRUE	d__Bacteria;p__Actinobacteriota;c__Actinomycetia;o__Nanopelagicales;f__Nanopelagicaceae;g__Planktophila;s__	13	No
20pct_30ng_9:bins.8	20pct_30ng_9	bins.8	k__Bacteria	(UID203)	5449	104	58	26	38	29	11	0	0	73.75	49.06	0	1980304	FALSE	FALSE	d__Bacteria;p__Proteobacteria;c__Gammaproteobacteria;o__Burkholderiales;f__Burkholderiaceae;g__Polynucleobacter;s__	NA	No
20pct_30ng_9:bins.9	20pct_30ng_9	bins.9	o__Actinomycetales	(UID1696)	455	315	190	92	214	9	0	0	0	69.62	2.68	88.89	991805	FALSE	TRUE	d__Bacteria;p__Actinobacteriota;c__Actinomycetia;o__Nanopelagicales;f__Nanopelagicaceae;g__Planktophila;s__	16	No
40pct_30ng_12:bins.1	40pct_30ng_12	bins.1	k__Bacteria	(UID203)	5449	104	58	93	11	0	0	0	0	16.38	0	0	218724	FALSE	FALSE	d__Bacteria;p__Proteobacteria;c__Gammaproteobacteria;o__Burkholderiales;f__Burkholderiaceae;g__Polynucleobacter;s__	NA	No
40pct_30ng_12:bins.10	40pct_30ng_12	bins.10	root	(UID1)	5656	56	24	56	0	0	0	0	0	0	0	0	370170	FALSE	FALSE	NA	NA	No
40pct_30ng_12:bins.11	40pct_30ng_12	bins.11	root	(UID1)	5656	56	24	56	0	0	0	0	0	0	0	0	258865	FALSE	FALSE	NA	NA	No
40pct_30ng_12:bins.12	40pct_30ng_12	bins.12	root	(UID1)	5656	56	24	56	0	0	0	0	0	0	0	0	327374	FALSE	FALSE	NA	NA	No
40pct_30ng_12:bins.13	40pct_30ng_12	bins.13	k__Bacteria	(UID203)	5449	104	58	92	12	0	0	0	0	18.97	0	0	413851	FALSE	FALSE	d__Bacteria;p__Proteobacteria;c__Gammaproteobacteria;o__Enterobacterales;f__Enterobacteriaceae;g__Escherichia;s__Escherichia flexneri	NA	No
40pct_30ng_12:bins.14	40pct_30ng_12	bins.14	root	(UID1)	5656	56	24	55	1	0	0	0	0	4.17	0	0	4108408	FALSE	FALSE	NA	NA	No
40pct_30ng_12:bins.15	40pct_30ng_12	bins.15	k__Bacteria	(UID203)	5449	104	58	96	6	2	0	0	0	11.55	2.07	100	736537	FALSE	FALSE	d__Bacteria;p__Proteobacteria;c__Gammaproteobacteria;o__Burkholderiales;f__Burkholderiaceae;g__Polynucleobacter;s__	NA	No
40pct_30ng_12:bins.16	40pct_30ng_12	bins.16	p__Bacteroidetes	(UID2591)	364	303	203	48	255	0	0	0	0	79.31	0	0	3500839	FALSE	TRUE	d__Bacteria;p__Bacteroidota;c__Bacteroidia;o__Chitinophagales;f__Chitinophagaceae;g__Chitinophaga;s__Chitinophaga polysaccharea	5	No
40pct_30ng_12:bins.17	40pct_30ng_12	bins.17	root	(UID1)	5656	56	24	55	1	0	0	0	0	4.17	0	0	219342	FALSE	FALSE	NA	NA	No
40pct_30ng_12:bins.18	40pct_30ng_12	bins.18	k__Bacteria	(UID203)	5449	104	58	98	6	0	0	0	0	8.62	0	0	357137	FALSE	FALSE	NA	NA	No
40pct_30ng_12:bins.19	40pct_30ng_12	bins.19	o__Burkholderiales	(UID4000)	193	427	214	233	194	0	0	0	0	41.36	0	0	1152600	FALSE	FALSE	d__Bacteria;p__Proteobacteria;c__Gammaproteobacteria;o__Burkholderiales;f__Burkholderiaceae;g__Limnohabitans;s__	NA	No
40pct_30ng_12:bins.2	40pct_30ng_12	bins.2	root	(UID1)	5656	56	24	55	1	0	0	0	0	4.17	0	0	221033	FALSE	FALSE	NA	NA	No
40pct_30ng_12:bins.20	40pct_30ng_12	bins.20	k__Bacteria	(UID203)	5449	104	58	80	24	0	0	0	0	31.03	0	0	694391	FALSE	FALSE	d__Bacteria;p__Proteobacteria;c__Alphaproteobacteria;o__Sphingomonadales;f__Sphingomonadaceae;g__Novosphingobium;s__	NA	No
40pct_30ng_12:bins.21	40pct_30ng_12	bins.21	k__Bacteria	(UID203)	5449	104	58	84	20	0	0	0	0	25.86	0	0	1438872	FALSE	FALSE	d__Bacteria;p__Proteobacteria;c__Gammaproteobacteria;o__Enterobacterales;f__Enterobacteriaceae;g__Escherichia;s__Escherichia flexneri	NA	No
40pct_30ng_12:bins.22	40pct_30ng_12	bins.22	k__Bacteria	(UID203)	5449	104	58	97	7	0	0	0	0	12.07	0	0	827423	FALSE	FALSE	d__Bacteria;p__Proteobacteria;c__Gammaproteobacteria;o__Enterobacterales;f__Enterobacteriaceae;g__Escherichia;s__Escherichia flexneri	NA	No
40pct_30ng_12:bins.23	40pct_30ng_12	bins.23	k__Bacteria	(UID203)	5449	104	58	82	20	2	0	0	0	33.62	3.45	100	874093	FALSE	FALSE	d__Bacteria;p__Proteobacteria;c__Gammaproteobacteria;o__Burkholderiales;f__Burkholderiaceae;g__Polynucleobacter;s__	NA	No
40pct_30ng_12:bins.24	40pct_30ng_12	bins.24	k__Bacteria	(UID203)	5449	104	58	72	32	0	0	0	0	48.28	0	0	1163616	FALSE	FALSE	d__Bacteria;p__Proteobacteria;c__Gammaproteobacteria;o__Burkholderiales;f__Burkholderiaceae;g__Limnohabitans;s__	NA	No
40pct_30ng_12:bins.25	40pct_30ng_12	bins.25	o__Sphingomonadales	(UID3310)	26	569	293	241	326	2	0	0	0	55.88	0.18	100	1342528	FALSE	TRUE	d__Bacteria;p__Proteobacteria;c__Alphaproteobacteria;o__Sphingomonadales;f__Sphingomonadaceae;g__Novosphingobium;s__	2	No
40pct_30ng_12:bins.26	40pct_30ng_12	bins.26	k__Bacteria	(UID203)	5449	104	58	103	1	0	0	0	0	1.72	0	0	417886	FALSE	FALSE	NA	NA	No
40pct_30ng_12:bins.27	40pct_30ng_12	bins.27	root	(UID1)	5656	56	24	55	1	0	0	0	0	4.17	0	0	211271	FALSE	FALSE	NA	NA	No
40pct_30ng_12:bins.28	40pct_30ng_12	bins.28	k__Bacteria	(UID203)	5449	104	58	24	80	0	0	0	0	67.03	0	0	537866	FALSE	TRUE	d__Bacteria;p__Patescibacteria;c__Paceibacteria;o__UBA9983;f__UBA11359_A;g__;s__	17	No
40pct_30ng_12:bins.29	40pct_30ng_12	bins.29	root	(UID1)	5656	56	24	56	0	0	0	0	0	0	0	0	216538	FALSE	FALSE	NA	NA	No
40pct_30ng_12:bins.3	40pct_30ng_12	bins.3	k__Bacteria	(UID203)	5449	104	58	88	16	0	0	0	0	24.14	0	0	464176	FALSE	FALSE	d__Bacteria;p__Proteobacteria;c__Gammaproteobacteria;o__Burkholderiales;f__Burkholderiaceae;g__Polynucleobacter;s__	NA	No
40pct_30ng_12:bins.30	40pct_30ng_12	bins.30	k__Bacteria	(UID203)	5449	104	58	96	8	0	0	0	0	12.07	0	0	336723	FALSE	FALSE	d__Bacteria;p__Proteobacteria;c__Gammaproteobacteria;o__Pseudomonadales;f__Pseudomonadaceae;g__Pseudomonas_E;s__Pseudomonas_E hunanensis	NA	No
40pct_30ng_12:bins.31	40pct_30ng_12	bins.31	f__Flavobacteriaceae	(UID2817)	81	511	283	298	208	5	0	0	0	39.6	1.02	0	819610	FALSE	FALSE	d__Bacteria;p__Bacteroidota;c__Bacteroidia;o__Flavobacteriales;f__Flavobacteriaceae;g__Flavobacterium;s__	NA	No
40pct_30ng_12:bins.32	40pct_30ng_12	bins.32	k__Bacteria	(UID203)	5449	104	58	94	10	0	0	0	0	15.52	0	0	282650	FALSE	FALSE	d__Bacteria;p__Actinobacteriota;c__Actinomycetia;o__Nanopelagicales;f__Nanopelagicaceae;g__Planktophila;s__	NA	No
40pct_30ng_12:bins.33	40pct_30ng_12	bins.33	k__Bacteria	(UID203)	5449	104	58	59	45	0	0	0	0	65.52	0	0	4418283	FALSE	TRUE	d__Bacteria;p__Proteobacteria;c__Gammaproteobacteria;o__Pseudomonadales;f__Pseudomonadaceae;g__Pseudomonas_E;s__Pseudomonas_E hunanensis	3	No
40pct_30ng_12:bins.34	40pct_30ng_12	bins.34	k__Bacteria	(UID203)	5449	104	58	102	2	0	0	0	0	1.72	0	0	220936	FALSE	FALSE	NA	NA	No
40pct_30ng_12:bins.35	40pct_30ng_12	bins.35	root	(UID1)	5656	56	24	53	3	0	0	0	0	12.5	0	0	578108	FALSE	FALSE	NA	NA	No
40pct_30ng_12:bins.4	40pct_30ng_12	bins.4	root	(UID1)	5656	56	24	56	0	0	0	0	0	0	0	0	321680	FALSE	FALSE	NA	NA	No
40pct_30ng_12:bins.5	40pct_30ng_12	bins.5	k__Bacteria	(UID203)	5449	104	58	89	14	1	0	0	0	20.69	1.72	100	761772	FALSE	FALSE	d__Bacteria;p__Bacteroidota;c__Bacteroidia;o__Flavobacteriales;f__Crocinitomicaceae;g__UBA952;s__	NA	No
40pct_30ng_12:bins.6	40pct_30ng_12	bins.6	k__Bacteria	(UID203)	5449	104	58	86	18	0	0	0	0	26.21	0	0	726991	FALSE	FALSE	d__Bacteria;p__Bacteroidota;c__Bacteroidia;o__Flavobacteriales;f__Flavobacteriaceae;g__Flavobacterium;s__	NA	No
40pct_30ng_12:bins.7	40pct_30ng_12	bins.7	root	(UID1)	5656	56	24	54	2	0	0	0	0	8.33	0	0	226089	FALSE	FALSE	NA	NA	No
40pct_30ng_12:bins.8	40pct_30ng_12	bins.8	root	(UID1)	5656	56	24	51	3	2	0	0	0	20.83	8.33	100	1420707	FALSE	FALSE	d__Bacteria;p__Bacteroidota;c__Bacteroidia;o__Flavobacteriales;f__Crocinitomicaceae;g__UBA952;s__	NA	No
40pct_30ng_12:bins.9	40pct_30ng_12	bins.9	k__Bacteria	(UID203)	5449	104	58	28	74	2	0	0	0	56.32	3.45	0	511333	FALSE	TRUE	d__Bacteria;p__Patescibacteria;c__Paceibacteria;o__UBA9983;f__Zambryskibacteraceae;g__C7867-006;s__	20	No
40pct_30ng_13:bins.1	40pct_30ng_13	bins.1	k__Bacteria	(UID203)	5449	104	58	40	64	0	0	0	0	49.43	0	0	323427	FALSE	FALSE	d__Bacteria;p__Patescibacteria;c__Paceibacteria;o__UBA9983;f__Zambryskibacteraceae;g__C7867-006;s__	NA	No
40pct_30ng_13:bins.10	40pct_30ng_13	bins.10	k__Bacteria	(UID203)	5449	104	58	90	12	1	0	1	0	22.41	6.9	14.29	960830	FALSE	FALSE	d__Bacteria;p__Proteobacteria;c__Gammaproteobacteria;o__Burkholderiales;f__Burkholderiaceae;g__Polynucleobacter;s__	NA	No
40pct_30ng_13:bins.11	40pct_30ng_13	bins.11	k__Bacteria	(UID203)	5449	104	58	101	3	0	0	0	0	5.17	0	0	297493	FALSE	FALSE	NA	NA	No
40pct_30ng_13:bins.12	40pct_30ng_13	bins.12	k__Bacteria	(UID203)	5449	104	58	97	7	0	0	0	0	2.66	0	0	222255	FALSE	FALSE	NA	NA	No
40pct_30ng_13:bins.13	40pct_30ng_13	bins.13	k__Bacteria	(UID203)	5449	104	58	73	30	1	0	0	0	48.28	1.72	100	1289798	FALSE	FALSE	d__Bacteria;p__Proteobacteria;c__Gammaproteobacteria;o__Burkholderiales;f__Burkholderiaceae;g__Polynucleobacter;s__	NA	No
40pct_30ng_13:bins.14	40pct_30ng_13	bins.14	f__Enterobacteriaceae	(UID5124)	134	1173	336	827	345	1	0	0	0	23.21	0.04	0	877534	FALSE	FALSE	d__Bacteria;p__Proteobacteria;c__Gammaproteobacteria;o__Enterobacterales;f__Enterobacteriaceae;g__Escherichia;s__Escherichia flexneri	NA	No
40pct_30ng_13:bins.15	40pct_30ng_13	bins.15	k__Bacteria	(UID203)	5449	103	58	73	30	0	0	0	0	48.28	0	0	690462	FALSE	FALSE	d__Bacteria;p__Actinobacteriota;c__Actinomycetia;o__Nanopelagicales;f__Nanopelagicaceae;g__Planktophila;s__	NA	No
40pct_30ng_13:bins.16	40pct_30ng_13	bins.16	k__Bacteria	(UID203)	5449	104	58	66	38	0	0	0	0	39.11	0	0	296418	FALSE	FALSE	d__Bacteria;p__Patescibacteria;c__Paceibacteria;o__UBA9983;f__GWA1-40-21;g__;s__	NA	No
40pct_30ng_13:bins.17	40pct_30ng_13	bins.17	root	(UID1)	5656	56	24	53	3	0	0	0	0	12.5	0	0	906325	FALSE	FALSE	d__Bacteria;p__Proteobacteria;c__Gammaproteobacteria;o__Enterobacterales;f__Enterobacteriaceae;g__Escherichia;s__Escherichia flexneri	NA	No
40pct_30ng_13:bins.18	40pct_30ng_13	bins.18	k__Bacteria	(UID203)	5449	100	55	75	25	0	0	0	0	31.82	0	0	306950	FALSE	FALSE	d__Bacteria;p__Patescibacteria;c__Paceibacteria;o__UBA9983;f__Zambryskibacteraceae;g__C7867-006;s__	NA	No
40pct_30ng_13:bins.19	40pct_30ng_13	bins.19	o__Burkholderiales	(UID4000)	193	427	214	19	401	6	1	0	0	98.13	1.19	11.11	2808430	TRUE	TRUE	d__Bacteria;p__Proteobacteria;c__Gammaproteobacteria;o__Burkholderiales;f__Burkholderiaceae;g__Limnohabitans;s__	6	No
40pct_30ng_13:bins.2	40pct_30ng_13	bins.2	k__Bacteria	(UID203)	5449	104	58	98	6	0	0	0	0	8.62	0	0	209200	FALSE	FALSE	NA	NA	No
40pct_30ng_13:bins.20	40pct_30ng_13	bins.20	p__Bacteroidetes	(UID2591)	364	303	203	0	300	3	0	0	0	100	0.66	0	7945667	TRUE	TRUE	d__Bacteria;p__Bacteroidota;c__Bacteroidia;o__Chitinophagales;f__Chitinophagaceae;g__Chitinophaga;s__Chitinophaga polysaccharea	5	No
40pct_30ng_13:bins.21	40pct_30ng_13	bins.21	k__Bacteria	(UID203)	5449	104	58	20	84	0	0	0	0	73.98	0	0	593143	FALSE	TRUE	d__Bacteria;p__Patescibacteria;c__Paceibacteria;o__UBA9983;f__UBA11359_A;g__;s__	17	No
40pct_30ng_13:bins.22	40pct_30ng_13	bins.22	k__Bacteria	(UID203)	5449	104	58	88	12	4	0	0	0	21.55	5.17	100	772144	FALSE	FALSE	d__Bacteria;p__Proteobacteria;c__Gammaproteobacteria;o__Burkholderiales;f__Burkholderiaceae;g__Limnohabitans;s__	NA	No
40pct_30ng_13:bins.23	40pct_30ng_13	bins.23	root	(UID1)	5656	56	24	55	1	0	0	0	0	4.17	0	0	231303	FALSE	FALSE	NA	NA	No
40pct_30ng_13:bins.24	40pct_30ng_13	bins.24	k__Bacteria	(UID203)	5449	104	58	78	26	0	0	0	0	25.86	0	0	260356	FALSE	FALSE	d__Bacteria;p__Patescibacteria;c__Paceibacteria;o__2-02-FULL-40-12;f__IGHO2-01-FULL-4-A;g__;s__	NA	No
40pct_30ng_13:bins.25	40pct_30ng_13	bins.25	k__Bacteria	(UID203)	5449	103	58	83	20	0	0	0	0	29.31	0	0	350764	FALSE	FALSE	d__Bacteria;p__Actinobacteriota;c__Actinomycetia;o__Nanopelagicales;f__Nanopelagicaceae;g__Planktophila;s__	NA	No
40pct_30ng_13:bins.26	40pct_30ng_13	bins.26	o__Sphingomonadales	(UID3310)	26	569	293	62	503	4	0	0	0	92.67	0.37	50	2119104	TRUE	TRUE	d__Bacteria;p__Proteobacteria;c__Alphaproteobacteria;o__Sphingomonadales;f__Sphingomonadaceae;g__Novosphingobium;s__	2	No
40pct_30ng_13:bins.27	40pct_30ng_13	bins.27	root	(UID1)	5656	56	24	56	0	0	0	0	0	0	0	0	291857	FALSE	FALSE	NA	NA	No
40pct_30ng_13:bins.28	40pct_30ng_13	bins.28	k__Bacteria	(UID203)	5449	104	58	96	8	0	0	0	0	12.93	0	0	268006	FALSE	FALSE	NA	NA	No
40pct_30ng_13:bins.29	40pct_30ng_13	bins.29	root	(UID1)	5656	56	24	56	0	0	0	0	0	0	0	0	544245	FALSE	FALSE	d__Bacteria;p__Bacteroidota;c__Bacteroidia;o__Flavobacteriales;f__Crocinitomicaceae;g__UBA952;s__	NA	No
40pct_30ng_13:bins.3	40pct_30ng_13	bins.3	root	(UID1)	5656	56	24	56	0	0	0	0	0	0	0	0	333727	FALSE	FALSE	NA	NA	No
40pct_30ng_13:bins.30	40pct_30ng_13	bins.30	k__Bacteria	(UID203)	5449	104	58	101	3	0	0	0	0	4.31	0	0	218826	FALSE	FALSE	NA	NA	No
40pct_30ng_13:bins.31	40pct_30ng_13	bins.31	root	(UID1)	5656	56	24	54	2	0	0	0	0	8.33	0	0	540771	FALSE	FALSE	d__Bacteria;p__Bacteroidota;c__Bacteroidia;o__Flavobacteriales;f__Crocinitomicaceae;g__UBA952;s__	NA	No
40pct_30ng_13:bins.32	40pct_30ng_13	bins.32	root	(UID1)	5656	56	24	56	0	0	0	0	0	0	0	0	211554	FALSE	FALSE	NA	NA	No
40pct_30ng_13:bins.33	40pct_30ng_13	bins.33	root	(UID1)	5656	56	24	54	2	0	0	0	0	8.33	0	0	204194	FALSE	FALSE	NA	NA	No
40pct_30ng_13:bins.34	40pct_30ng_13	bins.34	k__Bacteria	(UID203)	5449	104	58	78	26	0	0	0	0	39.66	0	0	797146	FALSE	FALSE	d__Bacteria;p__Bacteroidota;c__Bacteroidia;o__Flavobacteriales;f__Flavobacteriaceae;g__Flavobacterium;s__	NA	No
40pct_30ng_13:bins.35	40pct_30ng_13	bins.35	k__Bacteria	(UID203)	5449	104	58	75	29	0	0	0	0	41.38	0	0	2300213	FALSE	FALSE	d__Bacteria;p__Proteobacteria;c__Gammaproteobacteria;o__Enterobacterales;f__Enterobacteriaceae;g__Escherichia;s__Escherichia flexneri	NA	No
40pct_30ng_13:bins.36	40pct_30ng_13	bins.36	k__Bacteria	(UID203)	5449	104	58	93	11	0	0	0	0	16.38	0	0	507400	FALSE	FALSE	d__Bacteria;p__Actinobacteriota;c__Actinomycetia;o__Mycobacteriales;f__Mycobacteriaceae;g__Mycobacterium;s__	NA	No
40pct_30ng_13:bins.37	40pct_30ng_13	bins.37	k__Bacteria	(UID203)	5449	103	57	76	26	1	0	0	0	32.62	1.75	100	241458	FALSE	FALSE	d__Bacteria;p__Actinobacteriota;c__Actinomycetia;o__Nanopelagicales;f__Nanopelagicaceae;g__Planktophila;s__	NA	No
40pct_30ng_13:bins.38	40pct_30ng_13	bins.38	root	(UID1)	5656	56	24	56	0	0	0	0	0	0	0	0	494352	FALSE	FALSE	NA	NA	No
40pct_30ng_13:bins.39	40pct_30ng_13	bins.39	k__Bacteria	(UID203)	5449	104	58	96	8	0	0	0	0	12.07	0	0	265955	FALSE	FALSE	NA	NA	No
40pct_30ng_13:bins.4	40pct_30ng_13	bins.4	k__Bacteria	(UID203)	5449	104	58	58	46	0	0	0	0	67.24	0	0	4594073	FALSE	TRUE	d__Bacteria;p__Proteobacteria;c__Gammaproteobacteria;o__Pseudomonadales;f__Pseudomonadaceae;g__Pseudomonas_E;s__Pseudomonas_E hunanensis	3	No
40pct_30ng_13:bins.5	40pct_30ng_13	bins.5	k__Bacteria	(UID203)	5449	104	58	78	18	7	1	0	0	39.81	12.07	90	1356954	FALSE	FALSE	d__Bacteria;p__Bacteroidota;c__Bacteroidia;o__Chitinophagales;f__Chitinophagaceae;g__Sediminibacterium;s__	NA	No
40pct_30ng_13:bins.6	40pct_30ng_13	bins.6	root	(UID1)	5656	56	24	54	2	0	0	0	0	8.33	0	0	532580	FALSE	FALSE	d__Bacteria;p__Bacteroidota;c__Bacteroidia;o__Flavobacteriales;f__Crocinitomicaceae;g__UBA952;s__	NA	No
40pct_30ng_13:bins.7	40pct_30ng_13	bins.7	root	(UID1)	5656	56	24	56	0	0	0	0	0	0	0	0	237332	FALSE	FALSE	NA	NA	No
40pct_30ng_13:bins.8	40pct_30ng_13	bins.8	k__Bacteria	(UID203)	5449	104	58	72	32	0	0	0	0	26.22	0	0	257468	FALSE	FALSE	d__Bacteria;p__Patescibacteria;c__Microgenomatia;o__UBA1406;f__GWC2-37-13;g__;s__	NA	No
40pct_30ng_13:bins.9	40pct_30ng_13	bins.9	root	(UID1)	5656	56	24	55	1	0	0	0	0	4.17	0	0	643143	FALSE	FALSE	NA	NA	No
40pct_30ng_14:bins.1	40pct_30ng_14	bins.1	k__Bacteria	(UID203)	5449	104	58	83	16	5	0	0	0	10.19	1.72	0	616235	FALSE	FALSE	d__Bacteria;p__Proteobacteria;c__Gammaproteobacteria;o__Burkholderiales;f__Burkholderiaceae;g__Sphaerotilus_A;s__	NA	No
40pct_30ng_14:bins.10	40pct_30ng_14	bins.10	f__Flavobacteriaceae	(UID2817)	81	511	283	423	88	0	0	0	0	14.83	0	0	259938	FALSE	FALSE	d__Bacteria;p__Bacteroidota;c__Bacteroidia;o__Flavobacteriales;f__Flavobacteriaceae;g__Flavobacterium;s__	NA	No
40pct_30ng_14:bins.11	40pct_30ng_14	bins.11	o__Burkholderiales	(UID4001)	108	552	243	370	173	9	0	0	0	34.18	2.43	55.56	990471	FALSE	FALSE	d__Bacteria;p__Proteobacteria;c__Gammaproteobacteria;o__Burkholderiales;f__Burkholderiaceae;g__Polynucleobacter;s__	NA	No
40pct_30ng_14:bins.12	40pct_30ng_14	bins.12	k__Bacteria	(UID203)	5449	103	58	73	29	1	0	0	0	48.28	1.72	0	666753	FALSE	FALSE	d__Bacteria;p__Actinobacteriota;c__Actinomycetia;o__Nanopelagicales;f__Nanopelagicaceae;g__Planktophila;s__	NA	No
40pct_30ng_14:bins.13	40pct_30ng_14	bins.13	k__Bacteria	(UID203)	5449	104	58	31	40	17	4	12	0	73.12	48.68	6.93	2729836	FALSE	FALSE	d__Bacteria;p__Proteobacteria;c__Gammaproteobacteria;o__Burkholderiales;f__Burkholderiaceae;g__Polynucleobacter;s__	NA	No
40pct_30ng_14:bins.14	40pct_30ng_14	bins.14	root	(UID1)	5656	56	24	56	0	0	0	0	0	0	0	0	223966	FALSE	FALSE	NA	NA	No
40pct_30ng_14:bins.15	40pct_30ng_14	bins.15	o__Burkholderiales	(UID4000)	193	427	214	184	242	1	0	0	0	52.97	0.12	100	1408997	FALSE	TRUE	d__Bacteria;p__Proteobacteria;c__Gammaproteobacteria;o__Burkholderiales;f__Burkholderiaceae;g__Limnohabitans;s__	6	No
40pct_30ng_14:bins.16	40pct_30ng_14	bins.16	o__Burkholderiales	(UID4000)	193	427	214	109	173	115	28	2	0	75.93	49.85	70.62	3562599	FALSE	FALSE	d__Bacteria;p__Proteobacteria;c__Gammaproteobacteria;o__Burkholderiales;f__Burkholderiaceae;g__Limnohabitans;s__	NA	No
40pct_30ng_14:bins.17	40pct_30ng_14	bins.17	root	(UID1)	5656	56	24	56	0	0	0	0	0	0	0	0	490468	FALSE	FALSE	NA	NA	No
40pct_30ng_14:bins.18	40pct_30ng_14	bins.18	root	(UID1)	5656	56	24	56	0	0	0	0	0	0	0	0	331211	FALSE	FALSE	NA	NA	No
40pct_30ng_14:bins.19	40pct_30ng_14	bins.19	k__Bacteria	(UID203)	5449	104	58	14	90	0	0	0	0	79.6	0	0	722026	FALSE	TRUE	d__Bacteria;p__Patescibacteria;c__Paceibacteria;o__UBA9983;f__Zambryskibacteraceae;g__C7867-006;s__	20	No
40pct_30ng_14:bins.2	40pct_30ng_14	bins.2	k__Bacteria	(UID2565)	2921	152	93	89	63	0	0	0	0	34.93	0	0	338132	FALSE	FALSE	d__Bacteria;p__Patescibacteria;c__Paceibacteria;o__UBA9983;f__UBA11359_A;g__;s__	NA	No
40pct_30ng_14:bins.20	40pct_30ng_14	bins.20	k__Bacteria	(UID203)	5449	104	58	88	14	2	0	0	0	23.28	3.45	50	962565	FALSE	FALSE	d__Bacteria;p__Proteobacteria;c__Gammaproteobacteria;o__Burkholderiales;f__Burkholderiaceae;g__Limnohabitans;s__	NA	No
40pct_30ng_14:bins.21	40pct_30ng_14	bins.21	k__Bacteria	(UID203)	5449	104	58	59	45	0	0	0	0	65.52	0	0	4710898	FALSE	TRUE	d__Bacteria;p__Proteobacteria;c__Gammaproteobacteria;o__Pseudomonadales;f__Pseudomonadaceae;g__Pseudomonas_E;s__Pseudomonas_E hunanensis	3	No
40pct_30ng_14:bins.22	40pct_30ng_14	bins.22	root	(UID1)	5656	56	24	56	0	0	0	0	0	0	0	0	405210	FALSE	FALSE	NA	NA	No
40pct_30ng_14:bins.23	40pct_30ng_14	bins.23	k__Bacteria	(UID1452)	924	161	108	49	110	2	0	0	0	58.7	1.85	50	972409	FALSE	TRUE	d__Bacteria;p__Patescibacteria;c__Gracilibacteria;o__Peribacterales;f__Peribacteraceae;g__;s__	10	No
40pct_30ng_14:bins.24	40pct_30ng_14	bins.24	o__Sphingomonadales	(UID3310)	26	569	293	19	540	10	0	0	0	96.93	1.18	90	2376782	TRUE	TRUE	d__Bacteria;p__Proteobacteria;c__Alphaproteobacteria;o__Sphingomonadales;f__Sphingomonadaceae;g__Novosphingobium;s__	2	No
40pct_30ng_14:bins.25	40pct_30ng_14	bins.25	k__Bacteria	(UID203)	5449	103	57	86	17	0	0	0	0	16.75	0	0	462451	FALSE	FALSE	d__Bacteria;p__Bacteroidota;c__Bacteroidia;o__Flavobacteriales;f__Flavobacteriaceae;g__Flavobacterium;s__	NA	No
40pct_30ng_14:bins.26	40pct_30ng_14	bins.26	k__Bacteria	(UID203)	5449	100	55	80	20	0	0	0	0	30	0	0	261066	FALSE	FALSE	d__Bacteria;p__Patescibacteria;c__Gracilibacteria;o__Peribacterales;f__Peribacteraceae;g__2-02-FULL-51-10;s__	NA	No
40pct_30ng_14:bins.27	40pct_30ng_14	bins.27	k__Bacteria	(UID203)	5449	104	58	78	24	2	0	0	0	40.52	2.59	50	1434841	FALSE	FALSE	d__Bacteria;p__Proteobacteria;c__Gammaproteobacteria;o__Burkholderiales;f__Burkholderiaceae;g__Limnohabitans;s__	NA	No
40pct_30ng_14:bins.28	40pct_30ng_14	bins.28	k__Bacteria	(UID203)	5449	104	58	11	93	0	0	0	0	85.48	0	0	695274	FALSE	TRUE	d__Bacteria;p__Patescibacteria;c__Paceibacteria;o__UBA9983;f__UBA11359_A;g__;s__	17	Yes
40pct_30ng_14:bins.29	40pct_30ng_14	bins.29	k__Bacteria	(UID203)	5449	104	58	62	41	1	0	0	0	52.51	1.72	0	384846	FALSE	TRUE	d__Bacteria;p__Patescibacteria;c__Paceibacteria;o__UBA9983;f__UBA1006;g__UBA1006;s__	23	No
40pct_30ng_14:bins.3	40pct_30ng_14	bins.3	f__Enterobacteriaceae	(UID5124)	134	1171	335	745	425	1	0	0	0	28.66	0.04	0	1045103	FALSE	FALSE	d__Bacteria;p__Proteobacteria;c__Gammaproteobacteria;o__Enterobacterales;f__Enterobacteriaceae;g__Escherichia;s__Escherichia flexneri	NA	No
40pct_30ng_14:bins.30	40pct_30ng_14	bins.30	k__Bacteria	(UID203)	5449	104	58	101	2	1	0	0	0	5.17	1.72	100	281086	FALSE	FALSE	NA	NA	No
40pct_30ng_14:bins.31	40pct_30ng_14	bins.31	o__Burkholderiales	(UID4001)	108	552	243	214	256	81	1	0	0	64.85	14.81	54.76	1457758	FALSE	FALSE	d__Bacteria;p__Proteobacteria;c__Gammaproteobacteria;o__Burkholderiales;f__Burkholderiaceae;g__Polynucleobacter;s__	NA	No
40pct_30ng_14:bins.32	40pct_30ng_14	bins.32	k__Bacteria	(UID203)	5449	104	58	91	10	3	0	0	0	18.97	5.17	100	763547	FALSE	FALSE	d__Bacteria;p__Bacteroidota;c__Bacteroidia;o__Flavobacteriales;f__Crocinitomicaceae;g__UBA952;s__	NA	No
40pct_30ng_14:bins.33	40pct_30ng_14	bins.33	k__Bacteria	(UID203)	5449	104	58	98	6	0	0	0	0	8.62	0	0	300651	FALSE	FALSE	NA	NA	No
40pct_30ng_14:bins.34	40pct_30ng_14	bins.34	k__Bacteria	(UID1452)	924	151	101	31	119	1	0	0	0	71.58	0.99	0	917132	FALSE	TRUE	d__Bacteria;p__Patescibacteria;c__Paceibacteria;o__2-02-FULL-40-12;f__IGHO2-01-FULL-4-A;g__;s__	11	No
40pct_30ng_14:bins.35	40pct_30ng_14	bins.35	k__Bacteria	(UID203)	5449	104	58	83	20	1	0	0	0	30.17	1.72	100	1145417	FALSE	FALSE	d__Bacteria;p__Bacteroidota;c__Bacteroidia;o__Flavobacteriales;f__Crocinitomicaceae;g__UBA952;s__	NA	No
40pct_30ng_14:bins.36	40pct_30ng_14	bins.36	p__Bacteroidetes	(UID2591)	364	303	203	161	124	17	1	0	0	44.03	5.64	50	1101356	FALSE	FALSE	d__Bacteria;p__Bacteroidota;c__Bacteroidia;o__Chitinophagales;f__Chitinophagaceae;g__Sediminibacterium;s__	NA	No
40pct_30ng_14:bins.37	40pct_30ng_14	bins.37	k__Bacteria	(UID203)	5449	100	55	85	15	0	0	0	0	17.27	0	0	203195	FALSE	FALSE	d__Bacteria;p__Patescibacteria;c__ABY1;o__SG8-24;f__2-12-FULL-60-25;g__2-12-FULL-60-25;s__	NA	No
40pct_30ng_14:bins.38	40pct_30ng_14	bins.38	k__Bacteria	(UID203)	5449	104	58	76	28	0	0	0	0	28.29	0	0	288931	FALSE	FALSE	d__Bacteria;p__Patescibacteria;c__Paceibacteria;o__UBA9983;f__GWA1-40-21;g__;s__	NA	No
40pct_30ng_14:bins.39	40pct_30ng_14	bins.39	p__Bacteroidetes	(UID2591)	364	303	203	0	300	3	0	0	0	100	0.66	0	7940408	TRUE	TRUE	d__Bacteria;p__Bacteroidota;c__Bacteroidia;o__Chitinophagales;f__Chitinophagaceae;g__Chitinophaga;s__Chitinophaga polysaccharea	5	No
40pct_30ng_14:bins.4	40pct_30ng_14	bins.4	k__Bacteria	(UID203)	5449	104	58	103	1	0	0	0	0	1.72	0	0	400551	FALSE	FALSE	NA	NA	No
40pct_30ng_14:bins.40	40pct_30ng_14	bins.40	k__Bacteria	(UID203)	5449	104	58	100	4	0	0	0	0	6.9	0	0	656077	FALSE	FALSE	NA	NA	No
40pct_30ng_14:bins.41	40pct_30ng_14	bins.41	k__Bacteria	(UID203)	5449	104	58	62	42	0	0	0	0	60.34	0	0	3287944	FALSE	TRUE	d__Bacteria;p__Proteobacteria;c__Gammaproteobacteria;o__Enterobacterales;f__Enterobacteriaceae;g__Escherichia;s__Escherichia flexneri	7	No
40pct_30ng_14:bins.42	40pct_30ng_14	bins.42	k__Bacteria	(UID1452)	924	151	101	49	102	0	0	0	0	59.41	0	0	777653	FALSE	TRUE	d__Bacteria;p__Patescibacteria;c__ABY1;o__SG8-24;f__2-12-FULL-60-25;g__2-12-FULL-60-25;s__	18	No
40pct_30ng_14:bins.43	40pct_30ng_14	bins.43	g__Pseudomonas	(UID4525)	39	1389	369	1251	138	0	0	0	0	5.86	0	0	415689	FALSE	FALSE	d__Bacteria;p__Proteobacteria;c__Gammaproteobacteria;o__Pseudomonadales;f__Pseudomonadaceae;g__Pseudomonas_E;s__Pseudomonas_E hunanensis	NA	No
40pct_30ng_14:bins.5	40pct_30ng_14	bins.5	k__Bacteria	(UID203)	5449	104	58	78	26	0	0	0	0	36.68	0	0	1299837	FALSE	FALSE	d__Bacteria;p__Proteobacteria;c__Gammaproteobacteria;o__Burkholderiales;f__Burkholderiaceae;g__Leptothrix;s__	NA	No
40pct_30ng_14:bins.6	40pct_30ng_14	bins.6	k__Bacteria	(UID203)	5449	103	58	64	33	5	1	0	0	55.17	12.07	75	963211	FALSE	FALSE	d__Bacteria;p__Actinobacteriota;c__Actinomycetia;o__Nanopelagicales;f__Nanopelagicaceae;g__Planktophila;s__	NA	No
40pct_30ng_14:bins.7	40pct_30ng_14	bins.7	k__Bacteria	(UID203)	5449	103	58	71	31	1	0	0	0	43.1	0.86	100	514911	FALSE	FALSE	d__Bacteria;p__Actinobacteriota;c__Actinomycetia;o__Nanopelagicales;f__Nanopelagicaceae;g__Planktophila;s__	NA	No
40pct_30ng_14:bins.8	40pct_30ng_14	bins.8	k__Bacteria	(UID203)	5449	104	58	100	4	0	0	0	0	6.9	0	0	339183	FALSE	FALSE	NA	NA	No
40pct_30ng_14:bins.9	40pct_30ng_14	bins.9	o__Actinomycetales	(UID1815)	120	572	265	516	56	0	0	0	0	7.46	0	0	245827	FALSE	FALSE	d__Bacteria;p__Actinobacteriota;c__Actinomycetia;o__Mycobacteriales;f__Mycobacteriaceae;g__Mycobacterium;s__	NA	No
52434.2.332926.AAAAGGGG-ACAGGAGT:bins.1	52434.2.332926.AAAAGGGG-ACAGGAGT	bins.1	root	(UID1)	5656	56	24	56	0	0	0	0	0	0	0	0	217603	FALSE	FALSE	NA	NA	No
52434.2.332926.AAAAGGGG-ACAGGAGT:bins.2	52434.2.332926.AAAAGGGG-ACAGGAGT	bins.2	p__Bacteroidetes	(UID2591)	364	303	203	137	138	27	1	0	0	57.48	12.25	63.33	1690449	FALSE	FALSE	d__Bacteria;p__Bacteroidota;c__Bacteroidia;o__Chitinophagales;f__Chitinophagaceae;g__Sediminibacterium;s__	NA	No
52434.2.332926.AAAAGGGG-ACAGGAGT:bins.3	52434.2.332926.AAAAGGGG-ACAGGAGT	bins.3	k__Bacteria	(UID203)	5449	104	58	63	37	4	0	0	0	37.3	6.9	0	512679	FALSE	FALSE	d__Bacteria;p__Patescibacteria;c__Paceibacteria;o__UBA9983;f__Zambryskibacteraceae;g__C7867-006;s__	NA	No
52434.2.332926.AAAAGGGG-ACAGGAGT:bins.4	52434.2.332926.AAAAGGGG-ACAGGAGT	bins.4	k__Bacteria	(UID203)	5449	104	58	91	12	1	0	0	0	19.83	1.72	100	878977	FALSE	FALSE	d__Bacteria;p__Bacteroidota;c__Bacteroidia;o__Flavobacteriales;f__Crocinitomicaceae;g__UBA952;s__	NA	No
52434.2.332926.AAAAGGGG-ACAGGAGT:bins.5	52434.2.332926.AAAAGGGG-ACAGGAGT	bins.5	root	(UID1)	5656	56	24	56	0	0	0	0	0	0	0	0	206977	FALSE	FALSE	NA	NA	No
52434.2.332926.AACACAGG-GTGGTTGT:bins.1	52434.2.332926.AACACAGG-GTGGTTGT	bins.1	f__Enterobacteriaceae	(UID5162)	88	1207	328	514	687	6	0	0	0	51.35	0.43	0	2286237	FALSE	TRUE	d__Bacteria;p__Proteobacteria;c__Gammaproteobacteria;o__Enterobacterales;f__Enterobacteriaceae;g__Escherichia;s__Escherichia flexneri	7	No
52434.2.332926.AACAGGCA-GGTCTGTA:bins.1	52434.2.332926.AACAGGCA-GGTCTGTA	bins.1	f__Enterobacteriaceae	(UID5124)	134	1173	336	307	858	8	0	0	0	72.15	0.56	0	2923822	FALSE	TRUE	d__Bacteria;p__Proteobacteria;c__Gammaproteobacteria;o__Enterobacterales;f__Enterobacteriaceae;g__Escherichia;s__Escherichia flexneri	7	No
52434.2.332926.AACAGGCA-GGTCTGTA:bins.2	52434.2.332926.AACAGGCA-GGTCTGTA	bins.2	g__Pseudomonas	(UID4525)	39	1389	369	79	1297	12	1	0	0	96.52	1.55	20	5482834	TRUE	TRUE	d__Bacteria;p__Proteobacteria;c__Gammaproteobacteria;o__Pseudomonadales;f__Pseudomonadaceae;g__Pseudomonas_E;s__Pseudomonas_E hunanensis	3	No
52434.2.332926.AACCTCAG-CCATTGAG:bins.1	52434.2.332926.AACCTCAG-CCATTGAG	bins.1	k__Bacteria	(UID203)	5449	104	58	81	23	0	0	0	0	36.21	0	0	309494	FALSE	FALSE	d__Bacteria;p__Proteobacteria;c__Gammaproteobacteria;o__Burkholderiales;f__Burkholderiaceae;g__Polynucleobacter;s__	NA	No
52434.2.332926.AACCTCAG-CCATTGAG:bins.2	52434.2.332926.AACCTCAG-CCATTGAG	bins.2	f__Enterobacteriaceae	(UID5124)	134	1173	336	47	1125	1	0	0	0	96.08	0.04	0	4281343	TRUE	TRUE	d__Bacteria;p__Proteobacteria;c__Gammaproteobacteria;o__Enterobacterales;f__Enterobacteriaceae;g__Escherichia;s__Escherichia flexneri	7	No
52434.2.332926.AACCTCAG-CCATTGAG:bins.3	52434.2.332926.AACCTCAG-CCATTGAG	bins.3	k__Bacteria	(UID203)	5449	104	58	80	24	0	0	0	0	32.76	0	0	357658	FALSE	FALSE	d__Bacteria;p__Actinobacteriota;c__Actinomycetia;o__Nanopelagicales;f__Nanopelagicaceae;g__Planktophila;s__	NA	No
52434.2.332926.AACCTCAG-CCATTGAG:bins.4	52434.2.332926.AACCTCAG-CCATTGAG	bins.4	o__Actinomycetales	(UID1663)	488	310	185	79	125	95	11	0	0	81.83	41.07	74.22	1954692	FALSE	FALSE	d__Bacteria;p__Actinobacteriota;c__Actinomycetia;o__Nanopelagicales;f__Nanopelagicaceae;g__Planktophila;s__	NA	No
52434.2.332926.AACCTCAG-CCATTGAG:bins.5	52434.2.332926.AACCTCAG-CCATTGAG	bins.5	p__Bacteroidetes	(UID2591)	364	303	203	3	297	3	0	0	0	99.01	0.66	0	7809570	TRUE	TRUE	d__Bacteria;p__Bacteroidota;c__Bacteroidia;o__Chitinophagales;f__Chitinophagaceae;g__Chitinophaga;s__Chitinophaga polysaccharea	5	No
52434.2.332926.AACCTCAG-CCATTGAG:bins.6	52434.2.332926.AACCTCAG-CCATTGAG	bins.6	k__Bacteria	(UID203)	5449	104	58	47	42	11	2	1	1	81.21	37.93	51.52	3233799	FALSE	FALSE	d__Bacteria;p__Proteobacteria;c__Gammaproteobacteria;o__Burkholderiales;f__Burkholderiaceae;g__Polynucleobacter;s__	NA	No
52434.2.332926.AACCTCAG-CCATTGAG:bins.7	52434.2.332926.AACCTCAG-CCATTGAG	bins.7	k__Bacteria	(UID203)	5449	104	58	83	16	5	0	0	0	31.9	8.62	100	1198259	FALSE	FALSE	d__Bacteria;p__Bacteroidota;c__Bacteroidia;o__Flavobacteriales;f__Crocinitomicaceae;g__UBA952;s__	NA	No
52434.2.332926.AACCTCAG-CCATTGAG:bins.8	52434.2.332926.AACCTCAG-CCATTGAG	bins.8	o__Burkholderiales	(UID4000)	193	427	214	148	199	68	12	0	0	69.78	26.45	44.23	3467512	FALSE	FALSE	d__Bacteria;p__Proteobacteria;c__Gammaproteobacteria;o__Burkholderiales;f__Burkholderiaceae;g__Limnohabitans;s__	NA	No
52434.2.332926.AACCTCAG-CCATTGAG:bins.9	52434.2.332926.AACCTCAG-CCATTGAG	bins.9	k__Bacteria	(UID203)	5449	103	58	65	37	1	0	0	0	58.62	1.72	100	965247	FALSE	TRUE	d__Bacteria;p__Actinobacteriota;c__Actinomycetia;o__Nanopelagicales;f__Nanopelagicaceae;g__Planktophila;s__	13	No
52434.2.332926.AACGTGTC-CAGTAGCT:bins.1	52434.2.332926.AACGTGTC-CAGTAGCT	bins.1	k__Bacteria	(UID203)	5449	104	58	69	30	3	2	0	0	52.07	12.07	77.78	1816680	FALSE	FALSE	d__Bacteria;p__Proteobacteria;c__Gammaproteobacteria;o__Burkholderiales;f__Burkholderiaceae;g__Polynucleobacter;s__	NA	No
52434.2.332926.AACGTGTC-CAGTAGCT:bins.10	52434.2.332926.AACGTGTC-CAGTAGCT	bins.10	k__Bacteria	(UID1452)	924	151	101	89	61	1	0	0	0	38.71	0.11	0	429045	FALSE	FALSE	d__Bacteria;p__Patescibacteria;c__ABY1;o__SG8-24;f__2-12-FULL-60-25;g__2-12-FULL-60-25;s__	NA	No
52434.2.332926.AACGTGTC-CAGTAGCT:bins.2	52434.2.332926.AACGTGTC-CAGTAGCT	bins.2	o__Burkholderiales	(UID4000)	193	427	214	53	366	8	0	0	0	91.71	1.54	12.5	2458005	TRUE	TRUE	d__Bacteria;p__Proteobacteria;c__Gammaproteobacteria;o__Burkholderiales;f__Burkholderiaceae;g__Limnohabitans;s__	6	No
52434.2.332926.AACGTGTC-CAGTAGCT:bins.3	52434.2.332926.AACGTGTC-CAGTAGCT	bins.3	k__Bacteria	(UID1452)	924	151	101	113	38	0	0	0	0	22.08	0	0	312016	FALSE	FALSE	d__Bacteria;p__Patescibacteria;c__Paceibacteria;o__2-02-FULL-40-12;f__IGHO2-01-FULL-4-A;g__;s__	NA	No
52434.2.332926.AACGTGTC-CAGTAGCT:bins.4	52434.2.332926.AACGTGTC-CAGTAGCT	bins.4	f__Enterobacteriaceae	(UID5124)	134	1173	336	17	1154	2	0	0	0	98.48	0.1	50	4440954	TRUE	TRUE	d__Bacteria;p__Proteobacteria;c__Gammaproteobacteria;o__Enterobacterales;f__Enterobacteriaceae;g__Escherichia;s__Escherichia flexneri	7	No
52434.2.332926.AACGTGTC-CAGTAGCT:bins.5	52434.2.332926.AACGTGTC-CAGTAGCT	bins.5	k__Bacteria	(UID203)	5449	103	58	71	31	1	0	0	0	48.28	1.72	0	797491	FALSE	FALSE	d__Bacteria;p__Actinobacteriota;c__Actinomycetia;o__Nanopelagicales;f__Nanopelagicaceae;g__Planktophila;s__	NA	No
52434.2.332926.AACGTGTC-CAGTAGCT:bins.6	52434.2.332926.AACGTGTC-CAGTAGCT	bins.6	p__Bacteroidetes	(UID2591)	364	303	203	69	230	4	0	0	0	88.02	1.15	0	6929495	FALSE	TRUE	d__Bacteria;p__Bacteroidota;c__Bacteroidia;o__Chitinophagales;f__Chitinophagaceae;g__Chitinophaga;s__Chitinophaga polysaccharea	5	No
52434.2.332926.AACGTGTC-CAGTAGCT:bins.7	52434.2.332926.AACGTGTC-CAGTAGCT	bins.7	o__Burkholderiales	(UID4000)	193	427	214	88	229	88	18	4	0	81.8	42.91	72.29	3711388	FALSE	FALSE	d__Bacteria;p__Proteobacteria;c__Gammaproteobacteria;o__Burkholderiales;f__Burkholderiaceae;g__Limnohabitans;s__	NA	No
52434.2.332926.AACGTGTC-CAGTAGCT:bins.8	52434.2.332926.AACGTGTC-CAGTAGCT	bins.8	k__Bacteria	(UID203)	5449	103	58	66	32	5	0	0	0	53.45	6.9	60	890694	FALSE	TRUE	d__Bacteria;p__Actinobacteriota;c__Actinomycetia;o__Nanopelagicales;f__Nanopelagicaceae;g__Planktophila;s__	9	No
52434.2.332926.AACGTGTC-CAGTAGCT:bins.9	52434.2.332926.AACGTGTC-CAGTAGCT	bins.9	k__Bacteria	(UID203)	5449	104	58	94	9	1	0	0	0	15.52	1.72	100	1158933	FALSE	FALSE	d__Bacteria;p__Proteobacteria;c__Gammaproteobacteria;o__Burkholderiales;f__Burkholderiaceae;g__Limnohabitans;s__	NA	No
52434.2.332926.AAGCTGGA-TCTGGCTT:bins.1	52434.2.332926.AAGCTGGA-TCTGGCTT	bins.1	root	(UID1)	5656	56	24	56	0	0	0	0	0	0	0	0	497212	FALSE	FALSE	NA	NA	No
52434.2.332926.AAGCTGGA-TCTGGCTT:bins.2	52434.2.332926.AAGCTGGA-TCTGGCTT	bins.2	k__Bacteria	(UID203)	5449	103	58	72	31	0	0	0	0	40.28	0	0	460037	FALSE	FALSE	d__Bacteria;p__Actinobacteriota;c__Actinomycetia;o__Nanopelagicales;f__Nanopelagicaceae;g__Planktophila;s__	NA	No
52434.2.332926.AAGCTGGA-TCTGGCTT:bins.3	52434.2.332926.AAGCTGGA-TCTGGCTT	bins.3	o__Burkholderiales	(UID4000)	193	427	214	167	247	12	1	0	0	71.22	2.77	20	2133085	FALSE	TRUE	d__Bacteria;p__Proteobacteria;c__Gammaproteobacteria;o__Burkholderiales;f__Burkholderiaceae;g__Limnohabitans;s__	6	No
52434.2.332926.AAGCTGGA-TCTGGCTT:bins.4	52434.2.332926.AAGCTGGA-TCTGGCTT	bins.4	o__Burkholderiales	(UID4000)	193	427	214	126	236	56	8	1	0	66.84	18.19	40.7	2362476	FALSE	FALSE	d__Bacteria;p__Proteobacteria;c__Gammaproteobacteria;o__Burkholderiales;f__Burkholderiaceae;g__Limnohabitans;s__	NA	No
52434.2.332926.AAGCTGGA-TCTGGCTT:bins.5	52434.2.332926.AAGCTGGA-TCTGGCTT	bins.5	k__Bacteria	(UID203)	5449	103	58	56	32	13	2	0	0	68.97	23.28	89.47	1362822	FALSE	FALSE	d__Bacteria;p__Actinobacteriota;c__Actinomycetia;o__Nanopelagicales;f__Nanopelagicaceae;g__Planktophila;s__	NA	No
52434.2.332926.AAGCTGGA-TCTGGCTT:bins.6	52434.2.332926.AAGCTGGA-TCTGGCTT	bins.6	o__Sphingomonadales	(UID3310)	26	569	293	380	187	2	0	0	0	33.46	0.51	0	942857	FALSE	FALSE	d__Bacteria;p__Proteobacteria;c__Alphaproteobacteria;o__Sphingomonadales;f__Sphingomonadaceae;g__Novosphingobium;s__	NA	No
52434.2.332926.AAGCTGGA-TCTGGCTT:bins.7	52434.2.332926.AAGCTGGA-TCTGGCTT	bins.7	f__Enterobacteriaceae	(UID5124)	134	1173	336	131	1034	8	0	0	0	89	0.4	12.5	3934844	FALSE	TRUE	d__Bacteria;p__Proteobacteria;c__Gammaproteobacteria;o__Enterobacterales;f__Enterobacteriaceae;g__Escherichia;s__Escherichia flexneri	7	No
52434.2.332926.AAGGTGGT-TCGAGTAC:bins.1	52434.2.332926.AAGGTGGT-TCGAGTAC	bins.1	p__Bacteroidetes	(UID2591)	364	303	203	180	123	0	0	0	0	34.06	0	0	2989575	FALSE	FALSE	d__Bacteria;p__Bacteroidota;c__Bacteroidia;o__Chitinophagales;f__Chitinophagaceae;g__Chitinophaga;s__Chitinophaga polysaccharea	NA	No
52434.2.332926.AAGGTGGT-TCGAGTAC:bins.2	52434.2.332926.AAGGTGGT-TCGAGTAC	bins.2	k__Bacteria	(UID203)	5449	104	58	85	19	0	0	0	0	19.91	0	0	843915	FALSE	FALSE	d__Bacteria;p__Proteobacteria;c__Gammaproteobacteria;o__Enterobacterales;f__Enterobacteriaceae;g__Escherichia;s__Escherichia coli_D	NA	No
52434.2.332926.AATGACCC-AATGCCGT:bins.1	52434.2.332926.AATGACCC-AATGCCGT	bins.1	k__Bacteria	(UID203)	5449	104	58	65	39	0	0	0	0	56.03	0	0	3132670	FALSE	TRUE	d__Bacteria;p__Proteobacteria;c__Gammaproteobacteria;o__Enterobacterales;f__Enterobacteriaceae;g__Escherichia;s__Escherichia flexneri	7	No
52434.2.332926.AATGACCC-AATGCCGT:bins.2	52434.2.332926.AATGACCC-AATGCCGT	bins.2	k__Bacteria	(UID203)	5449	104	58	81	23	0	0	0	0	29.97	0	0	4994571	FALSE	FALSE	d__Bacteria;p__Bacteroidota;c__Bacteroidia;o__Chitinophagales;f__Chitinophagaceae;g__Chitinophaga;s__Chitinophaga polysaccharea	NA	No
52434.2.332926.ACAGGATG-ACGTTACG:bins.1	52434.2.332926.ACAGGATG-ACGTTACG	bins.1	f__Enterobacteriaceae	(UID5124)	134	1173	336	427	736	10	0	0	0	64.02	0.8	20	2770811	FALSE	TRUE	d__Bacteria;p__Proteobacteria;c__Gammaproteobacteria;o__Enterobacterales;f__Enterobacteriaceae;g__Escherichia;s__Escherichia flexneri	7	No
52434.2.332926.ACAGGATG-ACGTTACG:bins.2	52434.2.332926.ACAGGATG-ACGTTACG	bins.2	o__Burkholderiales	(UID4000)	193	427	214	256	160	10	1	0	0	49.5	3.12	30.77	1503490	FALSE	FALSE	d__Bacteria;p__Proteobacteria;c__Gammaproteobacteria;o__Burkholderiales;f__Burkholderiaceae;g__Limnohabitans;s__	NA	No
52434.2.332926.ACAGGATG-ACGTTACG:bins.3	52434.2.332926.ACAGGATG-ACGTTACG	bins.3	o__Sphingomonadales	(UID3310)	26	569	293	202	362	5	0	0	0	69.73	1.14	0	1785053	FALSE	TRUE	d__Bacteria;p__Proteobacteria;c__Alphaproteobacteria;o__Sphingomonadales;f__Sphingomonadaceae;g__Novosphingobium;s__	2	No
52434.2.332926.ACAGGCAA-GGTAACTC:bins.1	52434.2.332926.ACAGGCAA-GGTAACTC	bins.1	k__Bacteria	(UID203)	5449	104	58	75	27	2	0	0	0	44.83	3.45	100	1310897	FALSE	FALSE	d__Bacteria;p__Bacteroidota;c__Bacteroidia;o__Chitinophagales;f__Chitinophagaceae;g__Sediminibacterium;s__	NA	No
52434.2.332926.ACAGGCAA-GGTAACTC:bins.2	52434.2.332926.ACAGGCAA-GGTAACTC	bins.2	k__Bacteria	(UID203)	5449	100	55	71	27	2	0	0	0	42.29	3.64	0	354977	FALSE	FALSE	d__Bacteria;p__Patescibacteria;c__Paceibacteria;o__UBA9983;f__Zambryskibacteraceae;g__C7867-006;s__	NA	No
52434.2.332926.ACAGGCAA-GGTAACTC:bins.3	52434.2.332926.ACAGGCAA-GGTAACTC	bins.3	root	(UID1)	5656	56	24	55	1	0	0	0	0	4.17	0	0	589016	FALSE	FALSE	NA	NA	No
52434.2.332926.ACAGGCAA-GGTAACTC:bins.4	52434.2.332926.ACAGGCAA-GGTAACTC	bins.4	k__Bacteria	(UID203)	5449	104	58	88	16	0	0	0	0	17.93	0	0	1790804	FALSE	FALSE	d__Bacteria;p__Bacteroidota;c__Bacteroidia;o__Chitinophagales;f__Chitinophagaceae;g__Chitinophaga;s__Chitinophaga polysaccharea	NA	No
52434.2.332926.ACAGGCAA-GGTAACTC:bins.5	52434.2.332926.ACAGGCAA-GGTAACTC	bins.5	k__Bacteria	(UID203)	5449	104	58	77	26	1	0	0	0	40.52	1.72	100	1415762	FALSE	FALSE	d__Bacteria;p__Bacteroidota;c__Bacteroidia;o__Flavobacteriales;f__Crocinitomicaceae;g__UBA952;s__	NA	No
52434.2.332926.ACAGGCAA-GGTAACTC:bins.6	52434.2.332926.ACAGGCAA-GGTAACTC	bins.6	root	(UID1)	5656	56	24	56	0	0	0	0	0	0	0	0	212629	FALSE	FALSE	NA	NA	No
52434.2.332926.ACAGGCAA-GGTAACTC:bins.7	52434.2.332926.ACAGGCAA-GGTAACTC	bins.7	root	(UID1)	5656	56	24	56	0	0	0	0	0	0	0	0	216346	FALSE	FALSE	NA	NA	No
52434.2.332926.ACAGGCAA-GGTAACTC:bins.8	52434.2.332926.ACAGGCAA-GGTAACTC	bins.8	k__Bacteria	(UID203)	5449	103	58	74	29	0	0	0	0	35.34	0	0	456758	FALSE	FALSE	d__Bacteria;p__Actinobacteriota;c__Actinomycetia;o__Nanopelagicales;f__Nanopelagicaceae;g__Planktophila;s__	NA	No
52434.2.332926.ACCACAGT-GTCCTCTA:bins.1	52434.2.332926.ACCACAGT-GTCCTCTA	bins.1	k__Bacteria	(UID203)	5449	104	58	54	30	15	4	0	1	72.76	36.21	48.65	3306428	FALSE	FALSE	d__Bacteria;p__Proteobacteria;c__Gammaproteobacteria;o__Burkholderiales;f__Burkholderiaceae;g__Polynucleobacter;s__	NA	No
52434.2.332926.ACCACAGT-GTCCTCTA:bins.10	52434.2.332926.ACCACAGT-GTCCTCTA	bins.10	k__Bacteria	(UID203)	5449	104	58	93	11	0	0	0	0	15.52	0	0	368968	FALSE	FALSE	d__Bacteria;p__Proteobacteria;c__Gammaproteobacteria;o__Burkholderiales;f__Burkholderiaceae;g__Polynucleobacter;s__	NA	No
52434.2.332926.ACCACAGT-GTCCTCTA:bins.11	52434.2.332926.ACCACAGT-GTCCTCTA	bins.11	k__Bacteria	(UID203)	5449	104	58	95	9	0	0	0	0	12.07	0	0	842376	FALSE	FALSE	d__Bacteria;p__Proteobacteria;c__Gammaproteobacteria;o__Enterobacterales;f__Enterobacteriaceae;g__Escherichia;s__Escherichia coli_D	NA	No
52434.2.332926.ACCACAGT-GTCCTCTA:bins.12	52434.2.332926.ACCACAGT-GTCCTCTA	bins.12	k__Bacteria	(UID203)	5449	104	58	70	27	6	1	0	0	53.28	13.79	100	2657680	FALSE	FALSE	d__Bacteria;p__Bacteroidota;c__Bacteroidia;o__Flavobacteriales;f__Crocinitomicaceae;g__UBA952;s__	NA	No
52434.2.332926.ACCACAGT-GTCCTCTA:bins.13	52434.2.332926.ACCACAGT-GTCCTCTA	bins.13	p__Bacteroidetes	(UID2591)	364	303	203	115	188	0	0	0	0	52.22	0	0	3475793	FALSE	TRUE	d__Bacteria;p__Bacteroidota;c__Bacteroidia;o__Chitinophagales;f__Chitinophagaceae;g__Chitinophaga;s__Chitinophaga polysaccharea	5	No
52434.2.332926.ACCACAGT-GTCCTCTA:bins.14	52434.2.332926.ACCACAGT-GTCCTCTA	bins.14	k__Bacteria	(UID203)	5449	104	58	75	29	0	0	0	0	44.83	0	0	4067754	FALSE	FALSE	d__Bacteria;p__Bacteroidota;c__Bacteroidia;o__Chitinophagales;f__Chitinophagaceae;g__Chitinophaga;s__Chitinophaga polysaccharea	NA	No
52434.2.332926.ACCACAGT-GTCCTCTA:bins.15	52434.2.332926.ACCACAGT-GTCCTCTA	bins.15	k__Bacteria	(UID203)	5449	104	58	81	23	0	0	0	0	31.15	0	0	379645	FALSE	FALSE	d__Bacteria;p__Actinobacteriota;c__Actinomycetia;o__Nanopelagicales;f__Nanopelagicaceae;g__Planktophila;s__	NA	No
52434.2.332926.ACCACAGT-GTCCTCTA:bins.2	52434.2.332926.ACCACAGT-GTCCTCTA	bins.2	root	(UID1)	5656	56	24	56	0	0	0	0	0	0	0	0	454937	FALSE	FALSE	NA	NA	No
52434.2.332926.ACCACAGT-GTCCTCTA:bins.3	52434.2.332926.ACCACAGT-GTCCTCTA	bins.3	k__Bacteria	(UID203)	5449	104	58	81	23	0	0	0	0	32.76	0	0	688447	FALSE	FALSE	d__Bacteria;p__Actinobacteriota;c__Actinomycetia;o__Nanopelagicales;f__Nanopelagicaceae;g__Planktophila;s__	NA	No
52434.2.332926.ACCACAGT-GTCCTCTA:bins.4	52434.2.332926.ACCACAGT-GTCCTCTA	bins.4	k__Bacteria	(UID203)	5449	104	58	93	11	0	0	0	0	18.97	0	0	357373	FALSE	FALSE	d__Bacteria;p__Actinobacteriota;c__Actinomycetia;o__Nanopelagicales;f__Nanopelagicaceae;g__Planktophila;s__	NA	No
52434.2.332926.ACCACAGT-GTCCTCTA:bins.5	52434.2.332926.ACCACAGT-GTCCTCTA	bins.5	root	(UID1)	5656	56	24	53	3	0	0	0	0	12.5	0	0	1041331	FALSE	FALSE	d__Bacteria;p__Proteobacteria;c__Gammaproteobacteria;o__Enterobacterales;f__Enterobacteriaceae;g__Escherichia;s__Escherichia flexneri	NA	No
52434.2.332926.ACCACAGT-GTCCTCTA:bins.6	52434.2.332926.ACCACAGT-GTCCTCTA	bins.6	k__Bacteria	(UID203)	5449	104	58	103	1	0	0	0	0	1.72	0	0	240291	FALSE	FALSE	NA	NA	No
52434.2.332926.ACCACAGT-GTCCTCTA:bins.7	52434.2.332926.ACCACAGT-GTCCTCTA	bins.7	k__Bacteria	(UID203)	5449	104	58	73	30	1	0	0	0	29.69	0.86	0	279203	FALSE	FALSE	d__Bacteria;p__Patescibacteria;c__Paceibacteria;o__UBA9983;f__UBA5272;g__;s__	NA	No
52434.2.332926.ACCACAGT-GTCCTCTA:bins.8	52434.2.332926.ACCACAGT-GTCCTCTA	bins.8	k__Bacteria	(UID203)	5449	104	58	43	50	11	0	0	0	49.84	1.72	0	375584	FALSE	FALSE	d__Bacteria;p__Patescibacteria;c__Paceibacteria;o__UBA9983;f__Zambryskibacteraceae;g__C7867-006;s__	NA	No
52434.2.332926.ACCACAGT-GTCCTCTA:bins.9	52434.2.332926.ACCACAGT-GTCCTCTA	bins.9	root	(UID1)	5656	56	24	54	2	0	0	0	0	8.33	0	0	317087	FALSE	FALSE	NA	NA	No
52434.2.332926.ACTTCCTG-AACTGCGT:bins.1	52434.2.332926.ACTTCCTG-AACTGCGT	bins.1	k__Bacteria	(UID203)	5449	104	58	81	23	0	0	0	0	28.37	0	0	1043055	FALSE	FALSE	d__Bacteria;p__Proteobacteria;c__Gammaproteobacteria;o__Enterobacterales;f__Enterobacteriaceae;g__Escherichia;s__Escherichia flexneri	NA	No
52434.2.332926.AGAGCCAA-CGAGGTAA:bins.1	52434.2.332926.AGAGCCAA-CGAGGTAA	bins.1	f__Enterobacteriaceae	(UID5124)	134	1173	336	36	1134	3	0	0	0	97.97	0.43	0	4415725	TRUE	TRUE	d__Bacteria;p__Proteobacteria;c__Gammaproteobacteria;o__Enterobacterales;f__Enterobacteriaceae;g__Escherichia;s__Escherichia flexneri	7	No
52434.2.332926.AGAGCCAA-CGAGGTAA:bins.2	52434.2.332926.AGAGCCAA-CGAGGTAA	bins.2	o__Sphingomonadales	(UID3310)	26	569	293	193	373	3	0	0	0	71.59	0.63	0	1631345	FALSE	TRUE	d__Bacteria;p__Proteobacteria;c__Alphaproteobacteria;o__Sphingomonadales;f__Sphingomonadaceae;g__Novosphingobium;s__	2	No
52434.2.332926.AGAGCCAA-CGAGGTAA:bins.3	52434.2.332926.AGAGCCAA-CGAGGTAA	bins.3	g__Pseudomonas	(UID4525)	39	1389	369	2	1377	9	1	0	0	99.94	1.21	8.33	5984506	TRUE	TRUE	d__Bacteria;p__Proteobacteria;c__Gammaproteobacteria;o__Pseudomonadales;f__Pseudomonadaceae;g__Pseudomonas_E;s__Pseudomonas_E hunanensis	3	No
52434.2.332926.ATGCAACC-GCATGTGT:bins.1	52434.2.332926.ATGCAACC-GCATGTGT	bins.1	root	(UID1)	5656	56	24	56	0	0	0	0	0	0	0	0	224410	FALSE	FALSE	NA	NA	No
52434.2.332926.ATGCAACC-GCATGTGT:bins.2	52434.2.332926.ATGCAACC-GCATGTGT	bins.2	f__Enterobacteriaceae	(UID5124)	134	1173	336	573	594	6	0	0	0	54.6	1.11	0	2441663	FALSE	TRUE	d__Bacteria;p__Proteobacteria;c__Gammaproteobacteria;o__Enterobacterales;f__Enterobacteriaceae;g__Escherichia;s__Escherichia flexneri	7	No
52434.2.332926.ATGCAACC-GCATGTGT:bins.3	52434.2.332926.ATGCAACC-GCATGTGT	bins.3	root	(UID1)	5656	56	24	56	0	0	0	0	0	0	0	0	244468	FALSE	FALSE	NA	NA	No
52434.2.332926.ATGGCGAA-CTTGGTGA:bins.1	52434.2.332926.ATGGCGAA-CTTGGTGA	bins.1	k__Bacteria	(UID203)	5449	104	58	76	28	0	0	0	0	27.99	0	0	423531	FALSE	FALSE	d__Bacteria;p__Actinobacteriota;c__Actinomycetia;o__Nanopelagicales;f__Nanopelagicaceae;g__Planktophila;s__	NA	No
52434.2.332926.ATGGCGAA-CTTGGTGA:bins.2	52434.2.332926.ATGGCGAA-CTTGGTGA	bins.2	f__Enterobacteriaceae	(UID5124)	134	1173	336	103	1065	5	0	0	0	90.19	0.31	40	4114714	TRUE	TRUE	d__Bacteria;p__Proteobacteria;c__Gammaproteobacteria;o__Enterobacterales;f__Enterobacteriaceae;g__Escherichia;s__Escherichia flexneri	7	No
52434.2.332926.ATGGCGAA-CTTGGTGA:bins.3	52434.2.332926.ATGGCGAA-CTTGGTGA	bins.3	p__Bacteroidetes	(UID2591)	364	303	203	17	283	3	0	0	0	95.31	0.66	0	7450195	TRUE	TRUE	d__Bacteria;p__Bacteroidota;c__Bacteroidia;o__Chitinophagales;f__Chitinophagaceae;g__Chitinophaga;s__Chitinophaga polysaccharea	5	No
52434.2.332926.ATTTGCGG-GAAGACCA:bins.1	52434.2.332926.ATTTGCGG-GAAGACCA	bins.1	f__Enterobacteriaceae	(UID5124)	134	1173	336	106	1066	1	0	0	0	89.11	0.04	0	3626671	FALSE	TRUE	d__Bacteria;p__Proteobacteria;c__Gammaproteobacteria;o__Enterobacterales;f__Enterobacteriaceae;g__Escherichia;s__Escherichia flexneri	7	No
52434.2.332926.ATTTGCGG-GAAGACCA:bins.2	52434.2.332926.ATTTGCGG-GAAGACCA	bins.2	k__Bacteria	(UID203)	5449	104	58	94	10	0	0	0	0	13.79	0	0	387874	FALSE	FALSE	NA	NA	No
52434.2.332926.ATTTGCGG-GAAGACCA:bins.3	52434.2.332926.ATTTGCGG-GAAGACCA	bins.3	o__Burkholderiales	(UID4000)	193	427	214	150	259	18	0	0	0	62.44	6.19	33.33	1548117	FALSE	TRUE	d__Bacteria;p__Proteobacteria;c__Gammaproteobacteria;o__Burkholderiales;f__Burkholderiaceae;g__Limnohabitans;s__	6	No
52434.2.332926.ATTTGCGG-GAAGACCA:bins.4	52434.2.332926.ATTTGCGG-GAAGACCA	bins.4	o__Burkholderiales	(UID4000)	193	427	214	193	198	35	1	0	0	60.15	8.99	57.89	1936174	FALSE	TRUE	d__Bacteria;p__Proteobacteria;c__Gammaproteobacteria;o__Burkholderiales;f__Burkholderiaceae;g__Limnohabitans;s__	26	Yes
52434.2.332926.ATTTGCGG-GAAGACCA:bins.5	52434.2.332926.ATTTGCGG-GAAGACCA	bins.5	o__Actinomycetales	(UID1696)	455	315	190	72	146	89	8	0	0	76.27	35.61	59.29	1477883	FALSE	FALSE	d__Bacteria;p__Actinobacteriota;c__Actinomycetia;o__Nanopelagicales;f__Nanopelagicaceae;g__Planktophila;s__	NA	No
52434.2.332926.ATTTGCGG-GAAGACCA:bins.6	52434.2.332926.ATTTGCGG-GAAGACCA	bins.6	root	(UID1)	5656	56	24	56	0	0	0	0	0	0	0	0	966456	FALSE	FALSE	NA	NA	No
52434.2.332926.CAAGGCTT-CAGATCCA:bins.1	52434.2.332926.CAAGGCTT-CAGATCCA	bins.1	root	(UID1)	5656	56	24	56	0	0	0	0	0	0	0	0	783951	FALSE	FALSE	NA	NA	No
52434.2.332926.CAGTAGCT-CTGGGATT:bins.1	52434.2.332926.CAGTAGCT-CTGGGATT	bins.1	k__Bacteria	(UID203)	5449	103	58	61	41	1	0	0	0	66.38	1.72	0	1028213	FALSE	TRUE	d__Bacteria;p__Actinobacteriota;c__Actinomycetia;o__Nanopelagicales;f__Nanopelagicaceae;g__Planktophila;s__	13	No
52434.2.332926.CAGTAGCT-CTGGGATT:bins.10	52434.2.332926.CAGTAGCT-CTGGGATT	bins.10	k__Bacteria	(UID203)	5449	104	58	89	15	0	0	0	0	23.28	0	0	228426	FALSE	FALSE	d__Bacteria;p__Actinobacteriota;c__Actinomycetia;o__Nanopelagicales;f__Nanopelagicaceae;g__Planktophila;s__	NA	No
52434.2.332926.CAGTAGCT-CTGGGATT:bins.11	52434.2.332926.CAGTAGCT-CTGGGATT	bins.11	root	(UID1)	5656	56	24	54	2	0	0	0	0	8.33	0	0	316280	FALSE	FALSE	d__Bacteria;p__Actinobacteriota;c__Actinomycetia;o__Nanopelagicales;f__Nanopelagicaceae;g__Planktophila;s__	NA	No
52434.2.332926.CAGTAGCT-CTGGGATT:bins.12	52434.2.332926.CAGTAGCT-CTGGGATT	bins.12	root	(UID1)	5656	56	24	56	0	0	0	0	0	0	0	0	571283	FALSE	FALSE	NA	NA	No
52434.2.332926.CAGTAGCT-CTGGGATT:bins.13	52434.2.332926.CAGTAGCT-CTGGGATT	bins.13	k__Bacteria	(UID203)	5449	104	58	100	4	0	0	0	0	5.17	0	0	618323	FALSE	FALSE	NA	NA	No
52434.2.332926.CAGTAGCT-CTGGGATT:bins.14	52434.2.332926.CAGTAGCT-CTGGGATT	bins.14	k__Bacteria	(UID203)	5449	104	58	55	34	12	3	0	0	68.28	23.45	61.9	2406153	FALSE	FALSE	d__Bacteria;p__Proteobacteria;c__Gammaproteobacteria;o__Burkholderiales;f__Burkholderiaceae;g__Polynucleobacter;s__	NA	No
52434.2.332926.CAGTAGCT-CTGGGATT:bins.15	52434.2.332926.CAGTAGCT-CTGGGATT	bins.15	o__Actinomycetales	(UID1696)	455	315	190	125	148	42	0	0	0	65.08	14.34	54.76	1097261	FALSE	FALSE	d__Bacteria;p__Actinobacteriota;c__Actinomycetia;o__Nanopelagicales;f__Nanopelagicaceae;g__Planktophila;s__	NA	No
52434.2.332926.CAGTAGCT-CTGGGATT:bins.2	52434.2.332926.CAGTAGCT-CTGGGATT	bins.2	f__Enterobacteriaceae	(UID5124)	134	1173	336	8	1164	1	0	0	0	99.3	0.04	0	4479633	TRUE	TRUE	d__Bacteria;p__Proteobacteria;c__Gammaproteobacteria;o__Enterobacterales;f__Enterobacteriaceae;g__Escherichia;s__Escherichia flexneri	7	No
52434.2.332926.CAGTAGCT-CTGGGATT:bins.3	52434.2.332926.CAGTAGCT-CTGGGATT	bins.3	k__Bacteria	(UID203)	5449	104	58	84	18	2	0	0	0	30.17	3.45	100	1105906	FALSE	FALSE	d__Bacteria;p__Bacteroidota;c__Bacteroidia;o__Flavobacteriales;f__Crocinitomicaceae;g__UBA952;s__	NA	No
52434.2.332926.CAGTAGCT-CTGGGATT:bins.4	52434.2.332926.CAGTAGCT-CTGGGATT	bins.4	o__Burkholderiales	(UID4000)	193	427	214	156	267	4	0	0	0	66.06	1.43	25	1734988	FALSE	TRUE	d__Bacteria;p__Proteobacteria;c__Gammaproteobacteria;o__Burkholderiales;f__Burkholderiaceae;g__Limnohabitans;s__	6	No
52434.2.332926.CAGTAGCT-CTGGGATT:bins.5	52434.2.332926.CAGTAGCT-CTGGGATT	bins.5	k__Bacteria	(UID2982)	88	230	148	188	42	0	0	0	0	16.24	0	0	228969	FALSE	FALSE	d__Bacteria;p__Patescibacteria;c__Paceibacteria;o__UBA9983;f__UBA11359_D;g__;s__	NA	No
52434.2.332926.CAGTAGCT-CTGGGATT:bins.6	52434.2.332926.CAGTAGCT-CTGGGATT	bins.6	k__Bacteria	(UID203)	5449	104	58	24	48	20	12	0	0	83.62	53.45	69.64	4782238	FALSE	FALSE	d__Bacteria;p__Proteobacteria;c__Gammaproteobacteria;o__Burkholderiales;f__Burkholderiaceae;g__Limnohabitans;s__	NA	No
52434.2.332926.CAGTAGCT-CTGGGATT:bins.7	52434.2.332926.CAGTAGCT-CTGGGATT	bins.7	k__Bacteria	(UID203)	5449	104	58	79	25	0	0	0	0	37.07	0	0	442850	FALSE	FALSE	d__Bacteria;p__Patescibacteria;c__Paceibacteria;o__2-02-FULL-40-12;f__;g__;s__	NA	No
52434.2.332926.CAGTAGCT-CTGGGATT:bins.8	52434.2.332926.CAGTAGCT-CTGGGATT	bins.8	p__Bacteroidetes	(UID2591)	364	303	203	3	297	3	0	0	0	99.01	0.66	0	7799884	TRUE	TRUE	d__Bacteria;p__Bacteroidota;c__Bacteroidia;o__Chitinophagales;f__Chitinophagaceae;g__Chitinophaga;s__Chitinophaga polysaccharea	5	No
52434.2.332926.CAGTAGCT-CTGGGATT:bins.9	52434.2.332926.CAGTAGCT-CTGGGATT	bins.9	k__Bacteria	(UID1452)	924	161	108	111	50	0	0	0	0	33.42	0	0	526836	FALSE	FALSE	d__Bacteria;p__Patescibacteria;c__Gracilibacteria;o__Peribacterales;f__Peribacteraceae;g__;s__	NA	No
52434.2.332926.CCATGGAT-GAGATCGA:bins.1	52434.2.332926.CCATGGAT-GAGATCGA	bins.1	k__Bacteria	(UID203)	5449	104	58	101	3	0	0	0	0	5.17	0	0	501751	FALSE	FALSE	NA	NA	No
52434.2.332926.CCATGGAT-GAGATCGA:bins.2	52434.2.332926.CCATGGAT-GAGATCGA	bins.2	k__Bacteria	(UID203)	5449	104	58	95	9	0	0	0	0	13.79	0	0	767184	FALSE	FALSE	d__Bacteria;p__Proteobacteria;c__Gammaproteobacteria;o__Enterobacterales;f__Enterobacteriaceae;g__Escherichia;s__Escherichia flexneri	NA	No
52434.2.332926.CCTACTAC-GAAAGGCT:bins.1	52434.2.332926.CCTACTAC-GAAAGGCT	bins.1	root	(UID1)	5656	56	24	53	3	0	0	0	0	12.5	0	0	268449	FALSE	FALSE	NA	NA	No
52434.2.332926.CCTATGGT-TTGACCAG:bins.1	52434.2.332926.CCTATGGT-TTGACCAG	bins.1	k__Bacteria	(UID203)	5449	104	58	76	27	1	0	0	0	28.37	0.34	0	3174654	FALSE	FALSE	d__Bacteria;p__Bacteroidota;c__Bacteroidia;o__Chitinophagales;f__Chitinophagaceae;g__Chitinophaga;s__Chitinophaga polysaccharea	NA	No
52434.2.332926.CCTATGGT-TTGACCAG:bins.2	52434.2.332926.CCTATGGT-TTGACCAG	bins.2	root	(UID1)	5656	56	24	53	3	0	0	0	0	12.5	0	0	1527545	FALSE	FALSE	d__Bacteria;p__Proteobacteria;c__Gammaproteobacteria;o__Enterobacterales;f__Enterobacteriaceae;g__Escherichia;s__Escherichia coli_D	NA	No
52434.2.332926.CCTCTTTC-TAGCCAAC:bins.1	52434.2.332926.CCTCTTTC-TAGCCAAC	bins.1	root	(UID1)	5656	56	24	54	2	0	0	0	0	8.33	0	0	741383	FALSE	FALSE	NA	NA	No
52434.2.332926.CCTCTTTC-TAGCCAAC:bins.2	52434.2.332926.CCTCTTTC-TAGCCAAC	bins.2	k__Bacteria	(UID203)	5449	104	58	60	44	0	0	0	0	65.52	0	0	3458715	FALSE	TRUE	d__Bacteria;p__Proteobacteria;c__Gammaproteobacteria;o__Pseudomonadales;f__Pseudomonadaceae;g__Pseudomonas_E;s__Pseudomonas_E hunanensis	3	No
52434.2.332926.CCTCTTTC-TAGCCAAC:bins.3	52434.2.332926.CCTCTTTC-TAGCCAAC	bins.3	o__Sphingomonadales	(UID3310)	26	569	293	97	468	4	0	0	0	89.32	0.85	50	2054285	FALSE	TRUE	d__Bacteria;p__Proteobacteria;c__Alphaproteobacteria;o__Sphingomonadales;f__Sphingomonadaceae;g__Novosphingobium;s__	2	No
52434.2.332926.CCTCTTTC-TAGCCAAC:bins.4	52434.2.332926.CCTCTTTC-TAGCCAAC	bins.4	k__Bacteria	(UID203)	5449	104	58	88	16	0	0	0	0	24.14	0	0	1432040	FALSE	FALSE	d__Bacteria;p__Proteobacteria;c__Gammaproteobacteria;o__Enterobacterales;f__Enterobacteriaceae;g__Escherichia;s__Escherichia coli_D	NA	No
52434.2.332926.CCTCTTTC-TAGCCAAC:bins.5	52434.2.332926.CCTCTTTC-TAGCCAAC	bins.5	k__Bacteria	(UID203)	5449	104	58	101	3	0	0	0	0	5.17	0	0	407483	FALSE	FALSE	NA	NA	No
52434.2.332926.CCTGTCAT-GTTACTGG:bins.1	52434.2.332926.CCTGTCAT-GTTACTGG	bins.1	f__Enterobacteriaceae	(UID5124)	134	1173	336	7	1165	1	0	0	0	99.59	0.04	0	4477238	TRUE	TRUE	d__Bacteria;p__Proteobacteria;c__Gammaproteobacteria;o__Enterobacterales;f__Enterobacteriaceae;g__Escherichia;s__Escherichia flexneri	7	No
52434.2.332926.CCTGTCAT-GTTACTGG:bins.2	52434.2.332926.CCTGTCAT-GTTACTGG	bins.2	p__Bacteroidetes	(UID2591)	364	303	203	73	226	4	0	0	0	84.99	0.9	0	7076224	FALSE	TRUE	d__Bacteria;p__Bacteroidota;c__Bacteroidia;o__Chitinophagales;f__Chitinophagaceae;g__Chitinophaga;s__Chitinophaga polysaccharea	5	No
52434.2.332926.CCTGTCAT-GTTACTGG:bins.3	52434.2.332926.CCTGTCAT-GTTACTGG	bins.3	k__Bacteria	(UID203)	5449	104	58	86	16	2	0	0	0	27.59	3.45	100	590708	FALSE	FALSE	d__Bacteria;p__Actinobacteriota;c__Actinomycetia;o__Nanopelagicales;f__Nanopelagicaceae;g__Planktophila;s__	NA	No
52434.2.332926.CCTGTCAT-GTTACTGG:bins.4	52434.2.332926.CCTGTCAT-GTTACTGG	bins.4	k__Bacteria	(UID203)	5449	104	58	78	26	0	0	0	0	35.17	0	0	428908	FALSE	FALSE	d__Bacteria;p__Actinobacteriota;c__Actinomycetia;o__Nanopelagicales;f__Nanopelagicaceae;g__Planktophila;s__	NA	No
52434.2.332926.CCTTTCCT-TGAGTCAC:bins.1	52434.2.332926.CCTTTCCT-TGAGTCAC	bins.1	f__Enterobacteriaceae	(UID5124)	134	1173	336	100	1071	2	0	0	0	89.53	0.07	50	3899743	FALSE	TRUE	d__Bacteria;p__Proteobacteria;c__Gammaproteobacteria;o__Enterobacterales;f__Enterobacteriaceae;g__Escherichia;s__Escherichia flexneri	7	No
52434.2.332926.CCTTTCCT-TGAGTCAC:bins.2	52434.2.332926.CCTTTCCT-TGAGTCAC	bins.2	g__Pseudomonas	(UID4525)	39	1389	369	55	1326	7	1	0	0	97.93	1.17	0	5753631	TRUE	TRUE	d__Bacteria;p__Proteobacteria;c__Gammaproteobacteria;o__Pseudomonadales;f__Pseudomonadaceae;g__Pseudomonas_E;s__Pseudomonas_E hunanensis	3	No
52434.2.332926.CGAATCGT-TTTGAGGC:bins.1	52434.2.332926.CGAATCGT-TTTGAGGC	bins.1	f__Enterobacteriaceae	(UID5124)	134	1173	336	75	1097	1	0	0	0	94.57	0.04	0	3991868	TRUE	TRUE	d__Bacteria;p__Proteobacteria;c__Gammaproteobacteria;o__Enterobacterales;f__Enterobacteriaceae;g__Escherichia;s__Escherichia flexneri	7	No
52434.2.332926.CGAATCGT-TTTGAGGC:bins.2	52434.2.332926.CGAATCGT-TTTGAGGC	bins.2	root	(UID1)	5656	56	24	55	1	0	0	0	0	4.17	0	0	3390835	FALSE	FALSE	d__Bacteria;p__Proteobacteria;c__Gammaproteobacteria;o__Pseudomonadales;f__Pseudomonadaceae;g__Pseudomonas_E;s__Pseudomonas_E hunanensis	NA	No
52434.2.332926.CGACAAAG-TGTTTGCC:bins.1	52434.2.332926.CGACAAAG-TGTTTGCC	bins.1	f__Enterobacteriaceae	(UID5124)	134	1173	336	77	1091	5	0	0	0	92.65	0.16	20	4116953	TRUE	TRUE	d__Bacteria;p__Proteobacteria;c__Gammaproteobacteria;o__Enterobacterales;f__Enterobacteriaceae;g__Escherichia;s__Escherichia flexneri	7	No
52434.2.332926.CGACAAAG-TGTTTGCC:bins.2	52434.2.332926.CGACAAAG-TGTTTGCC	bins.2	k__Bacteria	(UID203)	5449	104	58	83	21	0	0	0	0	29.47	0	0	1040825	FALSE	FALSE	d__Bacteria;p__Proteobacteria;c__Gammaproteobacteria;o__Burkholderiales;f__Burkholderiaceae;g__Limnohabitans;s__	NA	No
52434.2.332926.CGACAAAG-TGTTTGCC:bins.3	52434.2.332926.CGACAAAG-TGTTTGCC	bins.3	o__Sphingomonadales	(UID3310)	26	569	293	82	482	5	0	0	0	92.51	1.02	80	2198997	TRUE	TRUE	d__Bacteria;p__Proteobacteria;c__Alphaproteobacteria;o__Sphingomonadales;f__Sphingomonadaceae;g__Novosphingobium;s__	2	No
52434.2.332926.CGCGTAAT-TCGCCTAT:bins.1	52434.2.332926.CGCGTAAT-TCGCCTAT	bins.1	k__Bacteria	(UID203)	5449	104	58	94	10	0	0	0	0	9.48	0	0	444625	FALSE	FALSE	NA	NA	No
52434.2.332926.CGGTTTTC-AGTTCGTG:bins.1	52434.2.332926.CGGTTTTC-AGTTCGTG	bins.1	k__Bacteria	(UID203)	5449	104	58	88	16	0	0	0	0	22.76	0	0	1682893	FALSE	FALSE	d__Bacteria;p__Proteobacteria;c__Gammaproteobacteria;o__Pseudomonadales;f__Pseudomonadaceae;g__Pseudomonas_E;s__Pseudomonas_E hunanensis	NA	No
52434.2.332926.CTAGACTG-ACGGTACT:bins.1	52434.2.332926.CTAGACTG-ACGGTACT	bins.1	k__Bacteria	(UID203)	5449	103	58	73	30	0	0	0	0	43.97	0	0	620800	FALSE	FALSE	d__Bacteria;p__Actinobacteriota;c__Actinomycetia;o__Nanopelagicales;f__Nanopelagicaceae;g__Planktophila;s__	NA	No
52434.2.332926.CTAGACTG-ACGGTACT:bins.2	52434.2.332926.CTAGACTG-ACGGTACT	bins.2	k__Bacteria	(UID203)	5449	104	58	97	7	0	0	0	0	10.34	0	0	765656	FALSE	FALSE	NA	NA	No
52434.2.332926.CTAGACTG-ACGGTACT:bins.3	52434.2.332926.CTAGACTG-ACGGTACT	bins.3	k__Bacteria	(UID203)	5449	103	58	77	26	0	0	0	0	27.76	0	0	235037	FALSE	FALSE	d__Bacteria;p__Patescibacteria;c__Paceibacteria;o__UBA9983;f__UBA11359_A;g__2-02-FULL-43-11;s__	NA	No
52434.2.332926.CTAGACTG-ACGGTACT:bins.4	52434.2.332926.CTAGACTG-ACGGTACT	bins.4	k__Bacteria	(UID203)	5449	104	58	64	33	6	1	0	0	55.34	13.79	55.56	2611580	FALSE	FALSE	d__Bacteria;p__Proteobacteria;c__Gammaproteobacteria;o__Burkholderiales;f__Burkholderiaceae;g__Polynucleobacter;s__	NA	No
52434.2.332926.CTAGACTG-ACGGTACT:bins.5	52434.2.332926.CTAGACTG-ACGGTACT	bins.5	k__Bacteria	(UID203)	5449	104	58	68	20	15	1	0	0	53.45	26.72	94.44	2572130	FALSE	FALSE	d__Bacteria;p__Bacteroidota;c__Bacteroidia;o__Flavobacteriales;f__Crocinitomicaceae;g__UBA952;s__	NA	No
52434.2.332926.CTAGACTG-ACGGTACT:bins.6	52434.2.332926.CTAGACTG-ACGGTACT	bins.6	root	(UID1)	5656	56	24	56	0	0	0	0	0	0	0	0	271051	FALSE	FALSE	NA	NA	No
52434.2.332926.CTAGACTG-ACGGTACT:bins.7	52434.2.332926.CTAGACTG-ACGGTACT	bins.7	p__Bacteroidetes	(UID2591)	364	303	203	32	269	2	0	0	0	87.29	0.49	0	6310531	FALSE	TRUE	d__Bacteria;p__Bacteroidota;c__Bacteroidia;o__Chitinophagales;f__Chitinophagaceae;g__Chitinophaga;s__Chitinophaga polysaccharea	5	No
52434.2.332926.CTAGACTG-ACGGTACT:bins.8	52434.2.332926.CTAGACTG-ACGGTACT	bins.8	k__Bacteria	(UID203)	5449	104	58	103	1	0	0	0	0	1.72	0	0	213748	FALSE	FALSE	NA	NA	No
52434.2.332926.CTAGACTG-ACGGTACT:bins.9	52434.2.332926.CTAGACTG-ACGGTACT	bins.9	k__Bacteria	(UID1452)	924	161	108	111	50	0	0	0	0	27.25	0	0	276404	FALSE	FALSE	d__Bacteria;p__Patescibacteria;c__Paceibacteria;o__UBA9983;f__Zambryskibacteraceae;g__C7867-006;s__	NA	No
52434.2.332926.CTGCATGA-AGTCCATG:bins.1	52434.2.332926.CTGCATGA-AGTCCATG	bins.1	k__Bacteria	(UID203)	5449	104	58	97	7	0	0	0	0	10.34	0	0	699825	FALSE	FALSE	d__Bacteria;p__Proteobacteria;c__Gammaproteobacteria;o__Enterobacterales;f__Enterobacteriaceae;g__Escherichia;s__Escherichia flexneri	NA	No
52434.2.332926.CTTAGTGG-TTGTTCCG:bins.1	52434.2.332926.CTTAGTGG-TTGTTCCG	bins.1	k__Bacteria	(UID203)	5449	104	58	93	11	0	0	0	0	17.24	0	0	3047904	FALSE	FALSE	d__Bacteria;p__Bacteroidota;c__Bacteroidia;o__Chitinophagales;f__Chitinophagaceae;g__Chitinophaga;s__Chitinophaga polysaccharea	NA	No
52434.2.332926.CTTAGTGG-TTGTTCCG:bins.2	52434.2.332926.CTTAGTGG-TTGTTCCG	bins.2	f__Enterobacteriaceae	(UID5124)	134	1173	336	75	1093	5	0	0	0	96.34	0.59	0	4139203	TRUE	TRUE	d__Bacteria;p__Proteobacteria;c__Gammaproteobacteria;o__Enterobacterales;f__Enterobacteriaceae;g__Escherichia;s__Escherichia flexneri	7	No
52434.2.332926.GAACATCC-ATGCGGAA:bins.1	52434.2.332926.GAACATCC-ATGCGGAA	bins.1	g__Pseudomonas	(UID4525)	39	1389	369	105	1276	7	1	0	0	97.12	1.17	0	5667569	TRUE	TRUE	d__Bacteria;p__Proteobacteria;c__Gammaproteobacteria;o__Pseudomonadales;f__Pseudomonadaceae;g__Pseudomonas_E;s__Pseudomonas_E hunanensis	3	No
52434.2.332926.GAACATCC-ATGCGGAA:bins.2	52434.2.332926.GAACATCC-ATGCGGAA	bins.2	f__Enterobacteriaceae	(UID5124)	134	1173	336	50	1122	1	0	0	0	98.03	0.04	0	4418912	TRUE	TRUE	d__Bacteria;p__Proteobacteria;c__Gammaproteobacteria;o__Enterobacterales;f__Enterobacteriaceae;g__Escherichia;s__Escherichia flexneri	7	No
52434.2.332926.GAACCGTT-GCAGGATA:bins.1	52434.2.332926.GAACCGTT-GCAGGATA	bins.1	g__Pseudomonas	(UID4525)	39	1389	369	52	1329	7	1	0	0	98.34	1.17	0	5721409	TRUE	TRUE	d__Bacteria;p__Proteobacteria;c__Gammaproteobacteria;o__Pseudomonadales;f__Pseudomonadaceae;g__Pseudomonas_E;s__Pseudomonas_E hunanensis	3	No
52434.2.332926.GAACCGTT-GCAGGATA:bins.2	52434.2.332926.GAACCGTT-GCAGGATA	bins.2	f__Enterobacteriaceae	(UID5124)	134	1173	336	53	1119	1	0	0	0	97.86	0.04	0	4402404	TRUE	TRUE	d__Bacteria;p__Proteobacteria;c__Gammaproteobacteria;o__Enterobacterales;f__Enterobacteriaceae;g__Escherichia;s__Escherichia flexneri	7	No
52434.2.332926.GACGTGAA-TCATCTGC:bins.1	52434.2.332926.GACGTGAA-TCATCTGC	bins.1	o__Burkholderiales	(UID4000)	193	427	214	160	262	4	1	0	0	68.95	0.86	14.29	2042085	FALSE	TRUE	d__Bacteria;p__Proteobacteria;c__Gammaproteobacteria;o__Burkholderiales;f__Burkholderiaceae;g__Limnohabitans;s__	6	No
52434.2.332926.GACGTGAA-TCATCTGC:bins.2	52434.2.332926.GACGTGAA-TCATCTGC	bins.2	o__Actinomycetales	(UID1696)	455	315	190	175	133	7	0	0	0	46.54	2.37	100	645672	FALSE	FALSE	d__Bacteria;p__Actinobacteriota;c__Actinomycetia;o__Nanopelagicales;f__Nanopelagicaceae;g__Planktophila;s__	NA	No
52434.2.332926.GACGTGAA-TCATCTGC:bins.3	52434.2.332926.GACGTGAA-TCATCTGC	bins.3	root	(UID1)	5656	56	24	56	0	0	0	0	0	0	0	0	2595697	FALSE	FALSE	NA	NA	No
52434.2.332926.GACGTGAA-TCATCTGC:bins.4	52434.2.332926.GACGTGAA-TCATCTGC	bins.4	root	(UID1)	5656	56	24	54	2	0	0	0	0	8.33	0	0	1236023	FALSE	FALSE	d__Bacteria;p__Proteobacteria;c__Gammaproteobacteria;o__Pseudomonadales;f__Pseudomonadaceae;g__Pseudomonas_E;s__Pseudomonas_E hunanensis	NA	No
52434.2.332926.GACGTGAA-TCATCTGC:bins.5	52434.2.332926.GACGTGAA-TCATCTGC	bins.5	f__Enterobacteriaceae	(UID5124)	134	1173	336	10	1161	2	0	0	0	98.93	0.33	0	4413056	TRUE	TRUE	d__Bacteria;p__Proteobacteria;c__Gammaproteobacteria;o__Enterobacterales;f__Enterobacteriaceae;g__Escherichia;s__Escherichia flexneri	7	No
52434.2.332926.GACGTGAA-TCATCTGC:bins.6	52434.2.332926.GACGTGAA-TCATCTGC	bins.6	root	(UID1)	5656	56	24	56	0	0	0	0	0	0	0	0	218542	FALSE	FALSE	NA	NA	No
52434.2.332926.GACGTGAA-TCATCTGC:bins.7	52434.2.332926.GACGTGAA-TCATCTGC	bins.7	k__Bacteria	(UID203)	5449	103	58	42	33	26	2	0	0	81.27	36.44	78.12	1745122	FALSE	FALSE	d__Bacteria;p__Actinobacteriota;c__Actinomycetia;o__Nanopelagicales;f__Nanopelagicaceae;g__Planktophila;s__	NA	No
52434.2.332926.GACGTGAA-TCATCTGC:bins.8	52434.2.332926.GACGTGAA-TCATCTGC	bins.8	o__Sphingomonadales	(UID3310)	26	569	293	454	115	0	0	0	0	20.88	0	0	591358	FALSE	FALSE	d__Bacteria;p__Proteobacteria;c__Alphaproteobacteria;o__Sphingomonadales;f__Sphingomonadaceae;g__Novosphingobium;s__	NA	No
52434.2.332926.GACGTGAA-TCATCTGC:bins.9	52434.2.332926.GACGTGAA-TCATCTGC	bins.9	k__Bacteria	(UID203)	5449	104	58	51	27	22	3	1	0	70.85	43.97	62.16	3678379	FALSE	FALSE	d__Bacteria;p__Proteobacteria;c__Gammaproteobacteria;o__Burkholderiales;f__Burkholderiaceae;g__Limnohabitans;s__	NA	No
52434.2.332926.GAGAATGC-AGGGGATT:bins.1	52434.2.332926.GAGAATGC-AGGGGATT	bins.1	g__Pseudomonas	(UID4525)	39	1389	369	48	1332	8	1	0	0	98.18	1.26	0	5674619	TRUE	TRUE	d__Bacteria;p__Proteobacteria;c__Gammaproteobacteria;o__Pseudomonadales;f__Pseudomonadaceae;g__Pseudomonas_E;s__Pseudomonas_E hunanensis	3	No
52434.2.332926.GAGAATGC-AGGGGATT:bins.2	52434.2.332926.GAGAATGC-AGGGGATT	bins.2	f__Enterobacteriaceae	(UID5124)	134	1173	336	111	1059	3	0	0	0	90.39	0.19	0	3763453	TRUE	TRUE	d__Bacteria;p__Proteobacteria;c__Gammaproteobacteria;o__Enterobacterales;f__Enterobacteriaceae;g__Escherichia;s__Escherichia flexneri	7	No
52434.2.332926.GATCTCTC-TTGTGGTG:bins.1	52434.2.332926.GATCTCTC-TTGTGGTG	bins.1	o__Actinomycetales	(UID1590)	562	286	170	92	129	60	5	0	0	72.28	26.23	69.33	1551456	FALSE	FALSE	d__Bacteria;p__Actinobacteriota;c__Actinomycetia;o__Nanopelagicales;f__Nanopelagicaceae;g__Planktophila;s__	NA	No
52434.2.332926.GATCTCTC-TTGTGGTG:bins.2	52434.2.332926.GATCTCTC-TTGTGGTG	bins.2	k__Bacteria	(UID203)	5449	104	58	61	30	12	0	1	0	62.93	23.28	44.44	2924703	FALSE	FALSE	d__Bacteria;p__Proteobacteria;c__Gammaproteobacteria;o__Burkholderiales;f__Burkholderiaceae;g__Polynucleobacter;s__	NA	No
52434.2.332926.GATCTCTC-TTGTGGTG:bins.3	52434.2.332926.GATCTCTC-TTGTGGTG	bins.3	k__Bacteria	(UID203)	5449	103	58	72	29	2	0	0	0	48.28	3.45	50	985033	FALSE	FALSE	d__Bacteria;p__Actinobacteriota;c__Actinomycetia;o__Nanopelagicales;f__Nanopelagicaceae;g__Planktophila;s__	NA	No
52434.2.332926.GATCTCTC-TTGTGGTG:bins.4	52434.2.332926.GATCTCTC-TTGTGGTG	bins.4	k__Bacteria	(UID2495)	2993	143	89	105	38	0	0	0	0	22.8	0	0	218695	FALSE	FALSE	d__Bacteria;p__Patescibacteria;c__Paceibacteria;o__UBA9983;f__Zambryskibacteraceae;g__C7867-006;s__	NA	No
52434.2.332926.GATCTCTC-TTGTGGTG:bins.5	52434.2.332926.GATCTCTC-TTGTGGTG	bins.5	p__Bacteroidetes	(UID2591)	364	303	203	2	298	3	0	0	0	99.01	0.66	0	7919019	TRUE	TRUE	d__Bacteria;p__Bacteroidota;c__Bacteroidia;o__Chitinophagales;f__Chitinophagaceae;g__Chitinophaga;s__Chitinophaga polysaccharea	5	No
52434.2.332926.GATCTCTC-TTGTGGTG:bins.6	52434.2.332926.GATCTCTC-TTGTGGTG	bins.6	k__Bacteria	(UID203)	5449	104	58	69	27	8	0	0	0	53.45	11.21	100	2225567	FALSE	FALSE	d__Bacteria;p__Bacteroidota;c__Bacteroidia;o__Flavobacteriales;f__Crocinitomicaceae;g__UBA952;s__	NA	No
52434.2.332926.GATCTCTC-TTGTGGTG:bins.7	52434.2.332926.GATCTCTC-TTGTGGTG	bins.7	f__Enterobacteriaceae	(UID5124)	134	1173	336	75	1092	6	0	0	0	94.88	0.29	16.67	4249444	TRUE	TRUE	d__Bacteria;p__Proteobacteria;c__Gammaproteobacteria;o__Enterobacterales;f__Enterobacteriaceae;g__Escherichia;s__Escherichia flexneri	7	No
52434.2.332926.GATCTCTC-TTGTGGTG:bins.8	52434.2.332926.GATCTCTC-TTGTGGTG	bins.8	o__Burkholderiales	(UID4000)	193	427	214	172	200	41	12	2	0	63.28	21.11	42.7	2937120	FALSE	FALSE	d__Bacteria;p__Proteobacteria;c__Gammaproteobacteria;o__Burkholderiales;f__Burkholderiaceae;g__Limnohabitans;s__	NA	No
52434.2.332926.GATCTCTC-TTGTGGTG:bins.9	52434.2.332926.GATCTCTC-TTGTGGTG	bins.9	k__Bacteria	(UID203)	5449	104	58	88	15	1	0	0	0	22.41	0.86	100	307138	FALSE	FALSE	d__Bacteria;p__Bacteroidota;c__Bacteroidia;o__Chitinophagales;f__Chitinophagaceae;g__Sediminibacterium;s__	NA	No
52434.2.332926.GCTCAACA-TCCAAACG:bins.1	52434.2.332926.GCTCAACA-TCCAAACG	bins.1	k__Bacteria	(UID203)	5449	103	58	93	10	0	0	0	0	17.24	0	0	274717	FALSE	FALSE	d__Bacteria;p__Actinobacteriota;c__Actinomycetia;o__Nanopelagicales;f__Nanopelagicaceae;g__Planktophila;s__	NA	No
52434.2.332926.GCTCAACA-TCCAAACG:bins.10	52434.2.332926.GCTCAACA-TCCAAACG	bins.10	f__Enterobacteriaceae	(UID5124)	134	1173	336	358	814	1	0	0	0	72.81	0.03	100	3497425	FALSE	TRUE	d__Bacteria;p__Proteobacteria;c__Gammaproteobacteria;o__Enterobacterales;f__Enterobacteriaceae;g__Escherichia;s__Escherichia flexneri	7	No
52434.2.332926.GCTCAACA-TCCAAACG:bins.11	52434.2.332926.GCTCAACA-TCCAAACG	bins.11	o__Burkholderiales	(UID4001)	108	552	243	88	256	139	32	32	5	88.39	65.08	58.49	3199321	FALSE	FALSE	d__Bacteria;p__Proteobacteria;c__Gammaproteobacteria;o__Burkholderiales;f__Burkholderiaceae;g__Polynucleobacter;s__	NA	No
52434.2.332926.GCTCAACA-TCCAAACG:bins.12	52434.2.332926.GCTCAACA-TCCAAACG	bins.12	k__Bacteria	(UID203)	5449	104	58	86	12	5	1	0	0	29.31	12.07	87.5	415760	FALSE	FALSE	d__Bacteria;p__Actinobacteriota;c__Actinomycetia;o__Nanopelagicales;f__Nanopelagicaceae;g__Planktophila;s__	NA	No
52434.2.332926.GCTCAACA-TCCAAACG:bins.2	52434.2.332926.GCTCAACA-TCCAAACG	bins.2	p__Bacteroidetes	(UID2591)	364	303	203	4	296	3	0	0	0	98.52	0.66	0	7622432	TRUE	TRUE	d__Bacteria;p__Bacteroidota;c__Bacteroidia;o__Chitinophagales;f__Chitinophagaceae;g__Chitinophaga;s__Chitinophaga polysaccharea	5	No
52434.2.332926.GCTCAACA-TCCAAACG:bins.3	52434.2.332926.GCTCAACA-TCCAAACG	bins.3	root	(UID1)	5656	56	24	56	0	0	0	0	0	0	0	0	219193	FALSE	FALSE	NA	NA	No
52434.2.332926.GCTCAACA-TCCAAACG:bins.4	52434.2.332926.GCTCAACA-TCCAAACG	bins.4	o__Actinomycetales	(UID1663)	488	310	185	109	145	55	1	0	0	67.26	19.59	63.79	1359363	FALSE	FALSE	d__Bacteria;p__Actinobacteriota;c__Actinomycetia;o__Nanopelagicales;f__Nanopelagicaceae;g__Planktophila;s__	NA	No
52434.2.332926.GCTCAACA-TCCAAACG:bins.5	52434.2.332926.GCTCAACA-TCCAAACG	bins.5	k__Bacteria	(UID203)	5449	104	58	94	10	0	0	0	0	16.38	0	0	214771	FALSE	FALSE	d__Bacteria;p__Proteobacteria;c__Gammaproteobacteria;o__Burkholderiales;f__Burkholderiaceae;g__Polynucleobacter;s__	NA	No
52434.2.332926.GCTCAACA-TCCAAACG:bins.6	52434.2.332926.GCTCAACA-TCCAAACG	bins.6	k__Bacteria	(UID203)	5449	103	58	62	40	1	0	0	0	64.66	1.72	0	1085122	FALSE	TRUE	d__Bacteria;p__Actinobacteriota;c__Actinomycetia;o__Nanopelagicales;f__Nanopelagicaceae;g__Planktophila;s__	13	No
52434.2.332926.GCTCAACA-TCCAAACG:bins.7	52434.2.332926.GCTCAACA-TCCAAACG	bins.7	k__Bacteria	(UID203)	5449	104	58	64	27	12	1	0	0	57.41	20.52	73.33	3902850	FALSE	FALSE	d__Bacteria;p__Proteobacteria;c__Gammaproteobacteria;o__Burkholderiales;f__Burkholderiaceae;g__Limnohabitans;s__	NA	No
52434.2.332926.GCTCAACA-TCCAAACG:bins.8	52434.2.332926.GCTCAACA-TCCAAACG	bins.8	k__Bacteria	(UID203)	5449	104	58	87	13	4	0	0	0	25	6.03	100	953666	FALSE	FALSE	d__Bacteria;p__Bacteroidota;c__Bacteroidia;o__Flavobacteriales;f__Crocinitomicaceae;g__UBA952;s__	NA	No
52434.2.332926.GCTCAACA-TCCAAACG:bins.9	52434.2.332926.GCTCAACA-TCCAAACG	bins.9	f__Enterobacteriaceae	(UID5167)	82	1240	324	860	380	0	0	0	0	26.23	0	0	942168	FALSE	FALSE	d__Bacteria;p__Proteobacteria;c__Gammaproteobacteria;o__Enterobacterales;f__Enterobacteriaceae;g__Escherichia;s__Escherichia flexneri	NA	No
52434.2.332926.GCTCATCT-AATCTGGC:bins.1	52434.2.332926.GCTCATCT-AATCTGGC	bins.1	k__Bacteria	(UID203)	5449	104	58	87	17	0	0	0	0	21.71	0	0	226222	FALSE	FALSE	d__Bacteria;p__Patescibacteria;c__ABY1;o__SG8-24;f__2-12-FULL-60-25;g__2-12-FULL-60-25;s__	NA	No
52434.2.332926.GCTCATCT-AATCTGGC:bins.10	52434.2.332926.GCTCATCT-AATCTGGC	bins.10	o__Burkholderiales	(UID4001)	108	552	243	153	318	74	7	0	0	74.82	19.69	56.84	1776090	FALSE	FALSE	d__Bacteria;p__Proteobacteria;c__Gammaproteobacteria;o__Burkholderiales;f__Burkholderiaceae;g__Polynucleobacter;s__	NA	No
52434.2.332926.GCTCATCT-AATCTGGC:bins.2	52434.2.332926.GCTCATCT-AATCTGGC	bins.2	k__Bacteria	(UID203)	5449	104	58	6	53	34	8	3	0	92.24	73.2	75	5339870	FALSE	FALSE	d__Bacteria;p__Proteobacteria;c__Gammaproteobacteria;o__Burkholderiales;f__Burkholderiaceae;g__Limnohabitans;s__	NA	No
52434.2.332926.GCTCATCT-AATCTGGC:bins.3	52434.2.332926.GCTCATCT-AATCTGGC	bins.3	k__Bacteria	(UID203)	5449	103	58	73	28	2	0	0	0	45.69	3.45	100	869285	FALSE	FALSE	d__Bacteria;p__Actinobacteriota;c__Actinomycetia;o__Nanopelagicales;f__Nanopelagicaceae;g__Planktophila;s__	NA	No
52434.2.332926.GCTCATCT-AATCTGGC:bins.4	52434.2.332926.GCTCATCT-AATCTGGC	bins.4	k__Bacteria	(UID203)	5449	103	58	89	13	1	0	0	0	21.55	0.86	100	596464	FALSE	FALSE	d__Bacteria;p__Actinobacteriota;c__Actinomycetia;o__Nanopelagicales;f__Nanopelagicaceae;g__Planktophila;s__	NA	No
52434.2.332926.GCTCATCT-AATCTGGC:bins.5	52434.2.332926.GCTCATCT-AATCTGGC	bins.5	k__Bacteria	(UID203)	5449	104	58	76	28	0	0	0	0	37.76	0	0	400521	FALSE	FALSE	d__Bacteria;p__Actinobacteriota;c__Actinomycetia;o__Nanopelagicales;f__Nanopelagicaceae;g__Planktophila;s__	NA	No
52434.2.332926.GCTCATCT-AATCTGGC:bins.6	52434.2.332926.GCTCATCT-AATCTGGC	bins.6	k__Bacteria	(UID203)	5449	104	58	66	37	0	0	1	0	60.34	5.17	66.67	1992901	FALSE	TRUE	d__Bacteria;p__Proteobacteria;c__Gammaproteobacteria;o__Burkholderiales;f__Burkholderiaceae;g__Limnohabitans;s__	6	No
52434.2.332926.GCTCATCT-AATCTGGC:bins.7	52434.2.332926.GCTCATCT-AATCTGGC	bins.7	k__Bacteria	(UID203)	5449	103	58	67	34	2	0	0	0	51.72	3.45	100	882322	FALSE	TRUE	d__Bacteria;p__Actinobacteriota;c__Actinomycetia;o__Nanopelagicales;f__Nanopelagicaceae;g__Planktophila;s__	9	No
52434.2.332926.GCTCATCT-AATCTGGC:bins.8	52434.2.332926.GCTCATCT-AATCTGGC	bins.8	p__Bacteroidetes	(UID2591)	364	303	203	3	297	3	0	0	0	99.01	0.66	0	7800007	TRUE	TRUE	d__Bacteria;p__Bacteroidota;c__Bacteroidia;o__Chitinophagales;f__Chitinophagaceae;g__Chitinophaga;s__Chitinophaga polysaccharea	5	No
52434.2.332926.GCTCATCT-AATCTGGC:bins.9	52434.2.332926.GCTCATCT-AATCTGGC	bins.9	f__Enterobacteriaceae	(UID5124)	134	1173	336	6	1166	1	0	0	0	99.67	0.04	0	4499665	TRUE	TRUE	d__Bacteria;p__Proteobacteria;c__Gammaproteobacteria;o__Enterobacterales;f__Enterobacteriaceae;g__Escherichia;s__Escherichia flexneri	7	Yes
52434.2.332926.GGAATTGC-ACGCAATC:bins.1	52434.2.332926.GGAATTGC-ACGCAATC	bins.1	f__Enterobacteriaceae	(UID5124)	134	1173	336	142	1020	11	0	0	0	86.86	0.8	18.18	3926436	FALSE	TRUE	d__Bacteria;p__Proteobacteria;c__Gammaproteobacteria;o__Enterobacterales;f__Enterobacteriaceae;g__Escherichia;s__Escherichia flexneri	7	No
52434.2.332926.GGAATTGC-ACGCAATC:bins.2	52434.2.332926.GGAATTGC-ACGCAATC	bins.2	p__Bacteroidetes	(UID2591)	364	303	203	95	205	3	0	0	0	74	0.66	0	6159038	FALSE	TRUE	d__Bacteria;p__Bacteroidota;c__Bacteroidia;o__Chitinophagales;f__Chitinophagaceae;g__Chitinophaga;s__Chitinophaga polysaccharea	5	No
52434.2.332926.GGATAACG-ATACAGGG:bins.1	52434.2.332926.GGATAACG-ATACAGGG	bins.1	k__Bacteria	(UID203)	5449	104	58	83	21	0	0	0	0	34.48	0	0	3590166	FALSE	FALSE	d__Bacteria;p__Proteobacteria;c__Gammaproteobacteria;o__Pseudomonadales;f__Pseudomonadaceae;g__Pseudomonas_E;s__Pseudomonas_E hunanensis	NA	No
52434.2.332926.GGATAACG-ATACAGGG:bins.2	52434.2.332926.GGATAACG-ATACAGGG	bins.2	k__Bacteria	(UID203)	5449	104	58	96	8	0	0	0	0	10.34	0	0	653144	FALSE	FALSE	d__Bacteria;p__Proteobacteria;c__Gammaproteobacteria;o__Pseudomonadales;f__Pseudomonadaceae;g__Pseudomonas_E;s__Pseudomonas_E hunanensis	NA	No
52434.2.332926.GGATAACG-ATACAGGG:bins.3	52434.2.332926.GGATAACG-ATACAGGG	bins.3	f__Enterobacteriaceae	(UID5124)	134	1173	336	101	1071	1	0	0	0	94.04	0.04	0	4068823	TRUE	TRUE	d__Bacteria;p__Proteobacteria;c__Gammaproteobacteria;o__Enterobacterales;f__Enterobacteriaceae;g__Escherichia;s__Escherichia flexneri	7	No
52434.2.332926.GGCAAAGT-ACACAGCT:bins.1	52434.2.332926.GGCAAAGT-ACACAGCT	bins.1	root	(UID1)	5656	56	24	54	2	0	0	0	0	8.33	0	0	385238	FALSE	FALSE	d__Bacteria;p__Bacteroidota;c__Bacteroidia;o__Flavobacteriales;f__Crocinitomicaceae;g__UBA952;s__	NA	No
52434.2.332926.GGCAAAGT-ACACAGCT:bins.2	52434.2.332926.GGCAAAGT-ACACAGCT	bins.2	k__Bacteria	(UID203)	5449	103	58	76	26	1	0	0	0	28.21	1.72	100	387248	FALSE	FALSE	d__Bacteria;p__Actinobacteriota;c__Actinomycetia;o__Nanopelagicales;f__Nanopelagicaceae;g__Planktophila;s__	NA	No
52434.2.332926.GGCAAAGT-ACACAGCT:bins.3	52434.2.332926.GGCAAAGT-ACACAGCT	bins.3	k__Bacteria	(UID203)	5449	104	58	90	14	0	0	0	0	13.45	0	0	463374	FALSE	FALSE	NA	NA	No
52434.2.332926.GGCTTTGA-AGGACTTC:bins.1	52434.2.332926.GGCTTTGA-AGGACTTC	bins.1	p__Bacteroidetes	(UID2591)	364	303	203	63	237	3	0	0	0	88.4	0.66	0	7105832	FALSE	TRUE	d__Bacteria;p__Bacteroidota;c__Bacteroidia;o__Chitinophagales;f__Chitinophagaceae;g__Chitinophaga;s__Chitinophaga polysaccharea	5	No
52434.2.332926.GGCTTTGA-AGGACTTC:bins.10	52434.2.332926.GGCTTTGA-AGGACTTC	bins.10	k__Bacteria	(UID203)	5449	103	58	83	20	0	0	0	0	28.45	0	0	340975	FALSE	FALSE	d__Bacteria;p__Actinobacteriota;c__Actinomycetia;o__Nanopelagicales;f__Nanopelagicaceae;g__Planktophila;s__	NA	No
52434.2.332926.GGCTTTGA-AGGACTTC:bins.11	52434.2.332926.GGCTTTGA-AGGACTTC	bins.11	f__Enterobacteriaceae	(UID5124)	134	1173	336	19	1153	1	0	0	0	98.15	0.04	0	4333179	TRUE	TRUE	d__Bacteria;p__Proteobacteria;c__Gammaproteobacteria;o__Enterobacterales;f__Enterobacteriaceae;g__Escherichia;s__Escherichia flexneri	7	No
52434.2.332926.GGCTTTGA-AGGACTTC:bins.2	52434.2.332926.GGCTTTGA-AGGACTTC	bins.2	o__Actinomycetales	(UID1696)	455	315	190	115	130	66	4	0	0	67.3	23.07	70.51	1270747	FALSE	FALSE	d__Bacteria;p__Actinobacteriota;c__Actinomycetia;o__Nanopelagicales;f__Nanopelagicaceae;g__Planktophila;s__	NA	No
52434.2.332926.GGCTTTGA-AGGACTTC:bins.3	52434.2.332926.GGCTTTGA-AGGACTTC	bins.3	k__Bacteria	(UID1452)	924	163	110	124	39	0	0	0	0	21.33	0	0	347047	FALSE	FALSE	d__Bacteria;p__Patescibacteria;c__Paceibacteria;o__2-02-FULL-40-12;f__IGHO2-01-FULL-4-A;g__;s__	NA	No
52434.2.332926.GGCTTTGA-AGGACTTC:bins.4	52434.2.332926.GGCTTTGA-AGGACTTC	bins.4	o__Burkholderiales	(UID4000)	193	427	214	42	143	135	83	16	8	93.45	100.8	55.03	5790343	FALSE	FALSE	d__Bacteria;p__Proteobacteria;c__Gammaproteobacteria;o__Burkholderiales;f__Burkholderiaceae;g__Limnohabitans;s__	NA	No
52434.2.332926.GGCTTTGA-AGGACTTC:bins.5	52434.2.332926.GGCTTTGA-AGGACTTC	bins.5	k__Bacteria	(UID203)	5449	104	58	74	30	0	0	0	0	46.55	0	0	1869526	FALSE	FALSE	d__Bacteria;p__Proteobacteria;c__Gammaproteobacteria;o__Burkholderiales;f__Burkholderiaceae;g__Limnohabitans;s__	NA	No
52434.2.332926.GGCTTTGA-AGGACTTC:bins.6	52434.2.332926.GGCTTTGA-AGGACTTC	bins.6	root	(UID1)	5656	56	24	56	0	0	0	0	0	0	0	0	284863	FALSE	FALSE	NA	NA	No
52434.2.332926.GGCTTTGA-AGGACTTC:bins.7	52434.2.332926.GGCTTTGA-AGGACTTC	bins.7	k__Bacteria	(UID203)	5449	103	58	71	32	0	0	0	0	53.45	0	0	885796	FALSE	TRUE	d__Bacteria;p__Actinobacteriota;c__Actinomycetia;o__Nanopelagicales;f__Nanopelagicaceae;g__Planktophila;s__	13	No
52434.2.332926.GGCTTTGA-AGGACTTC:bins.8	52434.2.332926.GGCTTTGA-AGGACTTC	bins.8	root	(UID1)	5656	56	24	52	4	0	0	0	0	16.67	0	0	358404	FALSE	FALSE	d__Bacteria;p__Patescibacteria;c__ABY1;o__SG8-24;f__2-12-FULL-60-25;g__2-12-FULL-60-25;s__	NA	No
52434.2.332926.GGCTTTGA-AGGACTTC:bins.9	52434.2.332926.GGCTTTGA-AGGACTTC	bins.9	k__Bacteria	(UID203)	5449	104	58	48	39	14	3	0	0	75.86	31.03	52.17	2123872	FALSE	FALSE	d__Bacteria;p__Proteobacteria;c__Gammaproteobacteria;o__Burkholderiales;f__Burkholderiaceae;g__Polynucleobacter;s__	NA	No
52434.2.332926.GGGTGTAA-AAGGAGGA:bins.1	52434.2.332926.GGGTGTAA-AAGGAGGA	bins.1	f__Enterobacteriaceae	(UID5124)	134	1173	336	34	1137	2	0	0	0	96.28	0.07	50	4054231	TRUE	TRUE	d__Bacteria;p__Proteobacteria;c__Gammaproteobacteria;o__Enterobacterales;f__Enterobacteriaceae;g__Escherichia;s__Escherichia flexneri	7	No
52434.2.332926.GGGTGTAA-AAGGAGGA:bins.2	52434.2.332926.GGGTGTAA-AAGGAGGA	bins.2	k__Bacteria	(UID203)	5449	103	58	66	37	0	0	0	0	46.32	0	0	506141	FALSE	FALSE	d__Bacteria;p__Actinobacteriota;c__Actinomycetia;o__Nanopelagicales;f__Nanopelagicaceae;g__Planktophila;s__	NA	No
52434.2.332926.GGGTGTAA-AAGGAGGA:bins.3	52434.2.332926.GGGTGTAA-AAGGAGGA	bins.3	root	(UID1)	5656	56	24	56	0	0	0	0	0	0	0	0	1957514	FALSE	FALSE	NA	NA	No
52434.2.332926.GGGTGTAA-AAGGAGGA:bins.4	52434.2.332926.GGGTGTAA-AAGGAGGA	bins.4	o__Actinomycetales	(UID1696)	455	315	190	90	142	79	4	0	0	79.26	30.86	69.23	1536259	FALSE	FALSE	d__Bacteria;p__Actinobacteriota;c__Actinomycetia;o__Nanopelagicales;f__Nanopelagicaceae;g__Planktophila;s__	NA	No
52434.2.332926.GGGTGTAA-AAGGAGGA:bins.5	52434.2.332926.GGGTGTAA-AAGGAGGA	bins.5	o__Burkholderiales	(UID4000)	193	427	214	165	200	59	3	0	0	64.49	15.15	45.59	2237933	FALSE	FALSE	d__Bacteria;p__Proteobacteria;c__Gammaproteobacteria;o__Burkholderiales;f__Burkholderiaceae;g__Limnohabitans;s__	NA	No
52434.2.332926.GGTATCGT-CGTTTTGC:bins.1	52434.2.332926.GGTATCGT-CGTTTTGC	bins.1	root	(UID1)	5656	56	24	56	0	0	0	0	0	0	0	0	276869	FALSE	FALSE	NA	NA	No
52434.2.332926.GGTATCGT-CGTTTTGC:bins.2	52434.2.332926.GGTATCGT-CGTTTTGC	bins.2	f__Enterobacteriaceae	(UID5124)	134	1173	336	8	1164	1	0	0	0	99.52	0.04	0	4457788	TRUE	TRUE	d__Bacteria;p__Proteobacteria;c__Gammaproteobacteria;o__Enterobacterales;f__Enterobacteriaceae;g__Escherichia;s__Escherichia flexneri	7	No
52434.2.332926.GGTATCGT-CGTTTTGC:bins.3	52434.2.332926.GGTATCGT-CGTTTTGC	bins.3	k__Bacteria	(UID203)	5449	104	58	102	2	0	0	0	0	3.45	0	0	523287	FALSE	FALSE	NA	NA	No
52434.2.332926.GGTATCGT-CGTTTTGC:bins.4	52434.2.332926.GGTATCGT-CGTTTTGC	bins.4	o__Sphingomonadales	(UID3310)	26	569	293	128	435	6	0	0	0	83.72	1.1	50	1991930	FALSE	TRUE	d__Bacteria;p__Proteobacteria;c__Alphaproteobacteria;o__Sphingomonadales;f__Sphingomonadaceae;g__Novosphingobium;s__	2	No
52434.2.332926.GGTATCGT-CGTTTTGC:bins.5	52434.2.332926.GGTATCGT-CGTTTTGC	bins.5	g__Pseudomonas	(UID4525)	39	1389	369	154	1220	14	1	0	0	91.26	1.73	11.76	5160992	TRUE	TRUE	d__Bacteria;p__Proteobacteria;c__Gammaproteobacteria;o__Pseudomonadales;f__Pseudomonadaceae;g__Pseudomonas_E;s__Pseudomonas_E hunanensis	3	No
52434.2.332926.GGTATCGT-CGTTTTGC:bins.6	52434.2.332926.GGTATCGT-CGTTTTGC	bins.6	k__Bacteria	(UID203)	5449	104	58	100	4	0	0	0	0	6.9	0	0	549682	FALSE	FALSE	NA	NA	No
52434.2.332926.GGTATCGT-CGTTTTGC:bins.7	52434.2.332926.GGTATCGT-CGTTTTGC	bins.7	root	(UID1)	5656	56	24	56	0	0	0	0	0	0	0	0	453893	FALSE	FALSE	NA	NA	No
52434.2.332926.GTATCGTG-GTTGACAC:bins.1	52434.2.332926.GTATCGTG-GTTGACAC	bins.1	k__Bacteria	(UID203)	5449	104	58	88	16	0	0	0	0	25.86	0	0	312599	FALSE	FALSE	d__Bacteria;p__Proteobacteria;c__Gammaproteobacteria;o__Burkholderiales;f__Burkholderiaceae;g__Polynucleobacter;s__	NA	No
52434.2.332926.GTATCGTG-GTTGACAC:bins.2	52434.2.332926.GTATCGTG-GTTGACAC	bins.2	f__Enterobacteriaceae	(UID5124)	134	1173	336	37	1134	2	0	0	0	98.97	0.19	50	4405965	TRUE	TRUE	d__Bacteria;p__Proteobacteria;c__Gammaproteobacteria;o__Enterobacterales;f__Enterobacteriaceae;g__Escherichia;s__Escherichia flexneri	7	No
52434.2.332926.GTATCGTG-GTTGACAC:bins.3	52434.2.332926.GTATCGTG-GTTGACAC	bins.3	k__Bacteria	(UID203)	5449	104	58	47	39	17	1	0	0	82.76	30.17	75	1835649	FALSE	FALSE	d__Bacteria;p__Actinobacteriota;c__Actinomycetia;o__Nanopelagicales;f__Nanopelagicaceae;g__Planktophila;s__	NA	No
52434.2.332926.GTATCGTG-GTTGACAC:bins.4	52434.2.332926.GTATCGTG-GTTGACAC	bins.4	p__Bacteroidetes	(UID2591)	364	303	203	34	266	3	0	0	0	98.36	0.66	0	7515913	TRUE	TRUE	d__Bacteria;p__Bacteroidota;c__Bacteroidia;o__Chitinophagales;f__Chitinophagaceae;g__Chitinophaga;s__Chitinophaga polysaccharea	5	No
52434.2.332926.GTATCGTG-GTTGACAC:bins.5	52434.2.332926.GTATCGTG-GTTGACAC	bins.5	k__Bacteria	(UID203)	5449	104	58	24	44	34	0	2	0	85.58	38.4	47.83	2855474	FALSE	FALSE	d__Bacteria;p__Proteobacteria;c__Gammaproteobacteria;o__Burkholderiales;f__Burkholderiaceae;g__Polynucleobacter;s__	NA	No
52434.2.332926.GTATCGTG-GTTGACAC:bins.6	52434.2.332926.GTATCGTG-GTTGACAC	bins.6	k__Bacteria	(UID203)	5449	104	58	52	43	9	0	0	0	62.79	13.09	77.78	3363527	FALSE	FALSE	d__Bacteria;p__Proteobacteria;c__Gammaproteobacteria;o__Burkholderiales;f__Burkholderiaceae;g__Limnohabitans;s__	NA	No
52434.2.332926.GTATCGTG-GTTGACAC:bins.7	52434.2.332926.GTATCGTG-GTTGACAC	bins.7	k__Bacteria	(UID203)	5449	104	58	77	27	0	0	0	0	33.91	0	0	316709	FALSE	FALSE	d__Bacteria;p__Actinobacteriota;c__Actinomycetia;o__Nanopelagicales;f__Nanopelagicaceae;g__Planktophila;s__	NA	No
52434.2.332926.GTATCGTG-GTTGACAC:bins.8	52434.2.332926.GTATCGTG-GTTGACAC	bins.8	k__Bacteria	(UID203)	5449	103	58	67	35	1	0	0	0	56.9	1.72	0	961343	FALSE	TRUE	d__Bacteria;p__Actinobacteriota;c__Actinomycetia;o__Nanopelagicales;f__Nanopelagicaceae;g__Planktophila;s__	13	No
52434.2.332926.GTCGTAAC-CCTCTTAG:bins.1	52434.2.332926.GTCGTAAC-CCTCTTAG	bins.1	k__Bacteria	(UID203)	5449	104	58	87	17	0	0	0	0	18.46	0	0	449099	FALSE	FALSE	d__Bacteria;p__Proteobacteria;c__Alphaproteobacteria;o__Sphingomonadales;f__Sphingomonadaceae;g__Novosphingobium;s__	NA	No
52434.2.332926.GTCGTAAC-CCTCTTAG:bins.2	52434.2.332926.GTCGTAAC-CCTCTTAG	bins.2	o__Burkholderiales	(UID4000)	193	427	214	100	315	11	1	0	0	83.34	3.38	14.29	2415196	FALSE	TRUE	d__Bacteria;p__Proteobacteria;c__Gammaproteobacteria;o__Burkholderiales;f__Burkholderiaceae;g__Limnohabitans;s__	6	No
52434.2.332926.GTCGTAAC-CCTCTTAG:bins.3	52434.2.332926.GTCGTAAC-CCTCTTAG	bins.3	k__Bacteria	(UID203)	5449	104	58	92	12	0	0	0	0	17.24	0	0	260031	FALSE	FALSE	NA	NA	No
52434.2.332926.GTCGTAAC-CCTCTTAG:bins.4	52434.2.332926.GTCGTAAC-CCTCTTAG	bins.4	f__Enterobacteriaceae	(UID5162)	88	1207	328	890	316	1	0	0	0	21.7	0.04	0	947102	FALSE	FALSE	d__Bacteria;p__Proteobacteria;c__Gammaproteobacteria;o__Enterobacterales;f__Enterobacteriaceae;g__Escherichia;s__Escherichia flexneri	NA	No
52434.2.332926.GTTGCAGT-AGACTACC:bins.1	52434.2.332926.GTTGCAGT-AGACTACC	bins.1	k__Bacteria	(UID203)	5449	104	58	79	25	0	0	0	0	41.38	0	0	4522057	FALSE	FALSE	d__Bacteria;p__Proteobacteria;c__Gammaproteobacteria;o__Pseudomonadales;f__Pseudomonadaceae;g__Pseudomonas_E;s__Pseudomonas_E hunanensis	NA	No
52434.2.332926.GTTGCAGT-AGACTACC:bins.2	52434.2.332926.GTTGCAGT-AGACTACC	bins.2	k__Bacteria	(UID203)	5449	104	58	85	19	0	0	0	0	29.31	0	0	1139304	FALSE	FALSE	d__Bacteria;p__Proteobacteria;c__Gammaproteobacteria;o__Enterobacterales;f__Enterobacteriaceae;g__Escherichia;s__Escherichia flexneri	NA	No
52434.2.332926.GTTGCAGT-AGACTACC:bins.3	52434.2.332926.GTTGCAGT-AGACTACC	bins.3	k__Bacteria	(UID203)	5449	104	58	65	39	0	0	0	0	55.17	0	0	2905690	FALSE	TRUE	d__Bacteria;p__Proteobacteria;c__Gammaproteobacteria;o__Enterobacterales;f__Enterobacteriaceae;g__Escherichia;s__Escherichia flexneri	7	No
52434.2.332926.GTTGCAGT-AGACTACC:bins.4	52434.2.332926.GTTGCAGT-AGACTACC	bins.4	k__Bacteria	(UID203)	5449	104	58	92	12	0	0	0	0	15.52	0	0	222136	FALSE	FALSE	d__Bacteria;p__Proteobacteria;c__Gammaproteobacteria;o__Pseudomonadales;f__Pseudomonadaceae;g__Pseudomonas_E;s__Pseudomonas_E hunanensis	NA	No
52434.2.332926.GTTGGTTG-CTATCCGT:bins.1	52434.2.332926.GTTGGTTG-CTATCCGT	bins.1	k__Bacteria	(UID203)	5449	104	58	78	26	0	0	0	0	31.03	0	0	337377	FALSE	FALSE	d__Bacteria;p__Actinobacteriota;c__Actinomycetia;o__Nanopelagicales;f__Nanopelagicaceae;g__Planktophila;s__	NA	No
52434.2.332926.GTTGGTTG-CTATCCGT:bins.2	52434.2.332926.GTTGGTTG-CTATCCGT	bins.2	o__Burkholderiales	(UID4000)	193	427	214	24	221	153	16	13	0	95.88	60.23	25.09	4028451	FALSE	FALSE	d__Bacteria;p__Proteobacteria;c__Gammaproteobacteria;o__Burkholderiales;f__Burkholderiaceae;g__Limnohabitans;s__	NA	No
52434.2.332926.GTTGGTTG-CTATCCGT:bins.3	52434.2.332926.GTTGGTTG-CTATCCGT	bins.3	k__Bacteria	(UID203)	5449	104	58	74	30	0	0	0	0	44.98	0	0	5901657	FALSE	FALSE	d__Bacteria;p__Bacteroidota;c__Bacteroidia;o__Chitinophagales;f__Chitinophagaceae;g__Chitinophaga;s__Chitinophaga polysaccharea	NA	No
52434.2.332926.GTTGGTTG-CTATCCGT:bins.4	52434.2.332926.GTTGGTTG-CTATCCGT	bins.4	f__Enterobacteriaceae	(UID5124)	134	1173	336	12	1160	1	0	0	0	99.04	0.04	0	4366484	TRUE	TRUE	d__Bacteria;p__Proteobacteria;c__Gammaproteobacteria;o__Enterobacterales;f__Enterobacteriaceae;g__Escherichia;s__Escherichia flexneri	7	No
52434.2.332926.GTTGGTTG-CTATCCGT:bins.5	52434.2.332926.GTTGGTTG-CTATCCGT	bins.5	o__Actinomycetales	(UID1663)	488	310	185	117	135	54	4	0	0	67.92	23.74	66.67	1171629	FALSE	FALSE	d__Bacteria;p__Actinobacteriota;c__Actinomycetia;o__Nanopelagicales;f__Nanopelagicaceae;g__Planktophila;s__	NA	No
52434.2.332926.TACAGACC-TGCCTGTT:bins.1	52434.2.332926.TACAGACC-TGCCTGTT	bins.1	root	(UID1)	5656	56	24	56	0	0	0	0	0	0	0	0	255547	FALSE	FALSE	NA	NA	No
52434.2.332926.TACAGACC-TGCCTGTT:bins.2	52434.2.332926.TACAGACC-TGCCTGTT	bins.2	k__Bacteria	(UID203)	5449	104	58	85	19	0	0	0	0	19.75	0	0	302151	FALSE	FALSE	d__Bacteria;p__Patescibacteria;c__Paceibacteria;o__UBA9983;f__Zambryskibacteraceae;g__C7867-006;s__	NA	No
52434.2.332926.TACAGACC-TGCCTGTT:bins.3	52434.2.332926.TACAGACC-TGCCTGTT	bins.3	k__Bacteria	(UID203)	5449	104	58	83	21	0	0	0	0	25.34	0	0	709742	FALSE	FALSE	d__Bacteria;p__Bacteroidota;c__Bacteroidia;o__Flavobacteriales;f__Crocinitomicaceae;g__UBA952;s__	NA	No
52434.2.332926.TACAGACC-TGCCTGTT:bins.4	52434.2.332926.TACAGACC-TGCCTGTT	bins.4	k__Bacteria	(UID203)	5449	104	58	84	19	1	0	0	0	27.04	1.72	100	1173137	FALSE	FALSE	d__Bacteria;p__Bacteroidota;c__Bacteroidia;o__Chitinophagales;f__Chitinophagaceae;g__Sediminibacterium;s__	NA	No
52434.2.332926.TAGACCCA-ATCATGGC:bins.1	52434.2.332926.TAGACCCA-ATCATGGC	bins.1	root	(UID1)	5656	56	24	53	3	0	0	0	0	12.5	0	0	886304	FALSE	FALSE	NA	NA	No
52434.2.332926.TAGACCCA-ATCATGGC:bins.2	52434.2.332926.TAGACCCA-ATCATGGC	bins.2	g__Pseudomonas	(UID4525)	39	1389	369	1162	227	0	0	0	0	10.72	0	0	797682	FALSE	FALSE	d__Bacteria;p__Proteobacteria;c__Gammaproteobacteria;o__Pseudomonadales;f__Pseudomonadaceae;g__Pseudomonas_E;s__	NA	No
52434.2.332926.TAGACCCA-ATCATGGC:bins.3	52434.2.332926.TAGACCCA-ATCATGGC	bins.3	k__Bacteria	(UID203)	5449	104	58	94	10	0	0	0	0	13.79	0	0	699948	FALSE	FALSE	d__Bacteria;p__Proteobacteria;c__Gammaproteobacteria;o__Enterobacterales;f__Enterobacteriaceae;g__Escherichia;s__	NA	No
52434.2.332926.TAGACCCA-ATCATGGC:bins.4	52434.2.332926.TAGACCCA-ATCATGGC	bins.4	k__Bacteria	(UID203)	5449	104	58	58	46	0	0	0	0	68.97	0	0	4122558	FALSE	TRUE	d__Bacteria;p__Proteobacteria;c__Gammaproteobacteria;o__Pseudomonadales;f__Pseudomonadaceae;g__Pseudomonas_E;s__Pseudomonas_E hunanensis	3	No
52434.2.332926.TAGACCCA-ATCATGGC:bins.5	52434.2.332926.TAGACCCA-ATCATGGC	bins.5	o__Sphingomonadales	(UID3310)	26	569	293	12	555	2	0	0	0	98.14	0.18	50	2345426	TRUE	TRUE	d__Bacteria;p__Proteobacteria;c__Alphaproteobacteria;o__Sphingomonadales;f__Sphingomonadaceae;g__Novosphingobium;s__	2	No
52434.2.332926.TAGACCCA-ATCATGGC:bins.6	52434.2.332926.TAGACCCA-ATCATGGC	bins.6	k__Bacteria	(UID203)	5449	104	58	82	21	1	0	0	0	31.19	0.86	100	1281150	FALSE	FALSE	d__Bacteria;p__Proteobacteria;c__Gammaproteobacteria;o__Burkholderiales;f__Burkholderiaceae;g__Limnohabitans;s__	NA	No
52434.2.332926.TAGACCCA-ATCATGGC:bins.7	52434.2.332926.TAGACCCA-ATCATGGC	bins.7	root	(UID1)	5656	56	24	56	0	0	0	0	0	0	0	0	220779	FALSE	FALSE	NA	NA	No
52434.2.332926.TAGACCCA-ATCATGGC:bins.8	52434.2.332926.TAGACCCA-ATCATGGC	bins.8	f__Enterobacteriaceae	(UID5124)	134	1173	336	513	653	7	0	0	0	56.05	0.81	14.29	2291888	FALSE	TRUE	d__Bacteria;p__Proteobacteria;c__Gammaproteobacteria;o__Enterobacterales;f__Enterobacteriaceae;g__Escherichia;s__Escherichia flexneri	7	No
52434.2.332926.TAGAGGAC-ACTGTGGT:bins.1	52434.2.332926.TAGAGGAC-ACTGTGGT	bins.1	k__Bacteria	(UID203)	5449	104	58	54	50	0	0	0	0	75	0	0	5029930	FALSE	TRUE	d__Bacteria;p__Proteobacteria;c__Gammaproteobacteria;o__Pseudomonadales;f__Pseudomonadaceae;g__Pseudomonas_E;s__Pseudomonas_E hunanensis	3	No
52434.2.332926.TAGAGGAC-ACTGTGGT:bins.2	52434.2.332926.TAGAGGAC-ACTGTGGT	bins.2	root	(UID1)	5656	56	24	53	3	0	0	0	0	12.5	0	0	832892	FALSE	FALSE	d__Bacteria;p__Proteobacteria;c__Gammaproteobacteria;o__Enterobacterales;f__Enterobacteriaceae;g__Escherichia;s__Escherichia flexneri	NA	No
52434.2.332926.TCAATCGG-GGTAGTAG:bins.1	52434.2.332926.TCAATCGG-GGTAGTAG	bins.1	f__Enterobacteriaceae	(UID5124)	134	1173	336	234	932	7	0	0	0	76.79	0.66	28.57	3185409	FALSE	TRUE	d__Bacteria;p__Proteobacteria;c__Gammaproteobacteria;o__Enterobacterales;f__Enterobacteriaceae;g__Escherichia;s__Escherichia flexneri	7	No
52434.2.332926.TCAATCGG-GGTAGTAG:bins.2	52434.2.332926.TCAATCGG-GGTAGTAG	bins.2	k__Bacteria	(UID203)	5449	104	58	78	23	3	0	0	0	37.23	3.45	100	1726269	FALSE	FALSE	d__Bacteria;p__Proteobacteria;c__Gammaproteobacteria;o__Burkholderiales;f__Burkholderiaceae;g__Limnohabitans;s__	NA	No
52434.2.332926.TCAATCGG-GGTAGTAG:bins.3	52434.2.332926.TCAATCGG-GGTAGTAG	bins.3	k__Bacteria	(UID203)	5449	104	58	84	20	0	0	0	0	16.38	0	0	529682	FALSE	FALSE	d__Bacteria;p__Proteobacteria;c__Alphaproteobacteria;o__Sphingomonadales;f__Sphingomonadaceae;g__Novosphingobium;s__	NA	No
52434.2.332926.TCAATCGG-GGTAGTAG:bins.4	52434.2.332926.TCAATCGG-GGTAGTAG	bins.4	k__Bacteria	(UID203)	5449	104	58	103	1	0	0	0	0	1.72	0	0	333619	FALSE	FALSE	NA	NA	No
52434.2.332926.TCAATCGG-GGTAGTAG:bins.5	52434.2.332926.TCAATCGG-GGTAGTAG	bins.5	o__Actinomycetales	(UID1590)	562	286	170	122	131	31	2	0	0	63.43	14.61	78.38	897510	FALSE	FALSE	d__Bacteria;p__Actinobacteriota;c__Actinomycetia;o__Nanopelagicales;f__Nanopelagicaceae;g__Planktophila;s__	NA	No
52434.2.332926.TCAATCGG-GGTAGTAG:bins.6	52434.2.332926.TCAATCGG-GGTAGTAG	bins.6	o__Burkholderiales	(UID4000)	193	427	214	30	387	9	1	0	0	94.38	2.28	25	2618570	TRUE	TRUE	d__Bacteria;p__Proteobacteria;c__Gammaproteobacteria;o__Burkholderiales;f__Burkholderiaceae;g__Limnohabitans;s__	6	No
52434.2.332926.TCCACTGT-TACGTGTG:bins.1	52434.2.332926.TCCACTGT-TACGTGTG	bins.1	k__Bacteria	(UID203)	5449	104	58	101	3	0	0	0	0	5.17	0	0	522398	FALSE	FALSE	NA	NA	No
52434.2.332926.TCCACTGT-TACGTGTG:bins.2	52434.2.332926.TCCACTGT-TACGTGTG	bins.2	o__Sphingomonadales	(UID3310)	26	569	293	202	364	3	0	0	0	70.13	0.77	0	1656592	FALSE	TRUE	d__Bacteria;p__Proteobacteria;c__Alphaproteobacteria;o__Sphingomonadales;f__Sphingomonadaceae;g__Novosphingobium;s__	2	No
52434.2.332926.TCCACTGT-TACGTGTG:bins.3	52434.2.332926.TCCACTGT-TACGTGTG	bins.3	k__Bacteria	(UID203)	5449	104	58	78	24	1	1	0	0	32.52	4.31	75	1529486	FALSE	FALSE	d__Bacteria;p__Proteobacteria;c__Gammaproteobacteria;o__Burkholderiales;f__Burkholderiaceae;g__Limnohabitans;s__	NA	No
52434.2.332926.TCCACTGT-TACGTGTG:bins.4	52434.2.332926.TCCACTGT-TACGTGTG	bins.4	f__Enterobacteriaceae	(UID5124)	134	1173	336	126	1039	8	0	0	0	89.11	0.43	12.5	3989522	FALSE	TRUE	d__Bacteria;p__Proteobacteria;c__Gammaproteobacteria;o__Enterobacterales;f__Enterobacteriaceae;g__Escherichia;s__Escherichia flexneri	7	No
52434.2.332926.TCCACTGT-TACGTGTG:bins.5	52434.2.332926.TCCACTGT-TACGTGTG	bins.5	g__Pseudomonas	(UID4525)	39	1389	369	185	1190	12	2	0	0	88.58	1.85	5.56	5119092	FALSE	TRUE	d__Bacteria;p__Proteobacteria;c__Gammaproteobacteria;o__Pseudomonadales;f__Pseudomonadaceae;g__Pseudomonas_E;s__Pseudomonas_E hunanensis	3	No
52434.2.332926.TCTCCCTT-AGTCCTCT:bins.1	52434.2.332926.TCTCCCTT-AGTCCTCT	bins.1	root	(UID1)	5656	56	24	56	0	0	0	0	0	0	0	0	202066	FALSE	FALSE	NA	NA	No
52434.2.332926.TGATTGCG-GGGAGAAA:bins.1	52434.2.332926.TGATTGCG-GGGAGAAA	bins.1	k__Bacteria	(UID203)	5449	104	58	80	23	1	0	0	0	36.78	1.72	0	758038	FALSE	FALSE	d__Bacteria;p__Bacteroidota;c__Bacteroidia;o__Flavobacteriales;f__Flavobacteriaceae;g__Flavobacterium;s__	NA	No
52434.2.332926.TGATTGCG-GGGAGAAA:bins.2	52434.2.332926.TGATTGCG-GGGAGAAA	bins.2	k__Bacteria	(UID203)	5449	104	58	89	13	1	1	0	0	22.41	2.59	25	1105151	FALSE	FALSE	d__Bacteria;p__Bacteroidota;c__Bacteroidia;o__Chitinophagales;f__Chitinophagaceae;g__Sediminibacterium;s__	NA	No
52434.2.332926.TGCAACGT-GATAGTGG:bins.1	52434.2.332926.TGCAACGT-GATAGTGG	bins.1	k__Bacteria	(UID203)	5449	104	58	100	4	0	0	0	0	6.9	0	0	1627563	FALSE	FALSE	NA	NA	No
52434.2.332926.TGCACAGT-CAAATGGG:bins.1	52434.2.332926.TGCACAGT-CAAATGGG	bins.1	g__Pseudomonas	(UID4525)	39	1389	369	5	1366	17	1	0	0	99.31	1.83	30	5896913	TRUE	TRUE	d__Bacteria;p__Proteobacteria;c__Gammaproteobacteria;o__Pseudomonadales;f__Pseudomonadaceae;g__Pseudomonas_E;s__Pseudomonas_E hunanensis	3	No
52434.2.332926.TGCACAGT-CAAATGGG:bins.2	52434.2.332926.TGCACAGT-CAAATGGG	bins.2	f__Enterobacteriaceae	(UID5124)	134	1173	336	28	1144	1	0	0	0	96.43	0.04	0	4147667	TRUE	TRUE	d__Bacteria;p__Proteobacteria;c__Gammaproteobacteria;o__Enterobacterales;f__Enterobacteriaceae;g__Escherichia;s__Escherichia flexneri	7	No
52434.2.332926.TGCACAGT-CAAATGGG:bins.3	52434.2.332926.TGCACAGT-CAAATGGG	bins.3	root	(UID1)	5656	56	24	56	0	0	0	0	0	0	0	0	221425	FALSE	FALSE	NA	NA	No
52434.2.332926.TGCCAGTA-ACTTTCCG:bins.1	52434.2.332926.TGCCAGTA-ACTTTCCG	bins.1	root	(UID1)	5656	56	24	56	0	0	0	0	0	0	0	0	261385	FALSE	FALSE	NA	NA	No
52434.2.332926.TGCCAGTA-ACTTTCCG:bins.2	52434.2.332926.TGCCAGTA-ACTTTCCG	bins.2	root	(UID1)	5656	56	24	54	2	0	0	0	0	8.33	0	0	323167	FALSE	FALSE	NA	NA	No
52434.2.332926.TGCCAGTA-ACTTTCCG:bins.3	52434.2.332926.TGCCAGTA-ACTTTCCG	bins.3	f__Enterobacteriaceae	(UID5124)	134	1173	336	207	966	0	0	0	0	87.5	0	0	3804861	FALSE	TRUE	d__Bacteria;p__Proteobacteria;c__Gammaproteobacteria;o__Enterobacterales;f__Enterobacteriaceae;g__Escherichia;s__Escherichia flexneri	7	No
52434.2.332926.TGCCAGTA-ACTTTCCG:bins.4	52434.2.332926.TGCCAGTA-ACTTTCCG	bins.4	g__Pseudomonas	(UID4525)	39	1389	369	65	1317	6	1	0	0	97.26	1.11	0	5739927	TRUE	TRUE	d__Bacteria;p__Proteobacteria;c__Gammaproteobacteria;o__Pseudomonadales;f__Pseudomonadaceae;g__Pseudomonas_E;s__Pseudomonas_E hunanensis	3	No
52434.2.332926.TGCCAGTA-ACTTTCCG:bins.5	52434.2.332926.TGCCAGTA-ACTTTCCG	bins.5	k__Bacteria	(UID203)	5449	104	58	93	11	0	0	0	0	15.52	0	0	643463	FALSE	FALSE	d__Bacteria;p__Proteobacteria;c__Alphaproteobacteria;o__Sphingomonadales;f__Sphingomonadaceae;g__Novosphingobium;s__	NA	No
52434.2.332926.TTCAAGGC-ATTGTCCC:bins.1	52434.2.332926.TTCAAGGC-ATTGTCCC	bins.1	k__Bacteria	(UID203)	5449	104	58	83	20	1	0	0	0	22.41	1.72	100	305409	FALSE	FALSE	d__Bacteria;p__Actinobacteriota;c__Actinomycetia;o__Nanopelagicales;f__Nanopelagicaceae;g__Planktophila;s__	NA	No
52434.2.332926.TTCCGTAC-GAGAAAGG:bins.1	52434.2.332926.TTCCGTAC-GAGAAAGG	bins.1	k__Bacteria	(UID203)	5449	104	58	92	12	0	0	0	0	20.69	0	0	428066	FALSE	FALSE	d__Bacteria;p__Actinobacteriota;c__Actinomycetia;o__Nanopelagicales;f__Nanopelagicaceae;g__Planktophila;s__	NA	No
52434.2.332926.TTCCGTAC-GAGAAAGG:bins.2	52434.2.332926.TTCCGTAC-GAGAAAGG	bins.2	k__Bacteria	(UID203)	5449	104	58	66	30	8	0	0	0	51.72	12.07	37.5	1606912	FALSE	FALSE	d__Bacteria;p__Proteobacteria;c__Gammaproteobacteria;o__Burkholderiales;f__Burkholderiaceae;g__Polynucleobacter;s__	NA	No
52434.2.332926.TTCCGTAC-GAGAAAGG:bins.3	52434.2.332926.TTCCGTAC-GAGAAAGG	bins.3	f__Enterobacteriaceae	(UID5124)	134	1173	336	109	1056	8	0	0	0	93.7	0.67	25	4024549	TRUE	TRUE	d__Bacteria;p__Proteobacteria;c__Gammaproteobacteria;o__Enterobacterales;f__Enterobacteriaceae;g__Escherichia;s__Escherichia flexneri	7	No
52434.2.332926.TTCCGTAC-GAGAAAGG:bins.4	52434.2.332926.TTCCGTAC-GAGAAAGG	bins.4	k__Bacteria	(UID203)	5449	104	58	70	25	9	0	0	0	37.15	6.19	77.78	2026360	FALSE	FALSE	d__Bacteria;p__Proteobacteria;c__Gammaproteobacteria;o__Burkholderiales;f__Burkholderiaceae;g__Limnohabitans;s__	NA	No
52434.2.332926.TTCCGTAC-GAGAAAGG:bins.5	52434.2.332926.TTCCGTAC-GAGAAAGG	bins.5	k__Bacteria	(UID203)	5449	104	58	62	42	0	0	0	0	54.73	0	0	6800276	FALSE	TRUE	d__Bacteria;p__Bacteroidota;c__Bacteroidia;o__Chitinophagales;f__Chitinophagaceae;g__Chitinophaga;s__Chitinophaga polysaccharea	5	No
52434.2.332926.TTCCGTAC-GAGAAAGG:bins.6	52434.2.332926.TTCCGTAC-GAGAAAGG	bins.6	root	(UID1)	5656	56	24	56	0	0	0	0	0	0	0	0	246080	FALSE	FALSE	NA	NA	No
52434.2.332926.TTCCGTAC-GAGAAAGG:bins.7	52434.2.332926.TTCCGTAC-GAGAAAGG	bins.7	o__Actinomycetales	(UID1590)	562	286	170	92	119	73	2	0	0	71.3	27.79	69.62	1444339	FALSE	FALSE	d__Bacteria;p__Actinobacteriota;c__Actinomycetia;o__Nanopelagicales;f__Nanopelagicaceae;g__Planktophila;s__	NA	No
52434.2.332926.TTCCGTAC-GAGAAAGG:bins.8	52434.2.332926.TTCCGTAC-GAGAAAGG	bins.8	k__Bacteria	(UID203)	5449	104	58	82	22	0	0	0	0	28.28	0	0	333187	FALSE	FALSE	d__Bacteria;p__Actinobacteriota;c__Actinomycetia;o__Nanopelagicales;f__Nanopelagicaceae;g__Planktophila;s__	NA	No
52434.2.332926.TTGCTCAC-TAGTTCCC:bins.1	52434.2.332926.TTGCTCAC-TAGTTCCC	bins.1	k__Bacteria	(UID203)	5449	103	58	84	19	0	0	0	0	25.86	0	0	238920	FALSE	FALSE	d__Bacteria;p__Actinobacteriota;c__Actinomycetia;o__Nanopelagicales;f__Nanopelagicaceae;g__Planktophila;s__	NA	No
52434.2.332926.TTGCTCAC-TAGTTCCC:bins.10	52434.2.332926.TTGCTCAC-TAGTTCCC	bins.10	o__Actinomycetales	(UID1590)	562	286	170	108	143	35	0	0	0	66.06	14.85	57.14	1281359	FALSE	FALSE	d__Bacteria;p__Actinobacteriota;c__Actinomycetia;o__Nanopelagicales;f__Nanopelagicaceae;g__Planktophila;s__	NA	No
52434.2.332926.TTGCTCAC-TAGTTCCC:bins.11	52434.2.332926.TTGCTCAC-TAGTTCCC	bins.11	k__Bacteria	(UID203)	5449	104	58	89	15	0	0	0	0	20.69	0	0	302314	FALSE	FALSE	d__Bacteria;p__Bacteroidota;c__Bacteroidia;o__Chitinophagales;f__Chitinophagaceae;g__Sediminibacterium;s__	NA	No
52434.2.332926.TTGCTCAC-TAGTTCCC:bins.12	52434.2.332926.TTGCTCAC-TAGTTCCC	bins.12	k__Bacteria	(UID203)	5449	104	58	95	9	0	0	0	0	12.07	0	0	1582882	FALSE	FALSE	d__Bacteria;p__Proteobacteria;c__Gammaproteobacteria;o__Enterobacterales;f__Enterobacteriaceae;g__Escherichia;s__Escherichia coli_D	NA	No
52434.2.332926.TTGCTCAC-TAGTTCCC:bins.13	52434.2.332926.TTGCTCAC-TAGTTCCC	bins.13	p__Bacteroidetes	(UID2591)	364	303	203	7	292	4	0	0	0	96.8	0.82	0	7667837	TRUE	TRUE	d__Bacteria;p__Bacteroidota;c__Bacteroidia;o__Chitinophagales;f__Chitinophagaceae;g__Chitinophaga;s__Chitinophaga polysaccharea	5	No
52434.2.332926.TTGCTCAC-TAGTTCCC:bins.2	52434.2.332926.TTGCTCAC-TAGTTCCC	bins.2	k__Bacteria	(UID203)	5449	104	58	74	19	11	0	0	0	43.97	18.97	100	2428020	FALSE	FALSE	d__Bacteria;p__Bacteroidota;c__Bacteroidia;o__Flavobacteriales;f__Crocinitomicaceae;g__UBA952;s__	NA	No
52434.2.332926.TTGCTCAC-TAGTTCCC:bins.3	52434.2.332926.TTGCTCAC-TAGTTCCC	bins.3	o__Burkholderiales	(UID4001)	108	552	243	126	287	113	19	7	0	80.47	37.86	53.77	2867237	FALSE	FALSE	d__Bacteria;p__Proteobacteria;c__Gammaproteobacteria;o__Burkholderiales;f__Burkholderiaceae;g__Polynucleobacter;s__	NA	No
52434.2.332926.TTGCTCAC-TAGTTCCC:bins.4	52434.2.332926.TTGCTCAC-TAGTTCCC	bins.4	k__Bacteria	(UID203)	5449	103	58	96	7	0	0	0	0	12.07	0	0	507401	FALSE	FALSE	d__Bacteria;p__Actinobacteriota;c__Actinomycetia;o__Nanopelagicales;f__Nanopelagicaceae;g__Planktophila;s__	NA	No
52434.2.332926.TTGCTCAC-TAGTTCCC:bins.5	52434.2.332926.TTGCTCAC-TAGTTCCC	bins.5	k__Bacteria	(UID203)	5449	104	58	92	12	0	0	0	0	18.97	0	0	309594	FALSE	FALSE	d__Bacteria;p__Proteobacteria;c__Gammaproteobacteria;o__Burkholderiales;f__Burkholderiaceae;g__Polynucleobacter;s__	NA	No
52434.2.332926.TTGCTCAC-TAGTTCCC:bins.6	52434.2.332926.TTGCTCAC-TAGTTCCC	bins.6	f__Enterobacteriaceae	(UID5124)	134	1173	336	588	579	6	0	0	0	49.93	0.28	33.33	1939765	FALSE	FALSE	d__Bacteria;p__Proteobacteria;c__Gammaproteobacteria;o__Enterobacterales;f__Enterobacteriaceae;g__Escherichia;s__Escherichia flexneri	NA	No
52434.2.332926.TTGCTCAC-TAGTTCCC:bins.7	52434.2.332926.TTGCTCAC-TAGTTCCC	bins.7	k__Bacteria	(UID1453)	901	171	117	101	57	13	0	0	0	33.67	8.03	0	448827	FALSE	FALSE	d__Bacteria;p__Patescibacteria;c__Paceibacteria;o__UBA9983;f__Zambryskibacteraceae;g__C7867-006;s__	NA	No
52434.2.332926.TTGCTCAC-TAGTTCCC:bins.8	52434.2.332926.TTGCTCAC-TAGTTCCC	bins.8	root	(UID1)	5656	56	24	56	0	0	0	0	0	0	0	0	516011	FALSE	FALSE	NA	NA	No
52434.2.332926.TTGCTCAC-TAGTTCCC:bins.9	52434.2.332926.TTGCTCAC-TAGTTCCC	bins.9	k__Bacteria	(UID203)	5449	104	58	85	19	0	0	0	0	22.41	0	0	358445	FALSE	FALSE	d__Bacteria;p__Actinobacteriota;c__Actinomycetia;o__Nanopelagicales;f__Nanopelagicaceae;g__Planktophila;s__	NA	No
52434.2.332926.TTTCTCCC-CGCAATCA:bins.1	52434.2.332926.TTTCTCCC-CGCAATCA	bins.1	k__Bacteria	(UID203)	5449	104	58	67	37	0	0	0	0	55.17	0	0	3568942	FALSE	TRUE	d__Bacteria;p__Proteobacteria;c__Gammaproteobacteria;o__Pseudomonadales;f__Pseudomonadaceae;g__Pseudomonas_E;s__Pseudomonas_E hunanensis	3	No
52434.2.332926.TTTCTCCC-CGCAATCA:bins.2	52434.2.332926.TTTCTCCC-CGCAATCA	bins.2	root	(UID1)	5656	56	24	55	1	0	0	0	0	4.17	0	0	292428	FALSE	FALSE	NA	NA	No
52434.2.332926.TTTCTCCC-CGCAATCA:bins.3	52434.2.332926.TTTCTCCC-CGCAATCA	bins.3	f__Enterobacteriaceae	(UID5124)	134	1173	336	193	972	8	0	0	0	84.05	0.84	25	3658597	FALSE	TRUE	d__Bacteria;p__Proteobacteria;c__Gammaproteobacteria;o__Enterobacterales;f__Enterobacteriaceae;g__Escherichia;s__Escherichia flexneri	7	No
52434.3.333074.AACCCTCT-TGCCTTCA:bins.1	52434.3.333074.AACCCTCT-TGCCTTCA	bins.1	f__Enterobacteriaceae	(UID5124)	134	1173	336	47	1124	2	0	0	0	97.93	0.05	0	4337838	TRUE	TRUE	d__Bacteria;p__Proteobacteria;c__Gammaproteobacteria;o__Enterobacterales;f__Enterobacteriaceae;g__Escherichia;s__Escherichia flexneri	7	No
52434.3.333074.AACCCTCT-TGCCTTCA:bins.10	52434.3.333074.AACCCTCT-TGCCTTCA	bins.10	o__Actinomycetales	(UID1696)	455	315	190	96	142	74	3	0	0	74.98	27.03	68.67	1574783	FALSE	FALSE	d__Bacteria;p__Actinobacteriota;c__Actinomycetia;o__Nanopelagicales;f__Nanopelagicaceae;g__Planktophila;s__	NA	No
52434.3.333074.AACCCTCT-TGCCTTCA:bins.2	52434.3.333074.AACCCTCT-TGCCTTCA	bins.2	k__Bacteria	(UID203)	5449	104	58	93	11	0	0	0	0	17.24	0	0	1029917	FALSE	FALSE	d__Bacteria;p__Proteobacteria;c__Gammaproteobacteria;o__Pseudomonadales;f__Pseudomonadaceae;g__Pseudomonas_E;s__Pseudomonas_E hunanensis	NA	No
52434.3.333074.AACCCTCT-TGCCTTCA:bins.3	52434.3.333074.AACCCTCT-TGCCTTCA	bins.3	root	(UID1)	5656	56	24	53	3	0	0	0	0	12.5	0	0	419410	FALSE	FALSE	d__Bacteria;p__Bacteroidota;c__Bacteroidia;o__Flavobacteriales;f__Crocinitomicaceae;g__UBA952;s__	NA	No
52434.3.333074.AACCCTCT-TGCCTTCA:bins.4	52434.3.333074.AACCCTCT-TGCCTTCA	bins.4	k__Bacteria	(UID203)	5449	104	58	84	20	0	0	0	0	27.59	0	0	204629	FALSE	FALSE	d__Bacteria;p__Proteobacteria;c__Gammaproteobacteria;o__Burkholderiales;f__Burkholderiaceae;g__Polynucleobacter;s__	NA	No
52434.3.333074.AACCCTCT-TGCCTTCA:bins.5	52434.3.333074.AACCCTCT-TGCCTTCA	bins.5	k__Bacteria	(UID203)	5449	104	58	81	21	2	0	0	0	25.16	2.59	100	2161977	FALSE	FALSE	d__Bacteria;p__Proteobacteria;c__Gammaproteobacteria;o__Burkholderiales;f__Burkholderiaceae;g__Limnohabitans;s__	NA	No
52434.3.333074.AACCCTCT-TGCCTTCA:bins.6	52434.3.333074.AACCCTCT-TGCCTTCA	bins.6	o__Burkholderiales	(UID4001)	108	552	243	172	285	84	11	0	0	72.65	22.44	51.28	1817197	FALSE	FALSE	d__Bacteria;p__Proteobacteria;c__Gammaproteobacteria;o__Burkholderiales;f__Burkholderiaceae;g__Polynucleobacter;s__	NA	No
52434.3.333074.AACCCTCT-TGCCTTCA:bins.7	52434.3.333074.AACCCTCT-TGCCTTCA	bins.7	k__Bacteria	(UID203)	5449	103	58	79	24	0	0	0	0	38.79	0	0	779905	FALSE	FALSE	d__Bacteria;p__Actinobacteriota;c__Actinomycetia;o__Nanopelagicales;f__Nanopelagicaceae;g__Planktophila;s__	NA	No
52434.3.333074.AACCCTCT-TGCCTTCA:bins.8	52434.3.333074.AACCCTCT-TGCCTTCA	bins.8	p__Bacteroidetes	(UID2591)	364	303	203	75	225	3	0	0	0	82.43	0.66	0	6782406	FALSE	TRUE	d__Bacteria;p__Bacteroidota;c__Bacteroidia;o__Chitinophagales;f__Chitinophagaceae;g__Chitinophaga;s__Chitinophaga polysaccharea	5	No
52434.3.333074.AACCCTCT-TGCCTTCA:bins.9	52434.3.333074.AACCCTCT-TGCCTTCA	bins.9	k__Bacteria	(UID203)	5449	103	58	80	23	0	0	0	0	31.9	0	0	403422	FALSE	FALSE	d__Bacteria;p__Actinobacteriota;c__Actinomycetia;o__Nanopelagicales;f__Nanopelagicaceae;g__Planktophila;s__	NA	No
52434.3.333074.ACATCCCT-GTGCTGAT:bins.1	52434.3.333074.ACATCCCT-GTGCTGAT	bins.1	f__Enterobacteriaceae	(UID5124)	134	1173	336	16	1155	2	0	0	0	98.18	0.14	0	4404644	TRUE	TRUE	d__Bacteria;p__Proteobacteria;c__Gammaproteobacteria;o__Enterobacterales;f__Enterobacteriaceae;g__Escherichia;s__Escherichia flexneri	7	No
52434.3.333074.ACATCCCT-GTGCTGAT:bins.2	52434.3.333074.ACATCCCT-GTGCTGAT	bins.2	g__Pseudomonas	(UID4525)	39	1389	369	2	1378	8	1	0	0	99.92	1.2	0	5953069	TRUE	TRUE	d__Bacteria;p__Proteobacteria;c__Gammaproteobacteria;o__Pseudomonadales;f__Pseudomonadaceae;g__Pseudomonas_E;s__Pseudomonas_E hunanensis	3	No
52434.3.333074.ACATCCCT-GTGCTGAT:bins.3	52434.3.333074.ACATCCCT-GTGCTGAT	bins.3	k__Bacteria	(UID203)	5449	104	58	93	11	0	0	0	0	9.4	0	0	449598	FALSE	FALSE	NA	NA	No
52434.3.333074.ACATCCCT-GTGCTGAT:bins.4	52434.3.333074.ACATCCCT-GTGCTGAT	bins.4	o__Burkholderiales	(UID4000)	193	427	214	308	117	2	0	0	0	27.65	0.58	0	878616	FALSE	FALSE	d__Bacteria;p__Proteobacteria;c__Gammaproteobacteria;o__Burkholderiales;f__Burkholderiaceae;g__Limnohabitans;s__	NA	No
52434.3.333074.ACCAAACC-ACGGTATC:bins.1	52434.3.333074.ACCAAACC-ACGGTATC	bins.1	f__Enterobacteriaceae	(UID5124)	134	1173	336	55	1113	5	0	0	0	94.84	0.25	20	4160502	TRUE	TRUE	d__Bacteria;p__Proteobacteria;c__Gammaproteobacteria;o__Enterobacterales;f__Enterobacteriaceae;g__Escherichia;s__Escherichia flexneri	7	No
52434.3.333074.ACCAAACC-ACGGTATC:bins.2	52434.3.333074.ACCAAACC-ACGGTATC	bins.2	g__Pseudomonas	(UID4525)	39	1389	369	66	1314	8	1	0	0	96.99	1.26	0	5649532	TRUE	TRUE	d__Bacteria;p__Proteobacteria;c__Gammaproteobacteria;o__Pseudomonadales;f__Pseudomonadaceae;g__Pseudomonas_E;s__Pseudomonas_E hunanensis	3	No
52434.3.333074.ACGAATGG-AGCAACCT:bins.1	52434.3.333074.ACGAATGG-AGCAACCT	bins.1	f__Enterobacteriaceae	(UID5124)	134	1173	336	644	527	2	0	0	0	40.28	0.07	0	1684548	FALSE	FALSE	d__Bacteria;p__Proteobacteria;c__Gammaproteobacteria;o__Enterobacterales;f__Enterobacteriaceae;g__Escherichia;s__Escherichia flexneri	NA	No
52434.3.333074.ACGAATGG-AGCAACCT:bins.2	52434.3.333074.ACGAATGG-AGCAACCT	bins.2	g__Pseudomonas	(UID4525)	39	1389	369	116	1265	7	1	0	0	96.4	0.97	10	5391926	TRUE	TRUE	d__Bacteria;p__Proteobacteria;c__Gammaproteobacteria;o__Pseudomonadales;f__Pseudomonadaceae;g__Pseudomonas_E;s__Pseudomonas_E hunanensis	3	No
52434.3.333074.ACGCTGTA-TGCGTCAA:bins.1	52434.3.333074.ACGCTGTA-TGCGTCAA	bins.1	k__Bacteria	(UID203)	5449	103	58	90	13	0	0	0	0	17.55	0	0	230019	FALSE	FALSE	d__Bacteria;p__Actinobacteriota;c__Actinomycetia;o__Nanopelagicales;f__Nanopelagicaceae;g__Planktophila;s__	NA	No
52434.3.333074.AGAGTACG-CATGTTGG:bins.1	52434.3.333074.AGAGTACG-CATGTTGG	bins.1	g__Pseudomonas	(UID4525)	39	1389	369	20	1359	9	1	0	0	98.11	1.29	8.33	5727309	TRUE	TRUE	d__Bacteria;p__Proteobacteria;c__Gammaproteobacteria;o__Pseudomonadales;f__Pseudomonadaceae;g__Pseudomonas_E;s__Pseudomonas_E hunanensis	3	No
52434.3.333074.AGAGTACG-CATGTTGG:bins.2	52434.3.333074.AGAGTACG-CATGTTGG	bins.2	f__Enterobacteriaceae	(UID5124)	134	1173	336	18	1153	2	0	0	0	98.33	0.07	50	4341959	TRUE	TRUE	d__Bacteria;p__Proteobacteria;c__Gammaproteobacteria;o__Enterobacterales;f__Enterobacteriaceae;g__Escherichia;s__Escherichia flexneri	7	No
52434.3.333074.AGCAACTC-AACCAACC:bins.1	52434.3.333074.AGCAACTC-AACCAACC	bins.1	k__Bacteria	(UID203)	5449	104	58	79	25	0	0	0	0	37.07	0	0	3882489	FALSE	FALSE	d__Bacteria;p__Proteobacteria;c__Gammaproteobacteria;o__Pseudomonadales;f__Pseudomonadaceae;g__Pseudomonas_E;s__Pseudomonas_E hunanensis	NA	No
52434.3.333074.ATGCCCTT-GCTAAGCT:bins.1	52434.3.333074.ATGCCCTT-GCTAAGCT	bins.1	k__Bacteria	(UID203)	5449	103	58	88	15	0	0	0	0	17.87	0	0	247084	FALSE	FALSE	d__Bacteria;p__Actinobacteriota;c__Actinomycetia;o__Nanopelagicales;f__Nanopelagicaceae;g__Planktophila;s__	NA	No
52434.3.333074.ATGCCCTT-GCTAAGCT:bins.2	52434.3.333074.ATGCCCTT-GCTAAGCT	bins.2	k__Bacteria	(UID203)	5449	104	58	96	8	0	0	0	0	11.21	0	0	879467	FALSE	FALSE	d__Bacteria;p__Proteobacteria;c__Gammaproteobacteria;o__Enterobacterales;f__Enterobacteriaceae;g__Escherichia;s__Escherichia flexneri	NA	No
52434.3.333074.ATGCCCTT-GCTAAGCT:bins.3	52434.3.333074.ATGCCCTT-GCTAAGCT	bins.3	k__Bacteria	(UID203)	5449	104	58	81	22	1	0	0	0	29.78	1.72	0	1535318	FALSE	FALSE	d__Bacteria;p__Proteobacteria;c__Gammaproteobacteria;o__Burkholderiales;f__Burkholderiaceae;g__Limnohabitans;s__	NA	No
52434.3.333074.ATGCTTCC-TTCGCAGA:bins.1	52434.3.333074.ATGCTTCC-TTCGCAGA	bins.1	o__Burkholderiales	(UID4000)	193	427	214	75	166	125	49	9	3	88.7	71.99	67.42	5148329	FALSE	FALSE	d__Bacteria;p__Proteobacteria;c__Gammaproteobacteria;o__Burkholderiales;f__Burkholderiaceae;g__Limnohabitans;s__	NA	No
52434.3.333074.ATGCTTCC-TTCGCAGA:bins.10	52434.3.333074.ATGCTTCC-TTCGCAGA	bins.10	k__Bacteria	(UID203)	5449	104	58	85	18	0	1	0	0	26.88	1.72	100	307747	FALSE	FALSE	d__Bacteria;p__Actinobacteriota;c__Actinomycetia;o__Nanopelagicales;f__Nanopelagicaceae;g__Planktophila;s__	NA	No
52434.3.333074.ATGCTTCC-TTCGCAGA:bins.2	52434.3.333074.ATGCTTCC-TTCGCAGA	bins.2	k__Bacteria	(UID203)	5449	104	58	55	47	2	0	0	0	74.14	2.59	0	6883588	FALSE	TRUE	d__Bacteria;p__Bacteroidota;c__Bacteroidia;o__Chitinophagales;f__Chitinophagaceae;g__Chitinophaga;s__Chitinophaga polysaccharea	5	No
52434.3.333074.ATGCTTCC-TTCGCAGA:bins.3	52434.3.333074.ATGCTTCC-TTCGCAGA	bins.3	k__Bacteria	(UID203)	5449	103	58	70	32	1	0	0	0	50.86	0.86	0	813588	FALSE	TRUE	d__Bacteria;p__Actinobacteriota;c__Actinomycetia;o__Nanopelagicales;f__Nanopelagicaceae;g__Planktophila;s__	13	No
52434.3.333074.ATGCTTCC-TTCGCAGA:bins.4	52434.3.333074.ATGCTTCC-TTCGCAGA	bins.4	k__Bacteria	(UID203)	5449	103	58	64	32	7	0	0	0	56.9	10.34	71.43	1033933	FALSE	FALSE	d__Bacteria;p__Actinobacteriota;c__Actinomycetia;o__Nanopelagicales;f__Nanopelagicaceae;g__Planktophila;s__	NA	No
52434.3.333074.ATGCTTCC-TTCGCAGA:bins.5	52434.3.333074.ATGCTTCC-TTCGCAGA	bins.5	k__Bacteria	(UID203)	5449	104	58	50	36	17	1	0	0	79.66	25.86	70	2266027	FALSE	FALSE	d__Bacteria;p__Proteobacteria;c__Gammaproteobacteria;o__Burkholderiales;f__Burkholderiaceae;g__Polynucleobacter;s__	NA	No
52434.3.333074.ATGCTTCC-TTCGCAGA:bins.6	52434.3.333074.ATGCTTCC-TTCGCAGA	bins.6	o__Burkholderiales	(UID4000)	193	427	214	33	384	9	1	0	0	94.62	2.59	50	2498836	TRUE	TRUE	d__Bacteria;p__Proteobacteria;c__Gammaproteobacteria;o__Burkholderiales;f__Burkholderiaceae;g__Limnohabitans;s__	6	No
52434.3.333074.ATGCTTCC-TTCGCAGA:bins.7	52434.3.333074.ATGCTTCC-TTCGCAGA	bins.7	root	(UID1)	5656	56	24	56	0	0	0	0	0	0	0	0	297655	FALSE	FALSE	NA	NA	No
52434.3.333074.ATGCTTCC-TTCGCAGA:bins.8	52434.3.333074.ATGCTTCC-TTCGCAGA	bins.8	f__Enterobacteriaceae	(UID5124)	134	1173	336	8	1164	1	0	0	0	99.3	0.04	0	4455196	TRUE	TRUE	d__Bacteria;p__Proteobacteria;c__Gammaproteobacteria;o__Enterobacterales;f__Enterobacteriaceae;g__Escherichia;s__Escherichia flexneri	7	No
52434.3.333074.ATGCTTCC-TTCGCAGA:bins.9	52434.3.333074.ATGCTTCC-TTCGCAGA	bins.9	k__Bacteria	(UID203)	5449	103	57	84	19	0	0	0	0	16.22	0	0	255205	FALSE	FALSE	d__Bacteria;p__Patescibacteria;c__ABY1;o__SG8-24;f__2-12-FULL-60-25;g__2-12-FULL-60-25;s__	NA	No
52434.3.333074.ATGTGCAC-AGGTGAGT:bins.1	52434.3.333074.ATGTGCAC-AGGTGAGT	bins.1	g__Pseudomonas	(UID4525)	39	1389	369	38	1342	8	1	0	0	98.39	1.2	0	5850657	TRUE	TRUE	d__Bacteria;p__Proteobacteria;c__Gammaproteobacteria;o__Pseudomonadales;f__Pseudomonadaceae;g__Pseudomonas_E;s__Pseudomonas_E hunanensis	3	No
52434.3.333074.ATGTGCAC-AGGTGAGT:bins.2	52434.3.333074.ATGTGCAC-AGGTGAGT	bins.2	k__Bacteria	(UID203)	5449	104	58	92	12	0	0	0	0	15.83	0	0	243487	FALSE	FALSE	NA	NA	No
52434.3.333074.ATGTGCAC-AGGTGAGT:bins.3	52434.3.333074.ATGTGCAC-AGGTGAGT	bins.3	f__Enterobacteriaceae	(UID5124)	134	1173	336	8	1164	1	0	0	0	99.52	0.04	0	4403237	TRUE	TRUE	d__Bacteria;p__Proteobacteria;c__Gammaproteobacteria;o__Enterobacterales;f__Enterobacteriaceae;g__Escherichia;s__Escherichia flexneri	7	No
52434.3.333074.ATTGCAGC-AGGGATAC:bins.1	52434.3.333074.ATTGCAGC-AGGGATAC	bins.1	k__Bacteria	(UID203)	5449	104	58	84	19	1	0	0	0	32.76	1.72	0	3210827	FALSE	FALSE	d__Bacteria;p__Proteobacteria;c__Gammaproteobacteria;o__Pseudomonadales;f__Pseudomonadaceae;g__Pseudomonas_E;s__Pseudomonas_E hunanensis	NA	No
52434.3.333074.ATTGGTGC-TGGCGATT:bins.1	52434.3.333074.ATTGGTGC-TGGCGATT	bins.1	k__Bacteria	(UID203)	5449	104	58	94	10	0	0	0	0	15.52	0	0	520247	FALSE	FALSE	d__Bacteria;p__Proteobacteria;c__Gammaproteobacteria;o__Enterobacterales;f__Enterobacteriaceae;g__Escherichia;s__Escherichia flexneri	NA	No
52434.3.333074.ATTGGTGC-TGGCGATT:bins.2	52434.3.333074.ATTGGTGC-TGGCGATT	bins.2	k__Bacteria	(UID203)	5449	104	58	99	4	1	0	0	0	8.62	1.72	100	823838	FALSE	FALSE	d__Bacteria;p__Proteobacteria;c__Gammaproteobacteria;o__Burkholderiales;f__Burkholderiaceae;g__Limnohabitans;s__	NA	No
52434.3.333074.ATTGGTGC-TGGCGATT:bins.3	52434.3.333074.ATTGGTGC-TGGCGATT	bins.3	o__Sphingomonadales	(UID3310)	26	569	293	191	377	1	0	0	0	72.02	0.17	0	1710972	FALSE	TRUE	d__Bacteria;p__Proteobacteria;c__Alphaproteobacteria;o__Sphingomonadales;f__Sphingomonadaceae;g__Novosphingobium;s__	2	No
52434.3.333074.CATGAGCT-AACGTGTC:bins.1	52434.3.333074.CATGAGCT-AACGTGTC	bins.1	f__Enterobacteriaceae	(UID5124)	134	1173	336	311	854	7	1	0	0	71.21	0.79	20	2928672	FALSE	TRUE	d__Bacteria;p__Proteobacteria;c__Gammaproteobacteria;o__Enterobacterales;f__Enterobacteriaceae;g__Escherichia;s__Escherichia flexneri	7	No
52434.3.333074.CATGAGCT-AACGTGTC:bins.2	52434.3.333074.CATGAGCT-AACGTGTC	bins.2	g__Pseudomonas	(UID4525)	39	1389	369	250	1124	15	0	0	0	81.54	1.3	33.33	4618849	FALSE	TRUE	d__Bacteria;p__Proteobacteria;c__Gammaproteobacteria;o__Pseudomonadales;f__Pseudomonadaceae;g__Pseudomonas_E;s__Pseudomonas_E hunanensis	3	No
52434.3.333074.CCACCTAT-ATAACGGG:bins.1	52434.3.333074.CCACCTAT-ATAACGGG	bins.1	k__Bacteria	(UID203)	5449	104	58	50	40	13	1	0	0	75.31	22.99	87.5	1581871	FALSE	FALSE	d__Bacteria;p__Actinobacteriota;c__Actinomycetia;o__Nanopelagicales;f__Nanopelagicaceae;g__Planktophila;s__	NA	No
52434.3.333074.CCACCTAT-ATAACGGG:bins.10	52434.3.333074.CCACCTAT-ATAACGGG	bins.10	root	(UID1)	5656	56	24	56	0	0	0	0	0	0	0	0	262204	FALSE	FALSE	NA	NA	No
52434.3.333074.CCACCTAT-ATAACGGG:bins.11	52434.3.333074.CCACCTAT-ATAACGGG	bins.11	f__Enterobacteriaceae	(UID5124)	134	1173	336	19	1152	2	0	0	0	98.4	0.11	0	4442294	TRUE	TRUE	d__Bacteria;p__Proteobacteria;c__Gammaproteobacteria;o__Enterobacterales;f__Enterobacteriaceae;g__Escherichia;s__Escherichia flexneri	7	No
52434.3.333074.CCACCTAT-ATAACGGG:bins.12	52434.3.333074.CCACCTAT-ATAACGGG	bins.12	k__Bacteria	(UID203)	5449	104	58	74	30	0	0	0	0	28.97	0	0	1879118	FALSE	FALSE	d__Bacteria;p__Proteobacteria;c__Gammaproteobacteria;o__Burkholderiales;f__Burkholderiaceae;g__Limnohabitans;s__	NA	No
52434.3.333074.CCACCTAT-ATAACGGG:bins.2	52434.3.333074.CCACCTAT-ATAACGGG	bins.2	p__Bacteroidetes	(UID2591)	364	303	203	2	298	3	0	0	0	99.01	0.66	0	7860325	TRUE	TRUE	d__Bacteria;p__Bacteroidota;c__Bacteroidia;o__Chitinophagales;f__Chitinophagaceae;g__Chitinophaga;s__Chitinophaga polysaccharea	5	No
52434.3.333074.CCACCTAT-ATAACGGG:bins.3	52434.3.333074.CCACCTAT-ATAACGGG	bins.3	k__Bacteria	(UID203)	5449	104	58	77	19	7	1	0	0	41.38	12.07	100	1920395	FALSE	FALSE	d__Bacteria;p__Bacteroidota;c__Bacteroidia;o__Flavobacteriales;f__Crocinitomicaceae;g__UBA952;s__	NA	No
52434.3.333074.CCACCTAT-ATAACGGG:bins.4	52434.3.333074.CCACCTAT-ATAACGGG	bins.4	k__Bacteria	(UID203)	5449	104	58	85	19	0	0	0	0	25.17	0	0	245167	FALSE	FALSE	d__Bacteria;p__Proteobacteria;c__Gammaproteobacteria;o__Burkholderiales;f__Burkholderiaceae;g__Polynucleobacter;s__	NA	No
52434.3.333074.CCACCTAT-ATAACGGG:bins.5	52434.3.333074.CCACCTAT-ATAACGGG	bins.5	k__Bacteria	(UID203)	5449	104	58	100	4	0	0	0	0	5.17	0	0	245593	FALSE	FALSE	NA	NA	No
52434.3.333074.CCACCTAT-ATAACGGG:bins.6	52434.3.333074.CCACCTAT-ATAACGGG	bins.6	k__Bacteria	(UID203)	5449	104	58	62	22	19	0	1	0	62.41	34.83	52	3026191	FALSE	FALSE	d__Bacteria;p__Proteobacteria;c__Gammaproteobacteria;o__Burkholderiales;f__Burkholderiaceae;g__Polynucleobacter;s__	NA	No
52434.3.333074.CCACCTAT-ATAACGGG:bins.7	52434.3.333074.CCACCTAT-ATAACGGG	bins.7	k__Bacteria	(UID203)	5449	103	58	82	21	0	0	0	0	31.03	0	0	767262	FALSE	FALSE	d__Bacteria;p__Actinobacteriota;c__Actinomycetia;o__Nanopelagicales;f__Nanopelagicaceae;g__Planktophila;s__	NA	No
52434.3.333074.CCACCTAT-ATAACGGG:bins.8	52434.3.333074.CCACCTAT-ATAACGGG	bins.8	root	(UID1)	5656	56	24	56	0	0	0	0	0	0	0	0	270527	FALSE	FALSE	NA	NA	No
52434.3.333074.CCACCTAT-ATAACGGG:bins.9	52434.3.333074.CCACCTAT-ATAACGGG	bins.9	k__Bacteria	(UID203)	5449	103	58	73	29	1	0	0	0	37.66	1.72	100	557525	FALSE	FALSE	d__Bacteria;p__Actinobacteriota;c__Actinomycetia;o__Nanopelagicales;f__Nanopelagicaceae;g__Planktophila;s__	NA	No
52434.3.333074.CCATGTTC-TCTTCCTC:bins.1	52434.3.333074.CCATGTTC-TCTTCCTC	bins.1	o__Sphingomonadales	(UID3310)	26	569	293	37	529	3	0	0	0	98.94	0.32	33.33	2344056	TRUE	TRUE	d__Bacteria;p__Proteobacteria;c__Alphaproteobacteria;o__Sphingomonadales;f__Sphingomonadaceae;g__Novosphingobium;s__	2	No
52434.3.333074.CCATGTTC-TCTTCCTC:bins.2	52434.3.333074.CCATGTTC-TCTTCCTC	bins.2	f__Enterobacteriaceae	(UID5124)	134	1173	336	51	1121	1	0	0	0	97.73	0.04	0	4248981	TRUE	TRUE	d__Bacteria;p__Proteobacteria;c__Gammaproteobacteria;o__Enterobacterales;f__Enterobacteriaceae;g__Escherichia;s__Escherichia flexneri	7	No
52434.3.333074.CCATGTTC-TCTTCCTC:bins.3	52434.3.333074.CCATGTTC-TCTTCCTC	bins.3	k__Bacteria	(UID203)	5449	104	58	79	24	1	0	0	0	38.79	1.72	100	1463555	FALSE	FALSE	d__Bacteria;p__Proteobacteria;c__Gammaproteobacteria;o__Burkholderiales;f__Burkholderiaceae;g__Limnohabitans;s__	NA	No
52434.3.333074.CCATGTTC-TCTTCCTC:bins.4	52434.3.333074.CCATGTTC-TCTTCCTC	bins.4	g__Pseudomonas	(UID4525)	39	1389	369	39	1342	7	1	0	0	98.26	1.17	0	5784826	TRUE	TRUE	d__Bacteria;p__Proteobacteria;c__Gammaproteobacteria;o__Pseudomonadales;f__Pseudomonadaceae;g__Pseudomonas_E;s__Pseudomonas_E hunanensis	3	No
52434.3.333074.CCATGTTC-TCTTCCTC:bins.5	52434.3.333074.CCATGTTC-TCTTCCTC	bins.5	k__Bacteria	(UID203)	5449	104	58	73	31	0	0	0	0	36.83	0	0	2231331	FALSE	FALSE	d__Bacteria;p__Actinobacteriota;c__Actinomycetia;o__Mycobacteriales;f__Mycobacteriaceae;g__Mycobacterium;s__	NA	No
52434.3.333074.CCATGTTC-TCTTCCTC:bins.6	52434.3.333074.CCATGTTC-TCTTCCTC	bins.6	o__Burkholderiales	(UID4000)	193	427	214	136	280	11	0	0	0	71.08	2.38	9.09	2745876	FALSE	TRUE	d__Bacteria;p__Proteobacteria;c__Gammaproteobacteria;o__Burkholderiales;f__Burkholderiaceae;g__Leptothrix;s__	8	No
52434.3.333074.CCATGTTC-TCTTCCTC:bins.7	52434.3.333074.CCATGTTC-TCTTCCTC	bins.7	k__Bacteria	(UID203)	5449	103	57	99	4	0	0	0	0	5.26	0	0	396142	FALSE	FALSE	NA	NA	No
52434.3.333074.CCCATACT-TGGTGTGT:bins.1	52434.3.333074.CCCATACT-TGGTGTGT	bins.1	o__Burkholderiales	(UID4000)	193	427	214	124	232	65	6	0	0	74.94	20.95	56.63	3487746	FALSE	FALSE	d__Bacteria;p__Proteobacteria;c__Gammaproteobacteria;o__Burkholderiales;f__Burkholderiaceae;g__Limnohabitans;s__	NA	No
52434.3.333074.CCCATACT-TGGTGTGT:bins.2	52434.3.333074.CCCATACT-TGGTGTGT	bins.2	k__Bacteria	(UID203)	5449	104	58	91	13	0	0	0	0	15.52	0	0	294151	FALSE	FALSE	d__Bacteria;p__Proteobacteria;c__Gammaproteobacteria;o__Burkholderiales;f__Burkholderiaceae;g__Polynucleobacter;s__	NA	No
52434.3.333074.CCCATACT-TGGTGTGT:bins.3	52434.3.333074.CCCATACT-TGGTGTGT	bins.3	k__Bacteria	(UID203)	5449	104	58	49	37	15	3	0	0	79.48	31.03	66.67	2481325	FALSE	FALSE	d__Bacteria;p__Proteobacteria;c__Gammaproteobacteria;o__Burkholderiales;f__Burkholderiaceae;g__Polynucleobacter;s__	NA	No
52434.3.333074.CCCATACT-TGGTGTGT:bins.4	52434.3.333074.CCCATACT-TGGTGTGT	bins.4	o__Actinomycetales	(UID1663)	488	310	185	85	116	101	8	0	0	77.94	44.73	68.8	1813875	FALSE	FALSE	d__Bacteria;p__Actinobacteriota;c__Actinomycetia;o__Nanopelagicales;f__Nanopelagicaceae;g__Planktophila;s__	NA	No
52434.3.333074.CCCATACT-TGGTGTGT:bins.5	52434.3.333074.CCCATACT-TGGTGTGT	bins.5	f__Enterobacteriaceae	(UID5124)	134	1173	336	12	1159	2	0	0	0	99.42	0.1	50	4421530	TRUE	TRUE	d__Bacteria;p__Proteobacteria;c__Gammaproteobacteria;o__Enterobacterales;f__Enterobacteriaceae;g__Escherichia;s__Escherichia flexneri	7	No
52434.3.333074.CCCATACT-TGGTGTGT:bins.6	52434.3.333074.CCCATACT-TGGTGTGT	bins.6	k__Bacteria	(UID203)	5449	104	58	77	27	0	0	0	0	31.03	0	0	381637	FALSE	FALSE	d__Bacteria;p__Actinobacteriota;c__Actinomycetia;o__Nanopelagicales;f__Nanopelagicaceae;g__Planktophila;s__	NA	No
52434.3.333074.CCCATACT-TGGTGTGT:bins.7	52434.3.333074.CCCATACT-TGGTGTGT	bins.7	p__Bacteroidetes	(UID2591)	364	303	203	27	273	3	0	0	0	98.14	0.66	0	7707919	TRUE	TRUE	d__Bacteria;p__Bacteroidota;c__Bacteroidia;o__Chitinophagales;f__Chitinophagaceae;g__Chitinophaga;s__Chitinophaga polysaccharea	5	No
52434.3.333074.CCCATACT-TGGTGTGT:bins.8	52434.3.333074.CCCATACT-TGGTGTGT	bins.8	k__Bacteria	(UID203)	5449	103	58	66	37	0	0	0	0	56.9	0	0	1008069	FALSE	TRUE	d__Bacteria;p__Actinobacteriota;c__Actinomycetia;o__Nanopelagicales;f__Nanopelagicaceae;g__Planktophila;s__	13	No
52434.3.333074.CCCATTGT-CTTCGTTG:bins.1	52434.3.333074.CCCATTGT-CTTCGTTG	bins.1	g__Pseudomonas	(UID4525)	39	1389	369	31	1349	8	1	0	0	98.49	1.2	0	5878643	TRUE	TRUE	d__Bacteria;p__Proteobacteria;c__Gammaproteobacteria;o__Pseudomonadales;f__Pseudomonadaceae;g__Pseudomonas_E;s__Pseudomonas_E hunanensis	3	No
52434.3.333074.CCCATTGT-CTTCGTTG:bins.2	52434.3.333074.CCCATTGT-CTTCGTTG	bins.2	f__Enterobacteriaceae	(UID5124)	134	1173	336	13	1159	1	0	0	0	98.93	0.04	0	4343034	TRUE	TRUE	d__Bacteria;p__Proteobacteria;c__Gammaproteobacteria;o__Enterobacterales;f__Enterobacteriaceae;g__Escherichia;s__Escherichia flexneri	7	No
52434.3.333074.CCCCATTA-AGACTAGG:bins.1	52434.3.333074.CCCCATTA-AGACTAGG	bins.1	k__Bacteria	(UID203)	5449	103	58	68	34	1	0	0	0	45.69	1.72	100	619839	FALSE	FALSE	d__Bacteria;p__Actinobacteriota;c__Actinomycetia;o__Nanopelagicales;f__Nanopelagicaceae;g__Planktophila;s__	NA	No
52434.3.333074.CCCCATTA-AGACTAGG:bins.2	52434.3.333074.CCCCATTA-AGACTAGG	bins.2	o__Actinomycetales	(UID1663)	488	310	185	113	156	40	1	0	0	68.14	15.26	69.77	1229994	FALSE	FALSE	d__Bacteria;p__Actinobacteriota;c__Actinomycetia;o__Nanopelagicales;f__Nanopelagicaceae;g__Planktophila;s__	NA	No
52434.3.333074.CCCCATTA-AGACTAGG:bins.3	52434.3.333074.CCCCATTA-AGACTAGG	bins.3	f__Enterobacteriaceae	(UID5124)	134	1173	336	149	1017	7	0	0	0	88.7	0.57	14.29	3896165	FALSE	TRUE	d__Bacteria;p__Proteobacteria;c__Gammaproteobacteria;o__Enterobacterales;f__Enterobacteriaceae;g__Escherichia;s__Escherichia flexneri	7	No
52434.3.333074.CCCCATTA-AGACTAGG:bins.4	52434.3.333074.CCCCATTA-AGACTAGG	bins.4	k__Bacteria	(UID203)	5449	104	58	91	7	6	0	0	0	15.52	5.17	0	516295	FALSE	FALSE	d__Bacteria;p__Proteobacteria;c__Gammaproteobacteria;o__Burkholderiales;f__Burkholderiaceae;g__Polynucleobacter;s__	NA	No
52434.3.333074.CCCCATTA-AGACTAGG:bins.5	52434.3.333074.CCCCATTA-AGACTAGG	bins.5	k__Bacteria	(UID203)	5449	104	58	60	43	1	0	0	0	65.52	1.72	100	6326773	FALSE	TRUE	d__Bacteria;p__Bacteroidota;c__Bacteroidia;o__Chitinophagales;f__Chitinophagaceae;g__Chitinophaga;s__Chitinophaga polysaccharea	5	No
52434.3.333074.CCCCATTA-AGACTAGG:bins.6	52434.3.333074.CCCCATTA-AGACTAGG	bins.6	root	(UID1)	5656	56	24	53	3	0	0	0	0	12.5	0	0	321464	FALSE	FALSE	NA	NA	No
52434.3.333074.CCCGTTAT-ATAGGTGG:bins.1	52434.3.333074.CCCGTTAT-ATAGGTGG	bins.1	root	(UID1)	5656	56	24	56	0	0	0	0	0	0	0	0	995668	FALSE	FALSE	NA	NA	No
52434.3.333074.CCGATTAG-TTGAGAGG:bins.1	52434.3.333074.CCGATTAG-TTGAGAGG	bins.1	k__Bacteria	(UID203)	5449	104	58	86	18	0	0	0	0	27.59	0	0	1948191	FALSE	FALSE	d__Bacteria;p__Proteobacteria;c__Gammaproteobacteria;o__Pseudomonadales;f__Pseudomonadaceae;g__Pseudomonas_E;s__Pseudomonas_E hunanensis	NA	No
52434.3.333074.CCTCTCAA-CTAATCGG:bins.1	52434.3.333074.CCTCTCAA-CTAATCGG	bins.1	k__Bacteria	(UID2495)	2993	143	89	74	69	0	0	0	0	40.01	0	0	335533	FALSE	FALSE	d__Bacteria;p__Patescibacteria;c__Paceibacteria;o__UBA9983;f__Zambryskibacteraceae;g__C7867-006;s__	NA	No
52434.3.333074.CCTCTCAA-CTAATCGG:bins.10	52434.3.333074.CCTCTCAA-CTAATCGG	bins.10	k__Bacteria	(UID203)	5449	104	58	95	9	0	0	0	0	12.07	0	0	272251	FALSE	FALSE	d__Bacteria;p__Proteobacteria;c__Gammaproteobacteria;o__Burkholderiales;f__Burkholderiaceae;g__Polynucleobacter;s__	NA	No
52434.3.333074.CCTCTCAA-CTAATCGG:bins.11	52434.3.333074.CCTCTCAA-CTAATCGG	bins.11	k__Bacteria	(UID203)	5449	103	58	65	38	0	0	0	0	58.62	0	0	953210	FALSE	TRUE	d__Bacteria;p__Actinobacteriota;c__Actinomycetia;o__Nanopelagicales;f__Nanopelagicaceae;g__Planktophila;s__	13	No
52434.3.333074.CCTCTCAA-CTAATCGG:bins.12	52434.3.333074.CCTCTCAA-CTAATCGG	bins.12	p__Bacteroidetes	(UID2591)	364	303	203	0	300	3	0	0	0	100	0.66	0	7974056	TRUE	TRUE	d__Bacteria;p__Bacteroidota;c__Bacteroidia;o__Chitinophagales;f__Chitinophagaceae;g__Chitinophaga;s__Chitinophaga polysaccharea	5	No
52434.3.333074.CCTCTCAA-CTAATCGG:bins.13	52434.3.333074.CCTCTCAA-CTAATCGG	bins.13	p__Bacteroidetes	(UID2591)	364	303	203	208	93	2	0	0	0	26.52	0.74	100	555870	FALSE	FALSE	d__Bacteria;p__Bacteroidota;c__Bacteroidia;o__Chitinophagales;f__Chitinophagaceae;g__Sediminibacterium;s__	NA	No
52434.3.333074.CCTCTCAA-CTAATCGG:bins.2	52434.3.333074.CCTCTCAA-CTAATCGG	bins.2	k__Bacteria	(UID203)	5449	104	58	67	26	10	1	0	0	56.9	17.24	92.31	2599809	FALSE	FALSE	d__Bacteria;p__Bacteroidota;c__Bacteroidia;o__Flavobacteriales;f__Crocinitomicaceae;g__UBA952;s__	NA	No
52434.3.333074.CCTCTCAA-CTAATCGG:bins.3	52434.3.333074.CCTCTCAA-CTAATCGG	bins.3	k__Bacteria	(UID203)	5449	104	58	89	15	0	0	0	0	22.41	0	0	282236	FALSE	FALSE	d__Bacteria;p__Actinobacteriota;c__Actinomycetia;o__Nanopelagicales;f__Nanopelagicaceae;g__Planktophila;s__	NA	No
52434.3.333074.CCTCTCAA-CTAATCGG:bins.4	52434.3.333074.CCTCTCAA-CTAATCGG	bins.4	f__Enterobacteriaceae	(UID5124)	134	1173	336	55	1112	6	0	0	0	96.1	0.17	16.67	4297131	TRUE	TRUE	d__Bacteria;p__Proteobacteria;c__Gammaproteobacteria;o__Enterobacterales;f__Enterobacteriaceae;g__Escherichia;s__Escherichia flexneri	7	No
52434.3.333074.CCTCTCAA-CTAATCGG:bins.5	52434.3.333074.CCTCTCAA-CTAATCGG	bins.5	k__Bacteria	(UID203)	5449	104	58	70	34	0	0	0	0	26.29	0	0	319184	FALSE	FALSE	d__Bacteria;p__Patescibacteria;c__Paceibacteria;o__UBA9983;f__UBA11359_A;g__;s__	NA	No
52434.3.333074.CCTCTCAA-CTAATCGG:bins.6	52434.3.333074.CCTCTCAA-CTAATCGG	bins.6	o__Burkholderiales	(UID4000)	193	427	214	146	228	48	5	0	0	67.87	12.84	38.1	3365343	FALSE	FALSE	d__Bacteria;p__Proteobacteria;c__Gammaproteobacteria;o__Burkholderiales;f__Burkholderiaceae;g__Limnohabitans;s__	NA	No
52434.3.333074.CCTCTCAA-CTAATCGG:bins.7	52434.3.333074.CCTCTCAA-CTAATCGG	bins.7	k__Bacteria	(UID203)	5449	104	58	59	34	11	0	0	0	67.24	18.1	81.82	1560369	FALSE	FALSE	d__Bacteria;p__Actinobacteriota;c__Actinomycetia;o__Nanopelagicales;f__Nanopelagicaceae;g__Planktophila;s__	NA	No
52434.3.333074.CCTCTCAA-CTAATCGG:bins.8	52434.3.333074.CCTCTCAA-CTAATCGG	bins.8	o__Burkholderiales	(UID4001)	108	552	243	105	252	118	37	33	7	88.19	67.25	60.76	3465874	FALSE	FALSE	d__Bacteria;p__Proteobacteria;c__Gammaproteobacteria;o__Burkholderiales;f__Burkholderiaceae;g__Polynucleobacter;s__	NA	No
52434.3.333074.CCTCTCAA-CTAATCGG:bins.9	52434.3.333074.CCTCTCAA-CTAATCGG	bins.9	k__Bacteria	(UID203)	5449	104	58	93	10	1	0	0	0	16.38	1.72	100	378036	FALSE	FALSE	d__Bacteria;p__Actinobacteriota;c__Actinomycetia;o__Nanopelagicales;f__Nanopelagicaceae;g__Planktophila;s__	NA	No
52434.3.333074.CGAACATC-ATACGAGG:bins.1	52434.3.333074.CGAACATC-ATACGAGG	bins.1	k__Bacteria	(UID203)	5449	104	58	88	15	0	1	0	0	21.9	3.45	100	295814	FALSE	FALSE	d__Bacteria;p__Actinobacteriota;c__Actinomycetia;o__Nanopelagicales;f__Nanopelagicaceae;g__Planktophila;s__	NA	No
52434.3.333074.CGAACATC-ATACGAGG:bins.10	52434.3.333074.CGAACATC-ATACGAGG	bins.10	o__Burkholderiales	(UID4001)	108	552	243	65	315	115	37	14	6	92.74	54.08	55.41	3008954	FALSE	FALSE	d__Bacteria;p__Proteobacteria;c__Gammaproteobacteria;o__Burkholderiales;f__Burkholderiaceae;g__Polynucleobacter;s__	NA	No
52434.3.333074.CGAACATC-ATACGAGG:bins.11	52434.3.333074.CGAACATC-ATACGAGG	bins.11	k__Bacteria	(UID203)	5449	104	58	80	24	0	0	0	0	27.59	0	0	213082	FALSE	FALSE	d__Bacteria;p__Patescibacteria;c__Paceibacteria;o__2-02-FULL-40-12;f__IGHO2-01-FULL-4-A;g__;s__	NA	No
52434.3.333074.CGAACATC-ATACGAGG:bins.12	52434.3.333074.CGAACATC-ATACGAGG	bins.12	k__Bacteria	(UID203)	5449	103	58	58	45	0	0	0	0	68.1	0	0	1063298	FALSE	TRUE	d__Bacteria;p__Actinobacteriota;c__Actinomycetia;o__Nanopelagicales;f__Nanopelagicaceae;g__Planktophila;s__	13	No
52434.3.333074.CGAACATC-ATACGAGG:bins.13	52434.3.333074.CGAACATC-ATACGAGG	bins.13	root	(UID1)	5656	56	24	56	0	0	0	0	0	0	0	0	355757	FALSE	FALSE	NA	NA	No
52434.3.333074.CGAACATC-ATACGAGG:bins.14	52434.3.333074.CGAACATC-ATACGAGG	bins.14	f__Enterobacteriaceae	(UID5124)	134	1173	336	7	1165	1	0	0	0	99.37	0.04	0	4467466	TRUE	TRUE	d__Bacteria;p__Proteobacteria;c__Gammaproteobacteria;o__Enterobacterales;f__Enterobacteriaceae;g__Escherichia;s__Escherichia flexneri	7	No
52434.3.333074.CGAACATC-ATACGAGG:bins.15	52434.3.333074.CGAACATC-ATACGAGG	bins.15	k__Bacteria	(UID203)	5449	104	58	88	16	0	0	0	0	21.84	0	0	218786	FALSE	FALSE	d__Bacteria;p__Patescibacteria;c__Paceibacteria;o__2-02-FULL-40-12;f__IGHO2-01-FULL-4-A;g__;s__	NA	No
52434.3.333074.CGAACATC-ATACGAGG:bins.2	52434.3.333074.CGAACATC-ATACGAGG	bins.2	o__Burkholderiales	(UID4000)	193	427	214	94	318	8	7	0	0	76.02	3.97	6.9	2079406	FALSE	TRUE	d__Bacteria;p__Proteobacteria;c__Gammaproteobacteria;o__Burkholderiales;f__Burkholderiaceae;g__Limnohabitans;s__	6	No
52434.3.333074.CGAACATC-ATACGAGG:bins.3	52434.3.333074.CGAACATC-ATACGAGG	bins.3	k__Bacteria	(UID203)	5449	104	58	88	16	0	0	0	0	25	0	0	236448	FALSE	FALSE	d__Bacteria;p__Actinobacteriota;c__Actinomycetia;o__Nanopelagicales;f__Nanopelagicaceae;g__Planktophila;s__	NA	No
52434.3.333074.CGAACATC-ATACGAGG:bins.4	52434.3.333074.CGAACATC-ATACGAGG	bins.4	root	(UID1)	5656	56	24	56	0	0	0	0	0	0	0	0	357388	FALSE	FALSE	NA	NA	No
52434.3.333074.CGAACATC-ATACGAGG:bins.5	52434.3.333074.CGAACATC-ATACGAGG	bins.5	k__Bacteria	(UID1452)	924	160	109	118	42	0	0	0	0	28.38	0	0	461221	FALSE	FALSE	d__Bacteria;p__Patescibacteria;c__Gracilibacteria;o__Peribacterales;f__Peribacteraceae;g__;s__	NA	No
52434.3.333074.CGAACATC-ATACGAGG:bins.6	52434.3.333074.CGAACATC-ATACGAGG	bins.6	k__Bacteria	(UID203)	5449	104	58	77	21	6	0	0	0	40.67	10.34	100	1693852	FALSE	FALSE	d__Bacteria;p__Bacteroidota;c__Bacteroidia;o__Flavobacteriales;f__Crocinitomicaceae;g__UBA952;s__	NA	No
52434.3.333074.CGAACATC-ATACGAGG:bins.7	52434.3.333074.CGAACATC-ATACGAGG	bins.7	p__Bacteroidetes	(UID2591)	364	303	203	4	296	3	0	0	0	98.52	0.66	0	7546754	TRUE	TRUE	d__Bacteria;p__Bacteroidota;c__Bacteroidia;o__Chitinophagales;f__Chitinophagaceae;g__Chitinophaga;s__Chitinophaga polysaccharea	5	No
52434.3.333074.CGAACATC-ATACGAGG:bins.8	52434.3.333074.CGAACATC-ATACGAGG	bins.8	k__Bacteria	(UID203)	5449	104	58	59	33	11	1	0	0	66.38	22.41	71.43	1272437	FALSE	FALSE	d__Bacteria;p__Actinobacteriota;c__Actinomycetia;o__Nanopelagicales;f__Nanopelagicaceae;g__Planktophila;s__	NA	No
52434.3.333074.CGAACATC-ATACGAGG:bins.9	52434.3.333074.CGAACATC-ATACGAGG	bins.9	o__Burkholderiales	(UID4000)	193	427	214	78	199	118	32	0	0	86.33	48.14	61.21	5101268	FALSE	FALSE	d__Bacteria;p__Proteobacteria;c__Gammaproteobacteria;o__Burkholderiales;f__Burkholderiaceae;g__Limnohabitans;s__	NA	No
52434.3.333074.CTACAGGT-CTTACCCA:bins.1	52434.3.333074.CTACAGGT-CTTACCCA	bins.1	o__Actinomycetales	(UID1590)	562	286	170	84	136	64	2	0	0	73.8	26.37	67.14	1479068	FALSE	FALSE	d__Bacteria;p__Actinobacteriota;c__Actinomycetia;o__Nanopelagicales;f__Nanopelagicaceae;g__Planktophila;s__	NA	No
52434.3.333074.CTACAGGT-CTTACCCA:bins.2	52434.3.333074.CTACAGGT-CTTACCCA	bins.2	k__Bacteria	(UID203)	5449	104	58	79	25	0	0	0	0	30.44	0	0	1474332	FALSE	FALSE	d__Bacteria;p__Proteobacteria;c__Gammaproteobacteria;o__Burkholderiales;f__Burkholderiaceae;g__Limnohabitans;s__	NA	No
52434.3.333074.CTACAGGT-CTTACCCA:bins.3	52434.3.333074.CTACAGGT-CTTACCCA	bins.3	root	(UID1)	5656	56	24	56	0	0	0	0	0	0	0	0	248975	FALSE	FALSE	NA	NA	No
52434.3.333074.CTACAGGT-CTTACCCA:bins.4	52434.3.333074.CTACAGGT-CTTACCCA	bins.4	k__Bacteria	(UID203)	5449	104	58	89	15	0	0	0	0	23.28	0	0	422705	FALSE	FALSE	d__Bacteria;p__Actinobacteriota;c__Actinomycetia;o__Nanopelagicales;f__Nanopelagicaceae;g__Planktophila;s__	NA	No
52434.3.333074.CTACAGGT-CTTACCCA:bins.5	52434.3.333074.CTACAGGT-CTTACCCA	bins.5	root	(UID1)	5656	56	24	54	2	0	0	0	0	8.33	0	0	239418	FALSE	FALSE	NA	NA	No
52434.3.333074.CTACAGGT-CTTACCCA:bins.6	52434.3.333074.CTACAGGT-CTTACCCA	bins.6	k__Bacteria	(UID203)	5449	104	58	67	30	6	1	0	0	55.17	12.07	44.44	1629450	FALSE	FALSE	d__Bacteria;p__Proteobacteria;c__Gammaproteobacteria;o__Burkholderiales;f__Burkholderiaceae;g__Polynucleobacter;s__	NA	No
52434.3.333074.CTACAGGT-CTTACCCA:bins.7	52434.3.333074.CTACAGGT-CTTACCCA	bins.7	f__Enterobacteriaceae	(UID5124)	134	1173	336	21	1150	2	0	0	0	98.55	0.1	0	4438892	TRUE	TRUE	d__Bacteria;p__Proteobacteria;c__Gammaproteobacteria;o__Enterobacterales;f__Enterobacteriaceae;g__Escherichia;s__Escherichia flexneri	7	No
52434.3.333074.CTACAGGT-CTTACCCA:bins.8	52434.3.333074.CTACAGGT-CTTACCCA	bins.8	k__Bacteria	(UID203)	5449	104	58	71	33	0	0	0	0	35.78	0	0	526536	FALSE	FALSE	d__Bacteria;p__Actinobacteriota;c__Actinomycetia;o__Nanopelagicales;f__Nanopelagicaceae;g__Planktophila;s__	NA	No
52434.3.333074.CTACAGGT-CTTACCCA:bins.9	52434.3.333074.CTACAGGT-CTTACCCA	bins.9	p__Bacteroidetes	(UID2591)	364	303	203	46	254	3	0	0	0	87.92	0.66	0	7201853	FALSE	TRUE	d__Bacteria;p__Bacteroidota;c__Bacteroidia;o__Chitinophagales;f__Chitinophagaceae;g__Chitinophaga;s__Chitinophaga polysaccharea	5	No
52434.3.333074.CTCAGAGT-CGTGTTTC:bins.1	52434.3.333074.CTCAGAGT-CGTGTTTC	bins.1	g__Pseudomonas	(UID4525)	39	1389	369	60	1320	8	1	0	0	97.75	1.26	0	5636624	TRUE	TRUE	d__Bacteria;p__Proteobacteria;c__Gammaproteobacteria;o__Pseudomonadales;f__Pseudomonadaceae;g__Pseudomonas_E;s__Pseudomonas_E hunanensis	3	No
52434.3.333074.CTCAGAGT-CGTGTTTC:bins.2	52434.3.333074.CTCAGAGT-CGTGTTTC	bins.2	f__Enterobacteriaceae	(UID5124)	134	1173	336	96	1071	6	0	0	0	88.49	0.23	16.67	3830873	FALSE	TRUE	d__Bacteria;p__Proteobacteria;c__Gammaproteobacteria;o__Enterobacterales;f__Enterobacteriaceae;g__Escherichia;s__Escherichia flexneri	7	No
52434.3.333074.CTCGGAAT-GCTCAAGT:bins.1	52434.3.333074.CTCGGAAT-GCTCAAGT	bins.1	root	(UID1)	5656	56	24	56	0	0	0	0	0	0	0	0	331302	FALSE	FALSE	NA	NA	No
52434.3.333074.CTCGGAAT-GCTCAAGT:bins.2	52434.3.333074.CTCGGAAT-GCTCAAGT	bins.2	root	(UID1)	5656	56	24	54	2	0	0	0	0	8.33	0	0	325494	FALSE	FALSE	NA	NA	No
52434.3.333074.CTCGGAAT-GCTCAAGT:bins.3	52434.3.333074.CTCGGAAT-GCTCAAGT	bins.3	f__Enterobacteriaceae	(UID5124)	134	1173	336	194	970	9	0	0	0	87.3	1.09	33.33	3895388	FALSE	TRUE	d__Bacteria;p__Proteobacteria;c__Gammaproteobacteria;o__Enterobacterales;f__Enterobacteriaceae;g__Escherichia;s__Escherichia flexneri	7	No
52434.3.333074.CTCGGAAT-GCTCAAGT:bins.4	52434.3.333074.CTCGGAAT-GCTCAAGT	bins.4	root	(UID1)	5656	56	24	55	1	0	0	0	0	4.17	0	0	253913	FALSE	FALSE	NA	NA	No
52434.3.333074.CTCGTTCA-TCTGAGTG:bins.1	52434.3.333074.CTCGTTCA-TCTGAGTG	bins.1	root	(UID1)	5656	56	24	56	0	0	0	0	0	0	0	0	571889	FALSE	FALSE	NA	NA	No
52434.3.333074.CTCGTTCA-TCTGAGTG:bins.2	52434.3.333074.CTCGTTCA-TCTGAGTG	bins.2	f__Enterobacteriaceae	(UID5124)	134	1173	336	383	784	6	0	0	0	65.24	0.43	33.33	2711947	FALSE	TRUE	d__Bacteria;p__Proteobacteria;c__Gammaproteobacteria;o__Enterobacterales;f__Enterobacteriaceae;g__Escherichia;s__Escherichia flexneri	7	No
52434.3.333074.CTCGTTCA-TCTGAGTG:bins.3	52434.3.333074.CTCGTTCA-TCTGAGTG	bins.3	g__Pseudomonas	(UID4525)	39	1389	369	59	1325	4	1	0	0	98.13	0.81	0	5529828	TRUE	TRUE	d__Bacteria;p__Proteobacteria;c__Gammaproteobacteria;o__Pseudomonadales;f__Pseudomonadaceae;g__Pseudomonas_E;s__Pseudomonas_E hunanensis	3	No
52434.3.333074.CTCGTTCA-TCTGAGTG:bins.4	52434.3.333074.CTCGTTCA-TCTGAGTG	bins.4	k__Bacteria	(UID203)	5449	104	58	73	31	0	0	0	0	41.85	0	0	1078205	FALSE	FALSE	d__Bacteria;p__Proteobacteria;c__Alphaproteobacteria;o__Sphingomonadales;f__Sphingomonadaceae;g__Novosphingobium;s__	NA	No
52434.3.333074.CTCGTTCA-TCTGAGTG:bins.5	52434.3.333074.CTCGTTCA-TCTGAGTG	bins.5	root	(UID1)	5656	56	24	54	2	0	0	0	0	2.08	0	0	226702	FALSE	FALSE	NA	NA	No
52434.3.333074.CTGCTTCA-GTTGAGAG:bins.1	52434.3.333074.CTGCTTCA-GTTGAGAG	bins.1	g__Pseudomonas	(UID4525)	39	1389	369	54	1326	8	1	0	0	95.36	1.2	0	5651953	TRUE	TRUE	d__Bacteria;p__Proteobacteria;c__Gammaproteobacteria;o__Pseudomonadales;f__Pseudomonadaceae;g__Pseudomonas_E;s__Pseudomonas_E hunanensis	3	No
52434.3.333074.CTGCTTCA-GTTGAGAG:bins.2	52434.3.333074.CTGCTTCA-GTTGAGAG	bins.2	f__Enterobacteriaceae	(UID5124)	134	1173	336	91	1078	4	0	0	0	91.27	0.32	0	3888241	TRUE	TRUE	d__Bacteria;p__Proteobacteria;c__Gammaproteobacteria;o__Enterobacterales;f__Enterobacteriaceae;g__Escherichia;s__Escherichia flexneri	7	No
52434.3.333074.CTTACGAG-AATCCGAC:bins.1	52434.3.333074.CTTACGAG-AATCCGAC	bins.1	k__Bacteria	(UID203)	5449	104	58	91	13	0	0	0	0	22.41	0	0	306326	FALSE	FALSE	d__Bacteria;p__Proteobacteria;c__Gammaproteobacteria;o__Burkholderiales;f__Burkholderiaceae;g__Polynucleobacter;s__	NA	No
52434.3.333074.CTTACGAG-AATCCGAC:bins.2	52434.3.333074.CTTACGAG-AATCCGAC	bins.2	k__Bacteria	(UID203)	5449	104	58	90	14	0	0	0	0	19.12	0	0	698376	FALSE	FALSE	d__Bacteria;p__Bacteroidota;c__Bacteroidia;o__Flavobacteriales;f__Crocinitomicaceae;g__UBA952;s__	NA	No
52434.3.333074.CTTACGAG-AATCCGAC:bins.3	52434.3.333074.CTTACGAG-AATCCGAC	bins.3	p__Bacteroidetes	(UID2591)	364	303	203	132	168	3	0	0	0	62.31	0.99	0	4759662	FALSE	TRUE	d__Bacteria;p__Bacteroidota;c__Bacteroidia;o__Chitinophagales;f__Chitinophagaceae;g__Chitinophaga;s__Chitinophaga polysaccharea	5	No
52434.3.333074.CTTACGAG-AATCCGAC:bins.4	52434.3.333074.CTTACGAG-AATCCGAC	bins.4	k__Bacteria	(UID203)	5449	104	58	86	16	2	0	0	0	24.31	3.45	0	469666	FALSE	FALSE	d__Bacteria;p__Actinobacteriota;c__Actinomycetia;o__Nanopelagicales;f__Nanopelagicaceae;g__Planktophila;s__	NA	No
52434.3.333074.CTTACGAG-AATCCGAC:bins.5	52434.3.333074.CTTACGAG-AATCCGAC	bins.5	root	(UID1)	5656	56	24	54	2	0	0	0	0	8.33	0	0	906225	FALSE	FALSE	d__Bacteria;p__Proteobacteria;c__Gammaproteobacteria;o__Enterobacterales;f__Enterobacteriaceae;g__Escherichia;s__	NA	No
52434.3.333074.CTTACGAG-AATCCGAC:bins.6	52434.3.333074.CTTACGAG-AATCCGAC	bins.6	root	(UID1)	5656	56	24	56	0	0	0	0	0	0	0	0	955422	FALSE	FALSE	d__Bacteria;p__Proteobacteria;c__Gammaproteobacteria;o__Burkholderiales;f__Burkholderiaceae;g__Polynucleobacter;s__	NA	No
52434.3.333074.CTTACGAG-AATCCGAC:bins.7	52434.3.333074.CTTACGAG-AATCCGAC	bins.7	k__Bacteria	(UID203)	5449	103	58	68	34	1	0	0	0	43.14	1.72	100	568826	FALSE	FALSE	d__Bacteria;p__Actinobacteriota;c__Actinomycetia;o__Nanopelagicales;f__Nanopelagicaceae;g__Planktophila;s__	NA	No
52434.3.333074.CTTGCCTA-GGCTCTAA:bins.1	52434.3.333074.CTTGCCTA-GGCTCTAA	bins.1	k__Bacteria	(UID203)	5449	103	58	75	27	1	0	0	0	34.48	1.72	0	361185	FALSE	FALSE	d__Bacteria;p__Actinobacteriota;c__Actinomycetia;o__Nanopelagicales;f__Nanopelagicaceae;g__Planktophila;s__	NA	No
52434.3.333074.CTTGCCTA-GGCTCTAA:bins.2	52434.3.333074.CTTGCCTA-GGCTCTAA	bins.2	o__Sphingomonadales	(UID3310)	26	569	293	274	293	2	0	0	0	57.52	0.68	50	1439264	FALSE	TRUE	d__Bacteria;p__Proteobacteria;c__Alphaproteobacteria;o__Sphingomonadales;f__Sphingomonadaceae;g__Novosphingobium;s__	2	No
52434.3.333074.CTTGCCTA-GGCTCTAA:bins.3	52434.3.333074.CTTGCCTA-GGCTCTAA	bins.3	o__Burkholderiales	(UID4000)	193	427	214	188	219	20	0	0	0	62.47	5.62	5	1792528	FALSE	TRUE	d__Bacteria;p__Proteobacteria;c__Gammaproteobacteria;o__Burkholderiales;f__Burkholderiaceae;g__Limnohabitans;s__	6	No
52434.3.333074.CTTGCCTA-GGCTCTAA:bins.4	52434.3.333074.CTTGCCTA-GGCTCTAA	bins.4	f__Enterobacteriaceae	(UID5124)	134	1173	336	278	887	8	0	0	0	77.91	0.52	0	3502401	FALSE	TRUE	d__Bacteria;p__Proteobacteria;c__Gammaproteobacteria;o__Enterobacterales;f__Enterobacteriaceae;g__Escherichia;s__Escherichia flexneri	7	No
52434.3.333074.GAAACACG-ACTCTGAG:bins.1	52434.3.333074.GAAACACG-ACTCTGAG	bins.1	k__Bacteria	(UID203)	5449	104	58	71	23	10	0	0	0	49.29	15.52	100	2510969	FALSE	FALSE	d__Bacteria;p__Bacteroidota;c__Bacteroidia;o__Flavobacteriales;f__Crocinitomicaceae;g__UBA952;s__	NA	No
52434.3.333074.GAAACACG-ACTCTGAG:bins.10	52434.3.333074.GAAACACG-ACTCTGAG	bins.10	k__Bacteria	(UID2329)	174	149	89	104	45	0	0	0	0	30.93	0	0	225059	FALSE	FALSE	d__Bacteria;p__Patescibacteria;c__Paceibacteria;o__UBA9983;f__Zambryskibacteraceae;g__C7867-006;s__	NA	No
52434.3.333074.GAAACACG-ACTCTGAG:bins.11	52434.3.333074.GAAACACG-ACTCTGAG	bins.11	root	(UID1)	5656	56	24	56	0	0	0	0	0	0	0	0	227610	FALSE	FALSE	NA	NA	No
52434.3.333074.GAAACACG-ACTCTGAG:bins.2	52434.3.333074.GAAACACG-ACTCTGAG	bins.2	k__Bacteria	(UID203)	5449	104	58	81	22	1	0	0	0	31.35	1.72	100	1970094	FALSE	FALSE	d__Bacteria;p__Proteobacteria;c__Gammaproteobacteria;o__Burkholderiales;f__Burkholderiaceae;g__Limnohabitans;s__	NA	No
52434.3.333074.GAAACACG-ACTCTGAG:bins.3	52434.3.333074.GAAACACG-ACTCTGAG	bins.3	k__Bacteria	(UID203)	5449	104	58	96	8	0	0	0	0	13.79	0	0	201111	FALSE	FALSE	d__Bacteria;p__Actinobacteriota;c__Actinomycetia;o__Nanopelagicales;f__Nanopelagicaceae;g__Planktophila;s__	NA	No
52434.3.333074.GAAACACG-ACTCTGAG:bins.4	52434.3.333074.GAAACACG-ACTCTGAG	bins.4	k__Bacteria	(UID203)	5449	104	58	97	7	0	0	0	0	12.07	0	0	201594	FALSE	FALSE	NA	NA	No
52434.3.333074.GAAACACG-ACTCTGAG:bins.5	52434.3.333074.GAAACACG-ACTCTGAG	bins.5	o__Burkholderiales	(UID4001)	108	552	243	115	265	106	36	26	4	82.38	52.57	56.1	3142469	FALSE	FALSE	d__Bacteria;p__Proteobacteria;c__Gammaproteobacteria;o__Burkholderiales;f__Burkholderiaceae;g__Polynucleobacter;s__	NA	No
52434.3.333074.GAAACACG-ACTCTGAG:bins.6	52434.3.333074.GAAACACG-ACTCTGAG	bins.6	k__Bacteria	(UID203)	5449	104	58	56	28	20	0	0	0	68.97	30.17	85	1575245	FALSE	FALSE	d__Bacteria;p__Actinobacteriota;c__Actinomycetia;o__Nanopelagicales;f__Nanopelagicaceae;g__Planktophila;s__	NA	No
52434.3.333074.GAAACACG-ACTCTGAG:bins.7	52434.3.333074.GAAACACG-ACTCTGAG	bins.7	f__Enterobacteriaceae	(UID5124)	134	1173	336	38	1129	6	0	0	0	96.77	0.44	16.67	4392244	TRUE	TRUE	d__Bacteria;p__Proteobacteria;c__Gammaproteobacteria;o__Enterobacterales;f__Enterobacteriaceae;g__Escherichia;s__Escherichia flexneri	7	No
52434.3.333074.GAAACACG-ACTCTGAG:bins.8	52434.3.333074.GAAACACG-ACTCTGAG	bins.8	p__Bacteroidetes	(UID2591)	364	303	203	3	296	4	0	0	0	98.52	1.15	25	7794345	TRUE	TRUE	d__Bacteria;p__Bacteroidota;c__Bacteroidia;o__Chitinophagales;f__Chitinophagaceae;g__Chitinophaga;s__Chitinophaga polysaccharea	5	No
52434.3.333074.GAAACACG-ACTCTGAG:bins.9	52434.3.333074.GAAACACG-ACTCTGAG	bins.9	k__Bacteria	(UID203)	5449	103	58	78	25	0	0	0	0	37.23	0	0	1007647	FALSE	FALSE	d__Bacteria;p__Actinobacteriota;c__Actinomycetia;o__Nanopelagicales;f__Nanopelagicaceae;g__Planktophila;s__	NA	No
52434.3.333074.GAAAGCTG-TTCGTCTG:bins.1	52434.3.333074.GAAAGCTG-TTCGTCTG	bins.1	o__Actinomycetales	(UID1696)	455	315	190	200	114	1	0	0	0	33.66	0.53	0	475333	FALSE	FALSE	d__Bacteria;p__Actinobacteriota;c__Actinomycetia;o__Nanopelagicales;f__Nanopelagicaceae;g__Planktophila;s__	NA	No
52434.3.333074.GAAAGCTG-TTCGTCTG:bins.2	52434.3.333074.GAAAGCTG-TTCGTCTG	bins.2	k__Bacteria	(UID203)	5449	104	58	94	10	0	0	0	0	11.19	0	0	1847920	FALSE	FALSE	d__Bacteria;p__Bacteroidota;c__Bacteroidia;o__Chitinophagales;f__Chitinophagaceae;g__Chitinophaga;s__Chitinophaga polysaccharea	NA	No
52434.3.333074.GAAAGCTG-TTCGTCTG:bins.3	52434.3.333074.GAAAGCTG-TTCGTCTG	bins.3	root	(UID1)	5656	56	24	56	0	0	0	0	0	0	0	0	241214	FALSE	FALSE	NA	NA	No
52434.3.333074.GACGGTTT-CATATGGC:bins.1	52434.3.333074.GACGGTTT-CATATGGC	bins.1	k__Bacteria	(UID203)	5449	103	58	70	33	0	0	0	0	42.01	0	0	659678	FALSE	FALSE	d__Bacteria;p__Actinobacteriota;c__Actinomycetia;o__Nanopelagicales;f__Nanopelagicaceae;g__Planktophila;s__	NA	No
52434.3.333074.GACGGTTT-CATATGGC:bins.2	52434.3.333074.GACGGTTT-CATATGGC	bins.2	f__Enterobacteriaceae	(UID5124)	134	1173	336	537	628	8	0	0	0	60.07	0.36	0	2563036	FALSE	TRUE	d__Bacteria;p__Proteobacteria;c__Gammaproteobacteria;o__Enterobacterales;f__Enterobacteriaceae;g__Escherichia;s__Escherichia flexneri	7	No
52434.3.333074.GACGGTTT-CATATGGC:bins.3	52434.3.333074.GACGGTTT-CATATGGC	bins.3	k__Bacteria	(UID203)	5449	104	58	80	24	0	0	0	0	36.21	0	0	4754980	FALSE	FALSE	d__Bacteria;p__Bacteroidota;c__Bacteroidia;o__Chitinophagales;f__Chitinophagaceae;g__Chitinophaga;s__Chitinophaga polysaccharea	NA	No
52434.3.333074.GACGGTTT-CATATGGC:bins.4	52434.3.333074.GACGGTTT-CATATGGC	bins.4	k__Bacteria	(UID203)	5449	104	58	74	29	1	0	0	0	39.26	1.72	100	538265	FALSE	FALSE	d__Bacteria;p__Actinobacteriota;c__Actinomycetia;o__Nanopelagicales;f__Nanopelagicaceae;g__Planktophila;s__	NA	No
52434.3.333074.GACGGTTT-CATATGGC:bins.5	52434.3.333074.GACGGTTT-CATATGGC	bins.5	k__Bacteria	(UID203)	5449	104	58	97	7	0	0	0	0	11.21	0	0	208363	FALSE	FALSE	NA	NA	No
52434.3.333074.GACTGGTT-TGAACGTC:bins.1	52434.3.333074.GACTGGTT-TGAACGTC	bins.1	k__Bacteria	(UID203)	5449	104	58	80	23	1	0	0	0	32.76	1.72	100	386257	FALSE	FALSE	d__Bacteria;p__Actinobacteriota;c__Actinomycetia;o__Nanopelagicales;f__Nanopelagicaceae;g__Planktophila;s__	NA	No
52434.3.333074.GACTGGTT-TGAACGTC:bins.10	52434.3.333074.GACTGGTT-TGAACGTC	bins.10	k__Bacteria	(UID203)	5449	103	58	68	24	10	1	0	0	49.57	18.97	84.62	1231640	FALSE	FALSE	d__Bacteria;p__Actinobacteriota;c__Actinomycetia;o__Nanopelagicales;f__Nanopelagicaceae;g__Planktophila;s__	NA	No
52434.3.333074.GACTGGTT-TGAACGTC:bins.2	52434.3.333074.GACTGGTT-TGAACGTC	bins.2	p__Bacteroidetes	(UID2591)	364	303	203	3	297	3	0	0	0	99.01	0.66	0	7785054	TRUE	TRUE	d__Bacteria;p__Bacteroidota;c__Bacteroidia;o__Chitinophagales;f__Chitinophagaceae;g__Chitinophaga;s__Chitinophaga polysaccharea	5	No
52434.3.333074.GACTGGTT-TGAACGTC:bins.3	52434.3.333074.GACTGGTT-TGAACGTC	bins.3	k__Bacteria	(UID203)	5449	104	58	93	11	0	0	0	0	16.38	0	0	358072	FALSE	FALSE	NA	NA	No
52434.3.333074.GACTGGTT-TGAACGTC:bins.4	52434.3.333074.GACTGGTT-TGAACGTC	bins.4	f__Enterobacteriaceae	(UID5124)	134	1173	336	51	1121	1	0	0	0	97.43	0.04	0	4352589	TRUE	TRUE	d__Bacteria;p__Proteobacteria;c__Gammaproteobacteria;o__Enterobacterales;f__Enterobacteriaceae;g__Escherichia;s__Escherichia flexneri	7	No
52434.3.333074.GACTGGTT-TGAACGTC:bins.5	52434.3.333074.GACTGGTT-TGAACGTC	bins.5	k__Bacteria	(UID203)	5449	104	58	82	22	0	0	0	0	25.63	0	0	523796	FALSE	FALSE	d__Bacteria;p__Actinobacteriota;c__Actinomycetia;o__Nanopelagicales;f__Nanopelagicaceae;g__Planktophila;s__	NA	No
52434.3.333074.GACTGGTT-TGAACGTC:bins.6	52434.3.333074.GACTGGTT-TGAACGTC	bins.6	o__Burkholderiales	(UID4001)	108	552	243	85	270	145	30	20	2	89.47	61.01	55.73	2960063	FALSE	FALSE	d__Bacteria;p__Proteobacteria;c__Gammaproteobacteria;o__Burkholderiales;f__Burkholderiaceae;g__Polynucleobacter;s__	NA	No
52434.3.333074.GACTGGTT-TGAACGTC:bins.7	52434.3.333074.GACTGGTT-TGAACGTC	bins.7	k__Bacteria	(UID203)	5449	103	58	67	36	0	0	0	0	57.76	0	0	1026879	FALSE	TRUE	d__Bacteria;p__Actinobacteriota;c__Actinomycetia;o__Nanopelagicales;f__Nanopelagicaceae;g__Planktophila;s__	13	No
52434.3.333074.GACTGGTT-TGAACGTC:bins.8	52434.3.333074.GACTGGTT-TGAACGTC	bins.8	o__Burkholderiales	(UID4001)	108	570	250	408	160	2	0	0	0	28.34	0.4	0	374319	FALSE	FALSE	d__Bacteria;p__Proteobacteria;c__Gammaproteobacteria;o__Burkholderiales;f__Burkholderiaceae;g__Polynucleobacter;s__	NA	No
52434.3.333074.GACTGGTT-TGAACGTC:bins.9	52434.3.333074.GACTGGTT-TGAACGTC	bins.9	o__Burkholderiales	(UID4000)	193	427	214	170	198	58	1	0	0	60.11	12.82	65.57	3008189	FALSE	FALSE	d__Bacteria;p__Proteobacteria;c__Gammaproteobacteria;o__Burkholderiales;f__Burkholderiaceae;g__Limnohabitans;s__	NA	No
52434.3.333074.GAGATCAG-ATCGGATC:bins.1	52434.3.333074.GAGATCAG-ATCGGATC	bins.1	root	(UID1)	5656	56	24	56	0	0	0	0	0	0	0	0	416215	FALSE	FALSE	NA	NA	No
52434.3.333074.GAGTCAGA-TCCCCATA:bins.1	52434.3.333074.GAGTCAGA-TCCCCATA	bins.1	g__Pseudomonas	(UID4525)	39	1389	369	61	1317	10	1	0	0	96.97	1.63	15.38	5563750	TRUE	TRUE	d__Bacteria;p__Proteobacteria;c__Gammaproteobacteria;o__Pseudomonadales;f__Pseudomonadaceae;g__Pseudomonas_E;s__Pseudomonas_E hunanensis	3	No
52434.3.333074.GAGTCAGA-TCCCCATA:bins.2	52434.3.333074.GAGTCAGA-TCCCCATA	bins.2	f__Enterobacteriaceae	(UID5124)	134	1173	336	361	806	6	0	0	0	63.41	0.31	0	2648492	FALSE	TRUE	d__Bacteria;p__Proteobacteria;c__Gammaproteobacteria;o__Enterobacterales;f__Enterobacteriaceae;g__Escherichia;s__Escherichia flexneri	7	No
52434.3.333074.GATACCGT-GGTTTGGT:bins.1	52434.3.333074.GATACCGT-GGTTTGGT	bins.1	k__Bacteria	(UID203)	5449	104	58	81	20	3	0	0	0	34.48	5.17	66.67	1302543	FALSE	FALSE	d__Bacteria;p__Bacteroidota;c__Bacteroidia;o__Flavobacteriales;f__Crocinitomicaceae;g__UBA952;s__	NA	No
52434.3.333074.GATACCGT-GGTTTGGT:bins.2	52434.3.333074.GATACCGT-GGTTTGGT	bins.2	f__Enterobacteriaceae	(UID5124)	134	1173	336	362	804	6	1	0	0	66.42	0.49	11.11	2972141	FALSE	TRUE	d__Bacteria;p__Proteobacteria;c__Gammaproteobacteria;o__Enterobacterales;f__Enterobacteriaceae;g__Escherichia;s__Escherichia flexneri	7	No
52434.3.333074.GATACCGT-GGTTTGGT:bins.3	52434.3.333074.GATACCGT-GGTTTGGT	bins.3	k__Bacteria	(UID203)	5449	104	58	67	37	0	0	0	0	37.82	0	0	596634	FALSE	FALSE	d__Bacteria;p__Actinobacteriota;c__Actinomycetia;o__Nanopelagicales;f__Nanopelagicaceae;g__Planktophila;s__	NA	No
52434.3.333074.GATACCGT-GGTTTGGT:bins.4	52434.3.333074.GATACCGT-GGTTTGGT	bins.4	o__Burkholderiales	(UID4001)	108	570	250	471	98	1	0	0	0	15.17	0.4	0	221569	FALSE	FALSE	d__Bacteria;p__Proteobacteria;c__Gammaproteobacteria;o__Burkholderiales;f__Burkholderiaceae;g__Polynucleobacter;s__	NA	No
52434.3.333074.GATACCGT-GGTTTGGT:bins.5	52434.3.333074.GATACCGT-GGTTTGGT	bins.5	p__Bacteroidetes	(UID2591)	364	303	203	165	138	0	0	0	0	46.22	0	0	3883105	FALSE	FALSE	d__Bacteria;p__Bacteroidota;c__Bacteroidia;o__Chitinophagales;f__Chitinophagaceae;g__Chitinophaga;s__Chitinophaga polysaccharea	NA	No
52434.3.333074.GATACCGT-GGTTTGGT:bins.6	52434.3.333074.GATACCGT-GGTTTGGT	bins.6	k__Bacteria	(UID203)	5449	104	58	66	38	0	0	0	0	49.37	0	0	871967	FALSE	FALSE	d__Bacteria;p__Actinobacteriota;c__Actinomycetia;o__Nanopelagicales;f__Nanopelagicaceae;g__Planktophila;s__	NA	No
52434.3.333074.GATACCGT-GGTTTGGT:bins.7	52434.3.333074.GATACCGT-GGTTTGGT	bins.7	root	(UID1)	5656	56	24	56	0	0	0	0	0	0	0	0	236944	FALSE	FALSE	NA	NA	No
52434.3.333074.GATACCGT-GGTTTGGT:bins.8	52434.3.333074.GATACCGT-GGTTTGGT	bins.8	o__Burkholderiales	(UID4001)	108	552	243	291	203	56	2	0	0	49.61	12.22	48.39	1491745	FALSE	FALSE	d__Bacteria;p__Proteobacteria;c__Gammaproteobacteria;o__Burkholderiales;f__Burkholderiaceae;g__Polynucleobacter;s__	NA	No
52434.3.333074.GATCCGAT-CTGATCTC:bins.1	52434.3.333074.GATCCGAT-CTGATCTC	bins.1	root	(UID1)	5656	56	24	56	0	0	0	0	0	0	0	0	319074	FALSE	FALSE	NA	NA	No
52434.3.333074.GATCCGAT-CTGATCTC:bins.2	52434.3.333074.GATCCGAT-CTGATCTC	bins.2	root	(UID1)	5656	56	24	55	1	0	0	0	0	4.17	0	0	278857	FALSE	FALSE	NA	NA	No
52434.3.333074.GATCCGAT-CTGATCTC:bins.3	52434.3.333074.GATCCGAT-CTGATCTC	bins.3	k__Bacteria	(UID203)	5449	104	58	90	13	1	0	0	0	20.69	1.72	100	560377	FALSE	FALSE	d__Bacteria;p__Bacteroidota;c__Bacteroidia;o__Flavobacteriales;f__Crocinitomicaceae;g__UBA952;s__	NA	No
52434.3.333074.GATCCGAT-CTGATCTC:bins.4	52434.3.333074.GATCCGAT-CTGATCTC	bins.4	p__Bacteroidetes	(UID2591)	364	303	203	67	232	4	0	0	0	77.09	0.82	0	5142463	FALSE	TRUE	d__Bacteria;p__Bacteroidota;c__Bacteroidia;o__Chitinophagales;f__Chitinophagaceae;g__Chitinophaga;s__Chitinophaga polysaccharea	5	No
52434.3.333074.GATCCGAT-CTGATCTC:bins.5	52434.3.333074.GATCCGAT-CTGATCTC	bins.5	k__Bacteria	(UID203)	5449	104	58	92	12	0	0	0	0	17.24	0	0	224764	FALSE	FALSE	d__Bacteria;p__Proteobacteria;c__Gammaproteobacteria;o__Burkholderiales;f__Burkholderiaceae;g__Polynucleobacter;s__	NA	No
52434.3.333074.GATCCGAT-CTGATCTC:bins.6	52434.3.333074.GATCCGAT-CTGATCTC	bins.6	k__Bacteria	(UID203)	5449	104	58	95	7	2	0	0	0	13.79	3.45	0	979672	FALSE	FALSE	d__Bacteria;p__Proteobacteria;c__Gammaproteobacteria;o__Burkholderiales;f__Burkholderiaceae;g__Polynucleobacter;s__	NA	No
52434.3.333074.GATCCGAT-CTGATCTC:bins.7	52434.3.333074.GATCCGAT-CTGATCTC	bins.7	o__Actinomycetales	(UID1590)	562	286	170	188	98	0	0	0	0	35.22	0	0	535625	FALSE	FALSE	d__Bacteria;p__Actinobacteriota;c__Actinomycetia;o__Nanopelagicales;f__Nanopelagicaceae;g__Planktophila;s__	NA	No
52434.3.333074.GATGGTAG-CCCTCAAT:bins.1	52434.3.333074.GATGGTAG-CCCTCAAT	bins.1	f__Enterobacteriaceae	(UID5124)	134	1173	336	23	1146	4	0	0	0	98.25	0.31	50	4363515	TRUE	TRUE	d__Bacteria;p__Proteobacteria;c__Gammaproteobacteria;o__Enterobacterales;f__Enterobacteriaceae;g__Escherichia;s__Escherichia flexneri	7	No
52434.3.333074.GATGGTAG-CCCTCAAT:bins.2	52434.3.333074.GATGGTAG-CCCTCAAT	bins.2	k__Bacteria	(UID203)	5449	104	58	94	10	0	0	0	0	13.79	0	0	365689	FALSE	FALSE	d__Bacteria;p__Proteobacteria;c__Gammaproteobacteria;o__Pseudomonadales;f__Pseudomonadaceae;g__Pseudomonas_E;s__Pseudomonas_E hunanensis	NA	No
52434.3.333074.GATGGTAG-CCCTCAAT:bins.3	52434.3.333074.GATGGTAG-CCCTCAAT	bins.3	k__Bacteria	(UID203)	5449	104	58	99	5	0	0	0	0	0.78	0	0	1295261	FALSE	FALSE	NA	NA	No
52434.3.333074.GATGGTAG-CCCTCAAT:bins.4	52434.3.333074.GATGGTAG-CCCTCAAT	bins.4	root	(UID1)	5656	56	24	56	0	0	0	0	0	0	0	0	205132	FALSE	FALSE	NA	NA	No
52434.3.333074.GATGGTAG-CCCTCAAT:bins.5	52434.3.333074.GATGGTAG-CCCTCAAT	bins.5	k__Bacteria	(UID203)	5449	103	58	73	30	0	0	0	0	41.38	0	0	658613	FALSE	FALSE	d__Bacteria;p__Actinobacteriota;c__Actinomycetia;o__Nanopelagicales;f__Nanopelagicaceae;g__Planktophila;s__	NA	No
52434.3.333074.GATGGTAG-CCCTCAAT:bins.6	52434.3.333074.GATGGTAG-CCCTCAAT	bins.6	o__Actinomycetales	(UID1696)	455	315	190	215	98	2	0	0	0	29.41	0.7	50	442104	FALSE	FALSE	d__Bacteria;p__Actinobacteriota;c__Actinomycetia;o__Nanopelagicales;f__Nanopelagicaceae;g__Planktophila;s__	NA	No
52434.3.333074.GATGGTAG-CCCTCAAT:bins.7	52434.3.333074.GATGGTAG-CCCTCAAT	bins.7	root	(UID1)	5656	56	24	56	0	0	0	0	0	0	0	0	206019	FALSE	FALSE	NA	NA	No
52434.3.333074.GATGGTAG-CCCTCAAT:bins.8	52434.3.333074.GATGGTAG-CCCTCAAT	bins.8	k__Bacteria	(UID203)	5449	104	58	95	9	0	0	0	0	12.41	0	0	306587	FALSE	FALSE	NA	NA	No
52434.3.333074.GCCAAATC-GGAGTTGA:bins.1	52434.3.333074.GCCAAATC-GGAGTTGA	bins.1	root	(UID1)	5656	56	24	56	0	0	0	0	0	0	0	0	231118	FALSE	FALSE	NA	NA	No
52434.3.333074.GCCAAATC-GGAGTTGA:bins.2	52434.3.333074.GCCAAATC-GGAGTTGA	bins.2	k__Bacteria	(UID203)	5449	104	58	85	19	0	0	0	0	25.31	0	0	1888552	FALSE	FALSE	d__Bacteria;p__Proteobacteria;c__Gammaproteobacteria;o__Enterobacterales;f__Enterobacteriaceae;g__Escherichia;s__Escherichia coli_D	NA	No
52434.3.333074.GCGATTGT-CACGACTA:bins.1	52434.3.333074.GCGATTGT-CACGACTA	bins.1	g__Pseudomonas	(UID4525)	39	1389	369	29	1350	9	1	0	0	99.17	1.25	0	5934908	TRUE	TRUE	d__Bacteria;p__Proteobacteria;c__Gammaproteobacteria;o__Pseudomonadales;f__Pseudomonadaceae;g__Pseudomonas_E;s__Pseudomonas_E hunanensis	3	No
52434.3.333074.GCGATTGT-CACGACTA:bins.2	52434.3.333074.GCGATTGT-CACGACTA	bins.2	f__Enterobacteriaceae	(UID5124)	134	1173	336	14	1157	2	0	0	0	98.63	0.09	0	4423708	TRUE	TRUE	d__Bacteria;p__Proteobacteria;c__Gammaproteobacteria;o__Enterobacterales;f__Enterobacteriaceae;g__Escherichia;s__Escherichia flexneri	7	No
52434.3.333074.GCGGATTT-TCTTGCCA:bins.1	52434.3.333074.GCGGATTT-TCTTGCCA	bins.1	root	(UID1)	5656	56	24	55	1	0	0	0	0	4.17	0	0	518744	FALSE	FALSE	NA	NA	No
52434.3.333074.GCGGATTT-TCTTGCCA:bins.2	52434.3.333074.GCGGATTT-TCTTGCCA	bins.2	g__Pseudomonas	(UID4525)	39	1389	369	25	1355	8	1	0	0	99.39	1.2	0	5944573	TRUE	TRUE	d__Bacteria;p__Proteobacteria;c__Gammaproteobacteria;o__Pseudomonadales;f__Pseudomonadaceae;g__Pseudomonas_E;s__Pseudomonas_E hunanensis	3	No
52434.3.333074.GCGGATTT-TCTTGCCA:bins.3	52434.3.333074.GCGGATTT-TCTTGCCA	bins.3	f__Enterobacteriaceae	(UID5124)	134	1173	336	19	1153	1	0	0	0	98.58	0.04	0	4395520	TRUE	TRUE	d__Bacteria;p__Proteobacteria;c__Gammaproteobacteria;o__Enterobacterales;f__Enterobacteriaceae;g__Escherichia;s__Escherichia flexneri	7	No
52434.3.333074.GCTCATGA-GCAGTGTT:bins.1	52434.3.333074.GCTCATGA-GCAGTGTT	bins.1	o__Burkholderiales	(UID4000)	193	427	214	203	216	8	0	0	0	59.28	2.18	12.5	1638845	FALSE	TRUE	d__Bacteria;p__Proteobacteria;c__Gammaproteobacteria;o__Burkholderiales;f__Burkholderiaceae;g__Limnohabitans;s__	6	No
52434.3.333074.GGTAAGCA-GAATGGGT:bins.1	52434.3.333074.GGTAAGCA-GAATGGGT	bins.1	g__Pseudomonas	(UID4525)	39	1389	369	17	1363	8	1	0	0	98.88	1.2	0	5961645	TRUE	TRUE	d__Bacteria;p__Proteobacteria;c__Gammaproteobacteria;o__Pseudomonadales;f__Pseudomonadaceae;g__Pseudomonas_E;s__Pseudomonas_E hunanensis	3	No
52434.3.333074.GGTAAGCA-GAATGGGT:bins.2	52434.3.333074.GGTAAGCA-GAATGGGT	bins.2	root	(UID1)	5656	56	24	52	4	0	0	0	0	16.67	0	0	842950	FALSE	FALSE	d__Bacteria;p__Proteobacteria;c__Alphaproteobacteria;o__Sphingomonadales;f__Sphingomonadaceae;g__Novosphingobium;s__	NA	No
52434.3.333074.GGTAAGCA-GAATGGGT:bins.3	52434.3.333074.GGTAAGCA-GAATGGGT	bins.3	k__Bacteria	(UID203)	5449	104	58	88	15	1	0	0	0	24.14	1.72	0	377438	FALSE	FALSE	d__Bacteria;p__Proteobacteria;c__Gammaproteobacteria;o__Burkholderiales;f__Burkholderiaceae;g__Polynucleobacter;s__	NA	No
52434.3.333074.GGTAAGCA-GAATGGGT:bins.4	52434.3.333074.GGTAAGCA-GAATGGGT	bins.4	f__Enterobacteriaceae	(UID5124)	134	1173	336	8	1164	1	0	0	0	99.52	0.04	0	4492813	TRUE	TRUE	d__Bacteria;p__Proteobacteria;c__Gammaproteobacteria;o__Enterobacterales;f__Enterobacteriaceae;g__Escherichia;s__Escherichia flexneri	7	No
52434.3.333074.GGTAAGCA-GAATGGGT:bins.5	52434.3.333074.GGTAAGCA-GAATGGGT	bins.5	k__Bacteria	(UID203)	5449	104	58	87	17	0	0	0	0	24.14	0	0	3597413	FALSE	FALSE	d__Bacteria;p__Bacteroidota;c__Bacteroidia;o__Chitinophagales;f__Chitinophagaceae;g__Chitinophaga;s__Chitinophaga polysaccharea	NA	No
52434.3.333074.GGTAAGCA-GAATGGGT:bins.6	52434.3.333074.GGTAAGCA-GAATGGGT	bins.6	k__Bacteria	(UID203)	5449	104	58	68	36	0	0	0	0	48.42	0	0	477547	FALSE	FALSE	d__Bacteria;p__Actinobacteriota;c__Actinomycetia;o__Nanopelagicales;f__Nanopelagicaceae;g__Planktophila;s__	NA	No
52434.3.333074.GGTAAGCA-GAATGGGT:bins.7	52434.3.333074.GGTAAGCA-GAATGGGT	bins.7	o__Actinomycetales	(UID1696)	455	315	190	109	128	78	0	0	0	69.38	26.2	65.38	1423863	FALSE	FALSE	d__Bacteria;p__Actinobacteriota;c__Actinomycetia;o__Nanopelagicales;f__Nanopelagicaceae;g__Planktophila;s__	NA	No
52434.3.333074.GGTAAGCA-GAATGGGT:bins.8	52434.3.333074.GGTAAGCA-GAATGGGT	bins.8	o__Burkholderiales	(UID4000)	193	427	214	2	155	180	74	12	4	99.07	101.83	28.82	5377325	FALSE	FALSE	d__Bacteria;p__Proteobacteria;c__Gammaproteobacteria;o__Burkholderiales;f__Burkholderiaceae;g__Limnohabitans;s__	NA	No
52434.3.333074.GTACGCTA-GAGTAGCA:bins.1	52434.3.333074.GTACGCTA-GAGTAGCA	bins.1	k__Bacteria	(UID203)	5449	104	58	63	40	1	0	0	0	49.42	0.86	100	606598	FALSE	FALSE	d__Bacteria;p__Actinobacteriota;c__Actinomycetia;o__Nanopelagicales;f__Nanopelagicaceae;g__Planktophila;s__	NA	No
52434.3.333074.GTACGCTA-GAGTAGCA:bins.2	52434.3.333074.GTACGCTA-GAGTAGCA	bins.2	f__Enterobacteriaceae	(UID5124)	134	1173	336	37	1124	12	0	0	0	96.74	1.28	8.33	4207944	TRUE	TRUE	d__Bacteria;p__Proteobacteria;c__Gammaproteobacteria;o__Enterobacterales;f__Enterobacteriaceae;g__Escherichia;s__Escherichia flexneri	7	No
52434.3.333074.GTACGCTA-GAGTAGCA:bins.3	52434.3.333074.GTACGCTA-GAGTAGCA	bins.3	k__Bacteria	(UID203)	5449	104	58	43	32	29	0	0	0	79.7	40.99	75.86	1708706	FALSE	FALSE	d__Bacteria;p__Actinobacteriota;c__Actinomycetia;o__Nanopelagicales;f__Nanopelagicaceae;g__Planktophila;s__	NA	No
52434.3.333074.GTACGCTA-GAGTAGCA:bins.4	52434.3.333074.GTACGCTA-GAGTAGCA	bins.4	o__Burkholderiales	(UID4000)	193	427	214	144	274	9	0	0	0	69.7	1.96	22.22	1913693	FALSE	TRUE	d__Bacteria;p__Proteobacteria;c__Gammaproteobacteria;o__Burkholderiales;f__Burkholderiaceae;g__Limnohabitans;s__	6	No
52434.3.333074.GTACGCTA-GAGTAGCA:bins.5	52434.3.333074.GTACGCTA-GAGTAGCA	bins.5	o__Burkholderiales	(UID4000)	193	427	214	123	190	94	20	0	0	74.07	38.29	43.51	3147453	FALSE	FALSE	d__Bacteria;p__Proteobacteria;c__Gammaproteobacteria;o__Burkholderiales;f__Burkholderiaceae;g__Limnohabitans;s__	NA	No
52434.3.333074.GTACGCTA-GAGTAGCA:bins.6	52434.3.333074.GTACGCTA-GAGTAGCA	bins.6	root	(UID1)	5656	56	24	56	0	0	0	0	0	0	0	0	1270925	FALSE	FALSE	NA	NA	No
52434.3.333074.GTACGCTA-GAGTAGCA:bins.7	52434.3.333074.GTACGCTA-GAGTAGCA	bins.7	k__Bacteria	(UID203)	5449	104	58	101	3	0	0	0	0	5.17	0	0	351179	FALSE	FALSE	NA	NA	No
52434.3.333074.GTCAAAGG-TCTCCCTT:bins.1	52434.3.333074.GTCAAAGG-TCTCCCTT	bins.1	root	(UID1)	5656	56	24	56	0	0	0	0	0	0	0	0	231263	FALSE	FALSE	NA	NA	No
52434.3.333074.GTCCCTTA-TAGATGGG:bins.1	52434.3.333074.GTCCCTTA-TAGATGGG	bins.1	o__Sphingomonadales	(UID3310)	26	569	293	230	339	0	0	0	0	62.44	0	0	1487259	FALSE	TRUE	d__Bacteria;p__Proteobacteria;c__Alphaproteobacteria;o__Sphingomonadales;f__Sphingomonadaceae;g__Novosphingobium;s__	2	No
52434.3.333074.GTCCCTTA-TAGATGGG:bins.2	52434.3.333074.GTCCCTTA-TAGATGGG	bins.2	o__Burkholderiales	(UID4000)	193	427	214	254	162	6	5	0	0	47.91	3.89	19.05	1627179	FALSE	FALSE	d__Bacteria;p__Proteobacteria;c__Gammaproteobacteria;o__Burkholderiales;f__Burkholderiaceae;g__Limnohabitans;s__	NA	No
52434.3.333074.GTCCCTTA-TAGATGGG:bins.3	52434.3.333074.GTCCCTTA-TAGATGGG	bins.3	f__Enterobacteriaceae	(UID5124)	134	1173	336	153	1005	15	0	0	0	89.84	1.17	13.33	3954596	FALSE	TRUE	d__Bacteria;p__Proteobacteria;c__Gammaproteobacteria;o__Enterobacterales;f__Enterobacteriaceae;g__Escherichia;s__Escherichia flexneri	7	No
52434.3.333074.GTCCCTTA-TAGATGGG:bins.4	52434.3.333074.GTCCCTTA-TAGATGGG	bins.4	k__Bacteria	(UID203)	5449	103	57	99	4	0	0	0	0	7.02	0	0	230683	FALSE	FALSE	d__Bacteria;p__Actinobacteriota;c__Actinomycetia;o__Nanopelagicales;f__Nanopelagicaceae;g__Planktophila;s__	NA	No
52434.3.333074.GTCCGAAT-GGGATACA:bins.1	52434.3.333074.GTCCGAAT-GGGATACA	bins.1	o__Burkholderiales	(UID4000)	193	427	214	141	192	77	14	2	1	77.66	36.44	72.34	3234214	FALSE	FALSE	d__Bacteria;p__Proteobacteria;c__Gammaproteobacteria;o__Burkholderiales;f__Burkholderiaceae;g__Limnohabitans;s__	NA	No
52434.3.333074.GTCCGAAT-GGGATACA:bins.2	52434.3.333074.GTCCGAAT-GGGATACA	bins.2	k__Bacteria	(UID203)	5449	103	58	71	32	0	0	0	0	45.26	0	0	505680	FALSE	FALSE	d__Bacteria;p__Actinobacteriota;c__Actinomycetia;o__Nanopelagicales;f__Nanopelagicaceae;g__Planktophila;s__	NA	No
52434.3.333074.GTCCGAAT-GGGATACA:bins.3	52434.3.333074.GTCCGAAT-GGGATACA	bins.3	k__Bacteria	(UID203)	5449	104	58	55	23	23	2	1	0	74.14	43.97	80	1661540	FALSE	FALSE	d__Bacteria;p__Actinobacteriota;c__Actinomycetia;o__Nanopelagicales;f__Nanopelagicaceae;g__Planktophila;s__	NA	No
52434.3.333074.GTCCGAAT-GGGATACA:bins.4	52434.3.333074.GTCCGAAT-GGGATACA	bins.4	root	(UID1)	5656	56	24	55	1	0	0	0	0	4.17	0	0	1928682	FALSE	FALSE	NA	NA	No
52434.3.333074.GTCCGAAT-GGGATACA:bins.5	52434.3.333074.GTCCGAAT-GGGATACA	bins.5	f__Enterobacteriaceae	(UID5124)	134	1173	336	38	1132	3	0	0	0	95.56	0.21	0	4031808	TRUE	TRUE	d__Bacteria;p__Proteobacteria;c__Gammaproteobacteria;o__Enterobacterales;f__Enterobacteriaceae;g__Escherichia;s__Escherichia flexneri	7	No
52434.3.333074.GTCCGAAT-GGGATACA:bins.6	52434.3.333074.GTCCGAAT-GGGATACA	bins.6	o__Burkholderiales	(UID4000)	193	427	214	35	380	12	0	0	0	90.7	2.8	16.67	2342987	TRUE	TRUE	d__Bacteria;p__Proteobacteria;c__Gammaproteobacteria;o__Burkholderiales;f__Burkholderiaceae;g__Limnohabitans;s__	6	No
52434.3.333074.GTGGTAAG-ATCACCAG:bins.1	52434.3.333074.GTGGTAAG-ATCACCAG	bins.1	p__Bacteroidetes	(UID2591)	364	303	203	121	179	3	0	0	0	67.1	0.66	0	6135228	FALSE	TRUE	d__Bacteria;p__Bacteroidota;c__Bacteroidia;o__Chitinophagales;f__Chitinophagaceae;g__Chitinophaga;s__Chitinophaga polysaccharea	5	No
52434.3.333074.GTGGTAAG-ATCACCAG:bins.2	52434.3.333074.GTGGTAAG-ATCACCAG	bins.2	root	(UID1)	5656	56	24	54	2	0	0	0	0	8.33	0	0	1265532	FALSE	FALSE	d__Bacteria;p__Proteobacteria;c__Gammaproteobacteria;o__Burkholderiales;f__Burkholderiaceae;g__Limnohabitans;s__	NA	No
52434.3.333074.GTGGTAAG-ATCACCAG:bins.3	52434.3.333074.GTGGTAAG-ATCACCAG	bins.3	k__Bacteria	(UID203)	5449	104	58	100	4	0	0	0	0	6.9	0	0	266448	FALSE	FALSE	NA	NA	No
52434.3.333074.GTGGTAAG-ATCACCAG:bins.4	52434.3.333074.GTGGTAAG-ATCACCAG	bins.4	k__Bacteria	(UID203)	5449	103	58	72	31	0	0	0	0	44.83	0	0	580456	FALSE	FALSE	d__Bacteria;p__Actinobacteriota;c__Actinomycetia;o__Nanopelagicales;f__Nanopelagicaceae;g__Planktophila;s__	NA	No
52434.3.333074.GTGGTAAG-ATCACCAG:bins.5	52434.3.333074.GTGGTAAG-ATCACCAG	bins.5	k__Bacteria	(UID203)	5449	104	58	90	14	0	0	0	0	15.52	0	0	227729	FALSE	FALSE	d__Bacteria;p__Proteobacteria;c__Gammaproteobacteria;o__Burkholderiales;f__Burkholderiaceae;g__Polynucleobacter;s__	NA	No
52434.3.333074.GTGGTAAG-ATCACCAG:bins.6	52434.3.333074.GTGGTAAG-ATCACCAG	bins.6	k__Bacteria	(UID203)	5449	104	58	53	36	15	0	0	0	71.16	23.28	60	1553829	FALSE	FALSE	d__Bacteria;p__Actinobacteriota;c__Actinomycetia;o__Nanopelagicales;f__Nanopelagicaceae;g__Planktophila;s__	NA	No
52434.3.333074.GTGGTAAG-ATCACCAG:bins.7	52434.3.333074.GTGGTAAG-ATCACCAG	bins.7	f__Enterobacteriaceae	(UID5124)	134	1173	336	168	995	10	0	0	0	85.25	0.36	20	3800605	FALSE	TRUE	d__Bacteria;p__Proteobacteria;c__Gammaproteobacteria;o__Enterobacterales;f__Enterobacteriaceae;g__Escherichia;s__Escherichia flexneri	7	No
52434.3.333074.GTGGTAAG-ATCACCAG:bins.8	52434.3.333074.GTGGTAAG-ATCACCAG	bins.8	o__Burkholderiales	(UID4001)	108	549	242	223	271	54	1	0	0	56.69	10.06	43.86	1448902	FALSE	FALSE	d__Bacteria;p__Proteobacteria;c__Gammaproteobacteria;o__Burkholderiales;f__Burkholderiaceae;g__Polynucleobacter;s__	NA	No
52434.3.333074.GTTTGTCC-CCTACATC:bins.1	52434.3.333074.GTTTGTCC-CCTACATC	bins.1	k__Bacteria	(UID203)	5449	104	58	81	19	3	1	0	0	35.34	6.9	16.67	1018701	FALSE	FALSE	d__Bacteria;p__Proteobacteria;c__Gammaproteobacteria;o__Burkholderiales;f__Burkholderiaceae;g__Polynucleobacter;s__	NA	No
52434.3.333074.GTTTGTCC-CCTACATC:bins.2	52434.3.333074.GTTTGTCC-CCTACATC	bins.2	k__Bacteria	(UID203)	5449	103	58	73	30	0	0	0	0	40.95	0	0	509478	FALSE	FALSE	d__Bacteria;p__Actinobacteriota;c__Actinomycetia;o__Nanopelagicales;f__Nanopelagicaceae;g__Planktophila;s__	NA	No
52434.3.333074.GTTTGTCC-CCTACATC:bins.3	52434.3.333074.GTTTGTCC-CCTACATC	bins.3	k__Bacteria	(UID203)	5449	104	58	49	40	12	3	0	0	71.83	28.45	66.67	4413056	FALSE	FALSE	d__Bacteria;p__Proteobacteria;c__Gammaproteobacteria;o__Burkholderiales;f__Burkholderiaceae;g__Limnohabitans;s__	NA	No
52434.3.333074.GTTTGTCC-CCTACATC:bins.4	52434.3.333074.GTTTGTCC-CCTACATC	bins.4	o__Burkholderiales	(UID4000)	193	427	214	35	384	6	2	0	0	91.9	2.68	33.33	2465823	TRUE	TRUE	d__Bacteria;p__Proteobacteria;c__Gammaproteobacteria;o__Burkholderiales;f__Burkholderiaceae;g__Limnohabitans;s__	6	No
52434.3.333074.GTTTGTCC-CCTACATC:bins.5	52434.3.333074.GTTTGTCC-CCTACATC	bins.5	f__Enterobacteriaceae	(UID5124)	134	1173	336	325	847	1	0	0	0	67.15	0.04	0	2786304	FALSE	TRUE	d__Bacteria;p__Proteobacteria;c__Gammaproteobacteria;o__Enterobacterales;f__Enterobacteriaceae;g__Escherichia;s__Escherichia flexneri	7	No
52434.3.333074.GTTTGTCC-CCTACATC:bins.6	52434.3.333074.GTTTGTCC-CCTACATC	bins.6	p__Bacteroidetes	(UID2591)	364	303	203	130	169	4	0	0	0	66.16	0.9	0	6153748	FALSE	TRUE	d__Bacteria;p__Bacteroidota;c__Bacteroidia;o__Chitinophagales;f__Chitinophagaceae;g__Chitinophaga;s__Chitinophaga polysaccharea	5	No
52434.3.333074.GTTTGTCC-CCTACATC:bins.7	52434.3.333074.GTTTGTCC-CCTACATC	bins.7	k__Bacteria	(UID203)	5449	103	58	87	16	0	0	0	0	26.72	0	0	307399	FALSE	FALSE	d__Bacteria;p__Actinobacteriota;c__Actinomycetia;o__Nanopelagicales;f__Nanopelagicaceae;g__Planktophila;s__	NA	No
52434.3.333074.GTTTGTCC-CCTACATC:bins.8	52434.3.333074.GTTTGTCC-CCTACATC	bins.8	f__Enterobacteriaceae	(UID5124)	134	1173	336	860	313	0	0	0	0	31.62	0	0	1507757	FALSE	FALSE	d__Bacteria;p__Proteobacteria;c__Gammaproteobacteria;o__Enterobacterales;f__Enterobacteriaceae;g__Escherichia;s__Escherichia coli_D	NA	No
52434.3.333074.GTTTGTCC-CCTACATC:bins.9	52434.3.333074.GTTTGTCC-CCTACATC	bins.9	o__Actinomycetales	(UID1590)	562	286	170	92	106	84	4	0	0	73.73	35.39	73.96	1558581	FALSE	FALSE	d__Bacteria;p__Actinobacteriota;c__Actinomycetia;o__Nanopelagicales;f__Nanopelagicaceae;g__Planktophila;s__	NA	No
52434.3.333074.TAAGAGGC-TCCGTATC:bins.1	52434.3.333074.TAAGAGGC-TCCGTATC	bins.1	k__Bacteria	(UID203)	5449	104	58	54	18	21	9	2	0	65.8	65.83	85	5454913	FALSE	FALSE	d__Bacteria;p__Proteobacteria;c__Gammaproteobacteria;o__Burkholderiales;f__Burkholderiaceae;g__Limnohabitans;s__	NA	No
52434.3.333074.TAAGAGGC-TCCGTATC:bins.10	52434.3.333074.TAAGAGGC-TCCGTATC	bins.10	k__Bacteria	(UID203)	5449	104	58	91	13	0	0	0	0	18.1	0	0	384604	FALSE	FALSE	d__Bacteria;p__Proteobacteria;c__Alphaproteobacteria;o__Sphingomonadales;f__Sphingomonadaceae;g__Novosphingobium;s__	NA	No
52434.3.333074.TAAGAGGC-TCCGTATC:bins.11	52434.3.333074.TAAGAGGC-TCCGTATC	bins.11	k__Bacteria	(UID203)	5449	103	58	63	37	3	0	0	0	50.63	4.31	66.67	735972	FALSE	TRUE	d__Bacteria;p__Actinobacteriota;c__Actinomycetia;o__Nanopelagicales;f__Nanopelagicaceae;g__Planktophila;s__	9	No
52434.3.333074.TAAGAGGC-TCCGTATC:bins.12	52434.3.333074.TAAGAGGC-TCCGTATC	bins.12	k__Bacteria	(UID203)	5449	103	57	91	12	0	0	0	0	19.3	0	0	320733	FALSE	FALSE	d__Bacteria;p__Patescibacteria;c__Gracilibacteria;o__Peribacterales;f__Peribacteraceae;g__2-02-FULL-51-10;s__	NA	No
52434.3.333074.TAAGAGGC-TCCGTATC:bins.13	52434.3.333074.TAAGAGGC-TCCGTATC	bins.13	p__Bacteroidetes	(UID2591)	364	303	203	42	258	3	0	0	0	95.84	0.66	0	7304310	TRUE	TRUE	d__Bacteria;p__Bacteroidota;c__Bacteroidia;o__Chitinophagales;f__Chitinophagaceae;g__Chitinophaga;s__Chitinophaga polysaccharea	5	No
52434.3.333074.TAAGAGGC-TCCGTATC:bins.14	52434.3.333074.TAAGAGGC-TCCGTATC	bins.14	k__Bacteria	(UID203)	5449	104	58	89	15	0	0	0	0	21.55	0	0	334271	FALSE	FALSE	d__Bacteria;p__Proteobacteria;c__Gammaproteobacteria;o__Burkholderiales;f__Burkholderiaceae;g__Polynucleobacter;s__	NA	No
52434.3.333074.TAAGAGGC-TCCGTATC:bins.2	52434.3.333074.TAAGAGGC-TCCGTATC	bins.2	k__Bacteria	(UID203)	5449	103	58	99	4	0	0	0	0	6.9	0	0	237004	FALSE	FALSE	d__Bacteria;p__Actinobacteriota;c__Actinomycetia;o__Nanopelagicales;f__Nanopelagicaceae;g__Planktophila;s__	NA	No
52434.3.333074.TAAGAGGC-TCCGTATC:bins.3	52434.3.333074.TAAGAGGC-TCCGTATC	bins.3	k__Bacteria	(UID203)	5449	104	58	49	33	17	4	1	0	81.38	41.38	65.71	2434064	FALSE	FALSE	d__Bacteria;p__Proteobacteria;c__Gammaproteobacteria;o__Burkholderiales;f__Burkholderiaceae;g__Polynucleobacter;s__	NA	No
52434.3.333074.TAAGAGGC-TCCGTATC:bins.4	52434.3.333074.TAAGAGGC-TCCGTATC	bins.4	k__Bacteria	(UID1452)	924	151	101	61	89	1	0	0	0	54.5	0.99	0	601026	FALSE	TRUE	d__Bacteria;p__Patescibacteria;c__ABY1;o__SG8-24;f__2-12-FULL-60-25;g__2-12-FULL-60-25;s__	18	No
52434.3.333074.TAAGAGGC-TCCGTATC:bins.5	52434.3.333074.TAAGAGGC-TCCGTATC	bins.5	f__Enterobacteriaceae	(UID5124)	134	1173	336	6	1165	2	0	0	0	99.67	0.1	50	4475779	TRUE	TRUE	d__Bacteria;p__Proteobacteria;c__Gammaproteobacteria;o__Enterobacterales;f__Enterobacteriaceae;g__Escherichia;s__Escherichia flexneri	7	No
52434.3.333074.TAAGAGGC-TCCGTATC:bins.6	52434.3.333074.TAAGAGGC-TCCGTATC	bins.6	root	(UID1)	5656	56	24	51	5	0	0	0	0	20.83	0	0	230300	FALSE	FALSE	d__Bacteria;p__Actinobacteriota;c__Actinomycetia;o__Nanopelagicales;f__Nanopelagicaceae;g__Planktophila;s__	NA	No
52434.3.333074.TAAGAGGC-TCCGTATC:bins.7	52434.3.333074.TAAGAGGC-TCCGTATC	bins.7	k__Bacteria	(UID1452)	924	160	109	74	84	2	0	0	0	46.15	1.02	0	630237	FALSE	FALSE	d__Bacteria;p__Patescibacteria;c__Paceibacteria;o__2-02-FULL-40-12;f__IGHO2-01-FULL-4-A;g__;s__	NA	No
52434.3.333074.TAAGAGGC-TCCGTATC:bins.8	52434.3.333074.TAAGAGGC-TCCGTATC	bins.8	k__Bacteria	(UID203)	5449	103	58	57	44	2	0	0	0	69.83	3.45	50	950714	FALSE	TRUE	d__Bacteria;p__Actinobacteriota;c__Actinomycetia;o__Nanopelagicales;f__Nanopelagicaceae;g__Planktophila;s__	13	No
52434.3.333074.TAAGAGGC-TCCGTATC:bins.9	52434.3.333074.TAAGAGGC-TCCGTATC	bins.9	o__Burkholderiales	(UID4000)	193	427	214	34	386	7	0	0	0	94.16	1.48	28.57	2597529	TRUE	TRUE	d__Bacteria;p__Proteobacteria;c__Gammaproteobacteria;o__Burkholderiales;f__Burkholderiaceae;g__Limnohabitans;s__	6	No
52434.3.333074.TACAGTCG-TGCTCAAG:bins.1	52434.3.333074.TACAGTCG-TGCTCAAG	bins.1	k__Bacteria	(UID203)	5449	104	58	86	13	3	2	0	0	27.59	10.34	88.89	1438581	FALSE	FALSE	d__Bacteria;p__Proteobacteria;c__Gammaproteobacteria;o__Burkholderiales;f__Burkholderiaceae;g__Limnohabitans;s__	NA	No
52434.3.333074.TACAGTCG-TGCTCAAG:bins.10	52434.3.333074.TACAGTCG-TGCTCAAG	bins.10	k__Bacteria	(UID203)	5449	104	58	51	43	10	0	0	0	74.14	14.66	80	1448288	FALSE	FALSE	d__Bacteria;p__Proteobacteria;c__Gammaproteobacteria;o__Burkholderiales;f__Burkholderiaceae;g__Polynucleobacter;s__	NA	No
52434.3.333074.TACAGTCG-TGCTCAAG:bins.11	52434.3.333074.TACAGTCG-TGCTCAAG	bins.11	k__Bacteria	(UID203)	5449	104	58	73	31	0	0	0	0	45.69	0	0	1876043	FALSE	FALSE	d__Bacteria;p__Bacteroidota;c__Bacteroidia;o__Chitinophagales;f__Chitinophagaceae;g__Chitinophaga;s__Chitinophaga polysaccharea	NA	No
52434.3.333074.TACAGTCG-TGCTCAAG:bins.12	52434.3.333074.TACAGTCG-TGCTCAAG	bins.12	k__Bacteria	(UID2495)	2993	143	89	51	92	0	0	0	0	62.78	0	0	754765	FALSE	TRUE	d__Bacteria;p__Patescibacteria;c__ABY1;o__SG8-24;f__2-12-FULL-60-25;g__2-12-FULL-60-25;s__	18	No
52434.3.333074.TACAGTCG-TGCTCAAG:bins.2	52434.3.333074.TACAGTCG-TGCTCAAG	bins.2	o__Burkholderiales	(UID4000)	193	427	214	73	210	103	34	6	1	83.71	55.86	66.93	4127576	FALSE	FALSE	d__Bacteria;p__Proteobacteria;c__Gammaproteobacteria;o__Burkholderiales;f__Burkholderiaceae;g__Limnohabitans;s__	NA	No
52434.3.333074.TACAGTCG-TGCTCAAG:bins.3	52434.3.333074.TACAGTCG-TGCTCAAG	bins.3	k__Bacteria	(UID203)	5449	103	57	85	18	0	0	0	0	23.68	0	0	271969	FALSE	FALSE	d__Bacteria;p__Actinobacteriota;c__Actinomycetia;o__Nanopelagicales;f__Nanopelagicaceae;g__Planktophila;s__	NA	No
52434.3.333074.TACAGTCG-TGCTCAAG:bins.4	52434.3.333074.TACAGTCG-TGCTCAAG	bins.4	k__Bacteria	(UID1452)	924	151	101	53	96	2	0	0	0	60.69	1.1	0	707100	FALSE	TRUE	d__Bacteria;p__Patescibacteria;c__Paceibacteria;o__2-02-FULL-40-12;f__IGHO2-01-FULL-4-A;g__;s__	11	No
52434.3.333074.TACAGTCG-TGCTCAAG:bins.5	52434.3.333074.TACAGTCG-TGCTCAAG	bins.5	o__Burkholderiales	(UID4000)	193	427	214	47	372	8	0	0	0	92.52	1.98	25	2422097	TRUE	TRUE	d__Bacteria;p__Proteobacteria;c__Gammaproteobacteria;o__Burkholderiales;f__Burkholderiaceae;g__Limnohabitans;s__	6	No
52434.3.333074.TACAGTCG-TGCTCAAG:bins.6	52434.3.333074.TACAGTCG-TGCTCAAG	bins.6	f__Enterobacteriaceae	(UID5124)	134	1173	336	12	1160	1	0	0	0	98.78	0.04	0	4291280	TRUE	TRUE	d__Bacteria;p__Proteobacteria;c__Gammaproteobacteria;o__Enterobacterales;f__Enterobacteriaceae;g__Escherichia;s__Escherichia flexneri	7	No
52434.3.333074.TACAGTCG-TGCTCAAG:bins.7	52434.3.333074.TACAGTCG-TGCTCAAG	bins.7	k__Bacteria	(UID203)	5449	104	58	95	9	0	0	0	0	13.79	0	0	4010117	FALSE	FALSE	d__Bacteria;p__Bacteroidota;c__Bacteroidia;o__Chitinophagales;f__Chitinophagaceae;g__Chitinophaga;s__Chitinophaga polysaccharea	NA	No
52434.3.333074.TACAGTCG-TGCTCAAG:bins.8	52434.3.333074.TACAGTCG-TGCTCAAG	bins.8	o__Actinomycetales	(UID1696)	455	315	190	125	149	38	3	0	0	64.66	15.95	59.57	1073537	FALSE	FALSE	d__Bacteria;p__Actinobacteriota;c__Actinomycetia;o__Nanopelagicales;f__Nanopelagicaceae;g__Planktophila;s__	NA	No
52434.3.333074.TACAGTCG-TGCTCAAG:bins.9	52434.3.333074.TACAGTCG-TGCTCAAG	bins.9	k__Bacteria	(UID203)	5449	103	58	68	35	0	0	0	0	56.03	0	0	755539	FALSE	TRUE	d__Bacteria;p__Actinobacteriota;c__Actinomycetia;o__Nanopelagicales;f__Nanopelagicaceae;g__Planktophila;s__	13	No
52434.3.333074.TATGCTCC-CCATTCAC:bins.1	52434.3.333074.TATGCTCC-CCATTCAC	bins.1	f__Enterobacteriaceae	(UID5124)	134	1173	336	56	1114	3	0	0	0	94.5	0.41	0	3933388	TRUE	TRUE	d__Bacteria;p__Proteobacteria;c__Gammaproteobacteria;o__Enterobacterales;f__Enterobacteriaceae;g__Escherichia;s__Escherichia flexneri	7	No
52434.3.333074.TATGCTCC-CCATTCAC:bins.2	52434.3.333074.TATGCTCC-CCATTCAC	bins.2	o__Actinomycetales	(UID1663)	488	310	185	170	139	1	0	0	0	39.77	0.14	100	523123	FALSE	FALSE	d__Bacteria;p__Actinobacteriota;c__Actinomycetia;o__Nanopelagicales;f__Nanopelagicaceae;g__Planktophila;s__	NA	No
52434.3.333074.TATGCTCC-CCATTCAC:bins.3	52434.3.333074.TATGCTCC-CCATTCAC	bins.3	k__Bacteria	(UID203)	5449	104	58	74	21	9	0	0	0	26.72	7.05	44.44	1567869	FALSE	FALSE	d__Bacteria;p__Proteobacteria;c__Gammaproteobacteria;o__Burkholderiales;f__Burkholderiaceae;g__Limnohabitans;s__	NA	No
52434.3.333074.TATGCTCC-CCATTCAC:bins.4	52434.3.333074.TATGCTCC-CCATTCAC	bins.4	root	(UID1)	5656	56	24	55	1	0	0	0	0	4.17	0	0	1914888	FALSE	FALSE	NA	NA	No
52434.3.333074.TATGCTCC-CCATTCAC:bins.5	52434.3.333074.TATGCTCC-CCATTCAC	bins.5	o__Actinomycetales	(UID1663)	488	310	185	103	150	54	3	0	0	74.07	24.88	63.49	1383536	FALSE	FALSE	d__Bacteria;p__Actinobacteriota;c__Actinomycetia;o__Nanopelagicales;f__Nanopelagicaceae;g__Planktophila;s__	NA	No
52434.3.333074.TCACGTCT-AGATCGCT:bins.1	52434.3.333074.TCACGTCT-AGATCGCT	bins.1	o__Actinomycetales	(UID1696)	455	315	190	160	152	3	0	0	0	48.23	0.79	66.67	639133	FALSE	FALSE	d__Bacteria;p__Actinobacteriota;c__Actinomycetia;o__Nanopelagicales;f__Nanopelagicaceae;g__Planktophila;s__	NA	No
52434.3.333074.TCACGTCT-AGATCGCT:bins.2	52434.3.333074.TCACGTCT-AGATCGCT	bins.2	k__Bacteria	(UID203)	5449	104	58	88	16	0	0	0	0	24.14	0	0	332792	FALSE	FALSE	d__Bacteria;p__Proteobacteria;c__Gammaproteobacteria;o__Burkholderiales;f__Burkholderiaceae;g__Polynucleobacter;s__	NA	No
52434.3.333074.TCACGTCT-AGATCGCT:bins.3	52434.3.333074.TCACGTCT-AGATCGCT	bins.3	k__Bacteria	(UID203)	5449	104	58	85	19	0	0	0	0	21.14	0	0	1409233	FALSE	FALSE	d__Bacteria;p__Proteobacteria;c__Gammaproteobacteria;o__Burkholderiales;f__Burkholderiaceae;g__Polynucleobacter;s__	NA	No
52434.3.333074.TCACGTCT-AGATCGCT:bins.4	52434.3.333074.TCACGTCT-AGATCGCT	bins.4	k__Bacteria	(UID203)	5449	104	58	84	12	8	0	0	0	31.03	12.07	100	1303236	FALSE	FALSE	d__Bacteria;p__Bacteroidota;c__Bacteroidia;o__Flavobacteriales;f__Crocinitomicaceae;g__UBA952;s__	NA	No
52434.3.333074.TCACGTCT-AGATCGCT:bins.5	52434.3.333074.TCACGTCT-AGATCGCT	bins.5	p__Bacteroidetes	(UID2591)	364	303	203	82	219	2	0	0	0	70.48	0.29	0	4907899	FALSE	TRUE	d__Bacteria;p__Bacteroidota;c__Bacteroidia;o__Chitinophagales;f__Chitinophagaceae;g__Chitinophaga;s__Chitinophaga polysaccharea	5	No
52434.3.333074.TCGAAGAG-ATACCCGA:bins.1	52434.3.333074.TCGAAGAG-ATACCCGA	bins.1	k__Bacteria	(UID203)	5449	104	58	93	11	0	0	0	0	17.24	0	0	2433675	FALSE	FALSE	d__Bacteria;p__Proteobacteria;c__Gammaproteobacteria;o__Pseudomonadales;f__Pseudomonadaceae;g__Pseudomonas_E;s__Pseudomonas_E hunanensis	NA	No
52434.3.333074.TCGACCTT-CATGGAGA:bins.1	52434.3.333074.TCGACCTT-CATGGAGA	bins.1	g__Pseudomonas	(UID4525)	39	1389	369	803	579	7	0	0	0	37.23	0.49	14.29	2449306	FALSE	FALSE	d__Bacteria;p__Proteobacteria;c__Gammaproteobacteria;o__Pseudomonadales;f__Pseudomonadaceae;g__Pseudomonas_E;s__Pseudomonas_E hunanensis	NA	No
52434.3.333074.TCGACCTT-CATGGAGA:bins.2	52434.3.333074.TCGACCTT-CATGGAGA	bins.2	k__Bacteria	(UID203)	5449	104	58	102	2	0	0	0	0	3.45	0	0	399983	FALSE	FALSE	NA	NA	No
52434.3.333074.TCGACCTT-CATGGAGA:bins.3	52434.3.333074.TCGACCTT-CATGGAGA	bins.3	k__Bacteria	(UID203)	5449	104	58	80	24	0	0	0	0	28.98	0	0	742178	FALSE	FALSE	d__Bacteria;p__Proteobacteria;c__Alphaproteobacteria;o__Sphingomonadales;f__Sphingomonadaceae;g__Novosphingobium;s__	NA	No
52434.3.333074.TCGACCTT-CATGGAGA:bins.4	52434.3.333074.TCGACCTT-CATGGAGA	bins.4	f__Enterobacteriaceae	(UID5124)	134	1173	336	46	1123	4	0	0	0	96.71	0.19	0	4351894	TRUE	TRUE	d__Bacteria;p__Proteobacteria;c__Gammaproteobacteria;o__Enterobacterales;f__Enterobacteriaceae;g__Escherichia;s__Escherichia flexneri	7	No
52434.3.333074.TCGGGTAT-CTCTTCGA:bins.1	52434.3.333074.TCGGGTAT-CTCTTCGA	bins.1	k__Bacteria	(UID203)	5449	104	58	56	48	0	0	0	0	70.69	0	0	5203780	FALSE	TRUE	d__Bacteria;p__Proteobacteria;c__Gammaproteobacteria;o__Pseudomonadales;f__Pseudomonadaceae;g__Pseudomonas_E;s__Pseudomonas_E hunanensis	3	No
52434.3.333074.TCGGGTAT-CTCTTCGA:bins.10	52434.3.333074.TCGGGTAT-CTCTTCGA	bins.10	root	(UID1)	5656	56	24	55	1	0	0	0	0	4.17	0	0	1291892	FALSE	FALSE	d__Bacteria;p__Proteobacteria;c__Gammaproteobacteria;o__Burkholderiales;f__Burkholderiaceae;g__Polynucleobacter;s__	NA	No
52434.3.333074.TCGGGTAT-CTCTTCGA:bins.11	52434.3.333074.TCGGGTAT-CTCTTCGA	bins.11	o__Burkholderiales	(UID4000)	193	427	214	68	353	5	1	0	0	83.46	1.29	12.5	2298354	FALSE	TRUE	d__Bacteria;p__Proteobacteria;c__Gammaproteobacteria;o__Burkholderiales;f__Burkholderiaceae;g__Limnohabitans;s__	6	No
52434.3.333074.TCGGGTAT-CTCTTCGA:bins.12	52434.3.333074.TCGGGTAT-CTCTTCGA	bins.12	k__Bacteria	(UID203)	5449	104	58	73	16	14	1	0	0	51.72	26.72	94.12	1920183	FALSE	FALSE	d__Bacteria;p__Bacteroidota;c__Bacteroidia;o__Flavobacteriales;f__Crocinitomicaceae;g__UBA952;s__	NA	No
52434.3.333074.TCGGGTAT-CTCTTCGA:bins.13	52434.3.333074.TCGGGTAT-CTCTTCGA	bins.13	k__Bacteria	(UID203)	5449	103	58	74	21	7	0	1	0	42.24	15.52	92.31	639651	FALSE	FALSE	d__Bacteria;p__Actinobacteriota;c__Actinomycetia;o__Nanopelagicales;f__Nanopelagicaceae;g__Planktophila;s__	NA	No
52434.3.333074.TCGGGTAT-CTCTTCGA:bins.14	52434.3.333074.TCGGGTAT-CTCTTCGA	bins.14	k__Bacteria	(UID1452)	924	161	108	69	92	0	0	0	0	59.22	0	0	879735	FALSE	TRUE	d__Bacteria;p__Patescibacteria;c__Gracilibacteria;o__Peribacterales;f__Peribacteraceae;g__;s__	10	No
52434.3.333074.TCGGGTAT-CTCTTCGA:bins.15	52434.3.333074.TCGGGTAT-CTCTTCGA	bins.15	k__Bacteria	(UID203)	5449	103	58	69	33	1	0	0	0	46.87	1.72	100	849580	FALSE	FALSE	d__Bacteria;p__Actinobacteriota;c__Actinomycetia;o__Nanopelagicales;f__Nanopelagicaceae;g__Planktophila;s__	NA	No
52434.3.333074.TCGGGTAT-CTCTTCGA:bins.16	52434.3.333074.TCGGGTAT-CTCTTCGA	bins.16	k__Bacteria	(UID203)	5449	104	58	87	17	0	0	0	0	27.59	0	0	529986	FALSE	FALSE	d__Bacteria;p__Proteobacteria;c__Gammaproteobacteria;o__Burkholderiales;f__Burkholderiaceae;g__Polynucleobacter;s__	NA	No
52434.3.333074.TCGGGTAT-CTCTTCGA:bins.17	52434.3.333074.TCGGGTAT-CTCTTCGA	bins.17	p__Bacteroidetes	(UID2591)	364	303	203	38	262	3	0	0	0	96.88	0.66	0	7746139	TRUE	TRUE	d__Bacteria;p__Bacteroidota;c__Bacteroidia;o__Chitinophagales;f__Chitinophagaceae;g__Chitinophaga;s__Chitinophaga polysaccharea	5	No
52434.3.333074.TCGGGTAT-CTCTTCGA:bins.18	52434.3.333074.TCGGGTAT-CTCTTCGA	bins.18	k__Bacteria	(UID203)	5449	104	58	59	38	7	0	0	0	67.24	10.34	71.43	1725318	FALSE	FALSE	d__Bacteria;p__Proteobacteria;c__Gammaproteobacteria;o__Burkholderiales;f__Burkholderiaceae;g__Polynucleobacter;s__	NA	No
52434.3.333074.TCGGGTAT-CTCTTCGA:bins.19	52434.3.333074.TCGGGTAT-CTCTTCGA	bins.19	k__Bacteria	(UID203)	5449	103	58	94	9	0	0	0	0	14.66	0	0	326736	FALSE	FALSE	NA	NA	No
52434.3.333074.TCGGGTAT-CTCTTCGA:bins.2	52434.3.333074.TCGGGTAT-CTCTTCGA	bins.2	k__Bacteria	(UID203)	5449	104	58	76	27	1	0	0	0	40.52	1.72	0	480417	FALSE	FALSE	d__Bacteria;p__Actinobacteriota;c__Actinomycetia;o__Nanopelagicales;f__Nanopelagicaceae;g__Planktophila;s__	NA	No
52434.3.333074.TCGGGTAT-CTCTTCGA:bins.20	52434.3.333074.TCGGGTAT-CTCTTCGA	bins.20	k__Bacteria	(UID1452)	924	151	101	94	57	0	0	0	0	39.71	0	0	633921	FALSE	FALSE	d__Bacteria;p__Patescibacteria;c__ABY1;o__SG8-24;f__2-12-FULL-60-25;g__2-12-FULL-60-25;s__	NA	No
52434.3.333074.TCGGGTAT-CTCTTCGA:bins.21	52434.3.333074.TCGGGTAT-CTCTTCGA	bins.21	o__Burkholderiales	(UID4000)	193	427	214	148	136	92	37	10	4	72.77	59.99	70.78	4420592	FALSE	FALSE	d__Bacteria;p__Proteobacteria;c__Gammaproteobacteria;o__Burkholderiales;f__Burkholderiaceae;g__Limnohabitans;s__	NA	No
52434.3.333074.TCGGGTAT-CTCTTCGA:bins.3	52434.3.333074.TCGGGTAT-CTCTTCGA	bins.3	f__Enterobacteriaceae	(UID5124)	134	1173	336	8	1164	1	0	0	0	99.06	0.04	0	4448285	TRUE	TRUE	d__Bacteria;p__Proteobacteria;c__Gammaproteobacteria;o__Enterobacterales;f__Enterobacteriaceae;g__Escherichia;s__Escherichia flexneri	7	No
52434.3.333074.TCGGGTAT-CTCTTCGA:bins.4	52434.3.333074.TCGGGTAT-CTCTTCGA	bins.4	k__Bacteria	(UID203)	5449	104	58	82	20	2	0	0	0	30.09	3.45	100	1773769	FALSE	FALSE	d__Bacteria;p__Proteobacteria;c__Gammaproteobacteria;o__Burkholderiales;f__Burkholderiaceae;g__Limnohabitans;s__	NA	No
52434.3.333074.TCGGGTAT-CTCTTCGA:bins.5	52434.3.333074.TCGGGTAT-CTCTTCGA	bins.5	k__Bacteria	(UID2495)	2993	143	89	89	54	0	0	0	0	31.26	0	0	239597	FALSE	FALSE	d__Bacteria;p__Patescibacteria;c__Paceibacteria;o__UBA9983;f__UBA11359_D;g__;s__	NA	No
52434.3.333074.TCGGGTAT-CTCTTCGA:bins.6	52434.3.333074.TCGGGTAT-CTCTTCGA	bins.6	root	(UID1)	5656	56	24	56	0	0	0	0	0	0	0	0	295698	FALSE	FALSE	NA	NA	No
52434.3.333074.TCGGGTAT-CTCTTCGA:bins.7	52434.3.333074.TCGGGTAT-CTCTTCGA	bins.7	k__Bacteria	(UID203)	5449	103	58	71	30	2	0	0	0	51.72	3.45	50	853677	FALSE	TRUE	d__Bacteria;p__Actinobacteriota;c__Actinomycetia;o__Nanopelagicales;f__Nanopelagicaceae;g__Planktophila;s__	13	No
52434.3.333074.TCGGGTAT-CTCTTCGA:bins.8	52434.3.333074.TCGGGTAT-CTCTTCGA	bins.8	root	(UID1)	5656	56	24	56	0	0	0	0	0	0	0	0	268860	FALSE	FALSE	d__Bacteria;p__Actinobacteriota;c__Actinomycetia;o__Nanopelagicales;f__Nanopelagicaceae;g__Planktophila;s__	NA	No
52434.3.333074.TCGGGTAT-CTCTTCGA:bins.9	52434.3.333074.TCGGGTAT-CTCTTCGA	bins.9	k__Bacteria	(UID1452)	924	151	101	50	100	1	0	0	0	58.77	0.99	0	730218	FALSE	TRUE	d__Bacteria;p__Patescibacteria;c__Paceibacteria;o__2-02-FULL-40-12;f__IGHO2-01-FULL-4-A;g__;s__	11	No
52434.3.333074.TCGTGTTC-TCCTAGCT:bins.1	52434.3.333074.TCGTGTTC-TCCTAGCT	bins.1	g__Pseudomonas	(UID4525)	39	1389	369	508	875	6	0	0	0	62.86	0.56	16.67	3588205	FALSE	TRUE	d__Bacteria;p__Proteobacteria;c__Gammaproteobacteria;o__Pseudomonadales;f__Pseudomonadaceae;g__Pseudomonas_E;s__Pseudomonas_E hunanensis	3	No
52434.3.333074.TCGTGTTC-TCCTAGCT:bins.2	52434.3.333074.TCGTGTTC-TCCTAGCT	bins.2	f__Enterobacteriaceae	(UID5124)	134	1173	336	76	1091	6	0	0	0	91.25	0.49	16.67	3836005	TRUE	TRUE	d__Bacteria;p__Proteobacteria;c__Gammaproteobacteria;o__Enterobacterales;f__Enterobacteriaceae;g__Escherichia;s__Escherichia flexneri	7	No
52434.3.333074.TCTCAGTC-TCCTGAGA:bins.1	52434.3.333074.TCTCAGTC-TCCTGAGA	bins.1	o__Actinomycetales	(UID1696)	455	315	190	93	158	60	4	0	0	76.57	24.8	63.89	1560234	FALSE	FALSE	d__Bacteria;p__Actinobacteriota;c__Actinomycetia;o__Nanopelagicales;f__Nanopelagicaceae;g__Planktophila;s__	NA	No
52434.3.333074.TCTCAGTC-TCCTGAGA:bins.10	52434.3.333074.TCTCAGTC-TCCTGAGA	bins.10	o__Burkholderiales	(UID4000)	193	427	214	80	204	116	24	2	1	87.17	47.83	46.19	4070598	FALSE	FALSE	d__Bacteria;p__Proteobacteria;c__Gammaproteobacteria;o__Burkholderiales;f__Burkholderiaceae;g__Limnohabitans;s__	NA	No
52434.3.333074.TCTCAGTC-TCCTGAGA:bins.2	52434.3.333074.TCTCAGTC-TCCTGAGA	bins.2	o__Burkholderiales	(UID4000)	193	427	214	161	262	3	1	0	0	69.05	1.09	16.67	1901490	FALSE	TRUE	d__Bacteria;p__Proteobacteria;c__Gammaproteobacteria;o__Burkholderiales;f__Burkholderiaceae;g__Limnohabitans;s__	6	No
52434.3.333074.TCTCAGTC-TCCTGAGA:bins.3	52434.3.333074.TCTCAGTC-TCCTGAGA	bins.3	g__Pseudomonas	(UID4525)	39	1389	369	160	1216	12	1	0	0	89.75	1.48	13.33	5256271	FALSE	TRUE	d__Bacteria;p__Proteobacteria;c__Gammaproteobacteria;o__Pseudomonadales;f__Pseudomonadaceae;g__Pseudomonas_E;s__Pseudomonas_E hunanensis	3	No
52434.3.333074.TCTCAGTC-TCCTGAGA:bins.4	52434.3.333074.TCTCAGTC-TCCTGAGA	bins.4	f__Enterobacteriaceae	(UID5124)	134	1173	336	6	1166	1	0	0	0	99.67	0.04	0	4459339	TRUE	TRUE	d__Bacteria;p__Proteobacteria;c__Gammaproteobacteria;o__Enterobacterales;f__Enterobacteriaceae;g__Escherichia;s__Escherichia flexneri	7	No
52434.3.333074.TCTCAGTC-TCCTGAGA:bins.5	52434.3.333074.TCTCAGTC-TCCTGAGA	bins.5	o__Burkholderiales	(UID4001)	108	552	243	173	302	71	6	0	0	71.21	17.35	51.69	1545948	FALSE	FALSE	d__Bacteria;p__Proteobacteria;c__Gammaproteobacteria;o__Burkholderiales;f__Burkholderiaceae;g__Polynucleobacter;s__	NA	No
52434.3.333074.TCTCAGTC-TCCTGAGA:bins.6	52434.3.333074.TCTCAGTC-TCCTGAGA	bins.6	k__Bacteria	(UID203)	5449	104	58	102	2	0	0	0	0	3.45	0	0	283132	FALSE	FALSE	NA	NA	No
52434.3.333074.TCTCAGTC-TCCTGAGA:bins.7	52434.3.333074.TCTCAGTC-TCCTGAGA	bins.7	k__Bacteria	(UID203)	5449	104	58	82	22	0	0	0	0	32.76	0	0	302945	FALSE	FALSE	d__Bacteria;p__Actinobacteriota;c__Actinomycetia;o__Nanopelagicales;f__Nanopelagicaceae;g__Planktophila;s__	NA	No
52434.3.333074.TCTCAGTC-TCCTGAGA:bins.8	52434.3.333074.TCTCAGTC-TCCTGAGA	bins.8	p__Bacteroidetes	(UID2591)	364	303	203	98	202	3	0	0	0	74.19	0.66	0	6551047	FALSE	TRUE	d__Bacteria;p__Bacteroidota;c__Bacteroidia;o__Chitinophagales;f__Chitinophagaceae;g__Chitinophaga;s__Chitinophaga polysaccharea	5	No
52434.3.333074.TCTCAGTC-TCCTGAGA:bins.9	52434.3.333074.TCTCAGTC-TCCTGAGA	bins.9	k__Bacteria	(UID203)	5449	103	58	77	26	0	0	0	0	40.52	0	0	590250	FALSE	FALSE	d__Bacteria;p__Actinobacteriota;c__Actinomycetia;o__Nanopelagicales;f__Nanopelagicaceae;g__Planktophila;s__	NA	No
52434.3.333074.TCTGAGGT-GTTCTGCT:bins.1	52434.3.333074.TCTGAGGT-GTTCTGCT	bins.1	k__Bacteria	(UID203)	5449	104	58	82	22	0	0	0	0	31.03	0	0	666035	FALSE	FALSE	d__Bacteria;p__Proteobacteria;c__Gammaproteobacteria;o__Burkholderiales;f__Burkholderiaceae;g__Limnohabitans;s__	NA	No
52434.3.333074.TGGCGTAT-GTTTCCTG:bins.1	52434.3.333074.TGGCGTAT-GTTTCCTG	bins.1	k__Bacteria	(UID203)	5449	104	58	90	14	0	0	0	0	22.41	0	0	3763095	FALSE	FALSE	d__Bacteria;p__Bacteroidota;c__Bacteroidia;o__Chitinophagales;f__Chitinophagaceae;g__Chitinophaga;s__Chitinophaga polysaccharea	NA	No
52434.3.333074.TGGCGTAT-GTTTCCTG:bins.2	52434.3.333074.TGGCGTAT-GTTTCCTG	bins.2	o__Actinomycetales	(UID1663)	488	310	185	88	121	81	20	0	0	76.88	47.05	73.05	1774387	FALSE	FALSE	d__Bacteria;p__Actinobacteriota;c__Actinomycetia;o__Nanopelagicales;f__Nanopelagicaceae;g__Planktophila;s__	NA	No
52434.3.333074.TGGCGTAT-GTTTCCTG:bins.3	52434.3.333074.TGGCGTAT-GTTTCCTG	bins.3	o__Sphingomonadales	(UID3310)	26	569	293	107	457	5	0	0	0	81.93	1.09	40	2050670	FALSE	TRUE	d__Bacteria;p__Proteobacteria;c__Alphaproteobacteria;o__Sphingomonadales;f__Sphingomonadaceae;g__Novosphingobium;s__	2	No
52434.3.333074.TGGCGTAT-GTTTCCTG:bins.4	52434.3.333074.TGGCGTAT-GTTTCCTG	bins.4	o__Burkholderiales	(UID4000)	193	427	214	168	256	3	0	0	0	65.68	0.78	0	1854440	FALSE	TRUE	d__Bacteria;p__Proteobacteria;c__Gammaproteobacteria;o__Burkholderiales;f__Burkholderiaceae;g__Limnohabitans;s__	6	No
52434.3.333074.TGGCGTAT-GTTTCCTG:bins.5	52434.3.333074.TGGCGTAT-GTTTCCTG	bins.5	k__Bacteria	(UID203)	5449	104	58	54	23	19	6	2	0	72.57	57.76	57.14	4639524	FALSE	FALSE	d__Bacteria;p__Proteobacteria;c__Gammaproteobacteria;o__Burkholderiales;f__Burkholderiaceae;g__Limnohabitans;s__	NA	No
52434.3.333074.TGGCGTAT-GTTTCCTG:bins.6	52434.3.333074.TGGCGTAT-GTTTCCTG	bins.6	k__Bacteria	(UID203)	5449	103	58	66	36	1	0	0	0	48.43	0.86	100	616356	FALSE	FALSE	d__Bacteria;p__Actinobacteriota;c__Actinomycetia;o__Nanopelagicales;f__Nanopelagicaceae;g__Planktophila;s__	NA	No
52434.3.333074.TGGCGTAT-GTTTCCTG:bins.7	52434.3.333074.TGGCGTAT-GTTTCCTG	bins.7	k__Bacteria	(UID203)	5449	104	58	86	16	2	0	0	0	27.59	3.45	50	646043	FALSE	FALSE	d__Bacteria;p__Proteobacteria;c__Gammaproteobacteria;o__Burkholderiales;f__Burkholderiaceae;g__Polynucleobacter;s__	NA	No
52434.3.333074.TGGCGTAT-GTTTCCTG:bins.8	52434.3.333074.TGGCGTAT-GTTTCCTG	bins.8	f__Enterobacteriaceae	(UID5124)	134	1173	336	14	1158	1	0	0	0	98.97	0.04	0	4392157	TRUE	TRUE	d__Bacteria;p__Proteobacteria;c__Gammaproteobacteria;o__Enterobacterales;f__Enterobacteriaceae;g__Escherichia;s__Escherichia flexneri	7	No
52434.3.333074.TGGGTTGT-CAAGGACA:bins.1	52434.3.333074.TGGGTTGT-CAAGGACA	bins.1	k__Bacteria	(UID203)	5449	104	58	83	21	0	0	0	0	27.74	0	0	977198	FALSE	FALSE	d__Bacteria;p__Proteobacteria;c__Alphaproteobacteria;o__Sphingomonadales;f__Sphingomonadaceae;g__Novosphingobium;s__	NA	No
52434.3.333074.TGGGTTGT-CAAGGACA:bins.2	52434.3.333074.TGGGTTGT-CAAGGACA	bins.2	k__Bacteria	(UID203)	5449	104	58	47	57	0	0	0	0	76.02	0	0	5517677	FALSE	TRUE	d__Bacteria;p__Proteobacteria;c__Gammaproteobacteria;o__Pseudomonadales;f__Pseudomonadaceae;g__Pseudomonas_E;s__Pseudomonas_E hunanensis	3	No
52434.3.333074.TGGGTTGT-CAAGGACA:bins.3	52434.3.333074.TGGGTTGT-CAAGGACA	bins.3	f__Enterobacteriaceae	(UID5124)	134	1173	336	426	742	5	0	0	0	58.13	0.5	0	2539344	FALSE	TRUE	d__Bacteria;p__Proteobacteria;c__Gammaproteobacteria;o__Enterobacterales;f__Enterobacteriaceae;g__Escherichia;s__Escherichia flexneri	7	No
52434.3.333074.TGTCCTTG-ACAACCCA:bins.1	52434.3.333074.TGTCCTTG-ACAACCCA	bins.1	k__Bacteria	(UID203)	5449	104	58	81	22	1	0	0	0	25.08	1.72	0	781342	FALSE	FALSE	d__Bacteria;p__Bacteroidota;c__Bacteroidia;o__Chitinophagales;f__Chitinophagaceae;g__Sediminibacterium;s__	NA	No
52434.3.333074.TGTCGTTC-ACGATGCT:bins.1	52434.3.333074.TGTCGTTC-ACGATGCT	bins.1	root	(UID1)	5656	56	24	54	2	0	0	0	0	8.33	0	0	352237	FALSE	FALSE	NA	NA	No
52434.3.333074.TGTCGTTC-ACGATGCT:bins.2	52434.3.333074.TGTCGTTC-ACGATGCT	bins.2	o__Burkholderiales	(UID4000)	193	427	214	96	299	30	2	0	0	81.93	11.12	13.89	2339275	FALSE	FALSE	d__Bacteria;p__Proteobacteria;c__Gammaproteobacteria;o__Burkholderiales;f__Burkholderiaceae;g__Limnohabitans;s__	NA	No
52434.3.333074.TTACGGTG-CCGTTCAT:bins.1	52434.3.333074.TTACGGTG-CCGTTCAT	bins.1	k__Bacteria	(UID203)	5449	104	58	92	12	0	0	0	0	17.24	0	0	460270	FALSE	FALSE	d__Bacteria;p__Proteobacteria;c__Gammaproteobacteria;o__Enterobacterales;f__Enterobacteriaceae;g__Escherichia;s__Escherichia flexneri	NA	No
52434.3.333074.TTCGACGA-AGTTGGTC:bins.1	52434.3.333074.TTCGACGA-AGTTGGTC	bins.1	g__Pseudomonas	(UID4525)	39	1389	369	77	1304	7	1	0	0	97.62	1.17	0	5703786	TRUE	TRUE	d__Bacteria;p__Proteobacteria;c__Gammaproteobacteria;o__Pseudomonadales;f__Pseudomonadaceae;g__Pseudomonas_E;s__Pseudomonas_E hunanensis	3	No
52434.3.333074.TTCGACGA-AGTTGGTC:bins.2	52434.3.333074.TTCGACGA-AGTTGGTC	bins.2	k__Bacteria	(UID203)	5449	104	58	100	4	0	0	0	0	6.03	0	0	411376	FALSE	FALSE	NA	NA	No
52434.3.333074.TTCGACGA-AGTTGGTC:bins.3	52434.3.333074.TTCGACGA-AGTTGGTC	bins.3	f__Enterobacteriaceae	(UID5124)	134	1173	336	67	1102	4	0	0	0	94.95	0.27	25	4022617	TRUE	TRUE	d__Bacteria;p__Proteobacteria;c__Gammaproteobacteria;o__Enterobacterales;f__Enterobacteriaceae;g__Escherichia;s__Escherichia flexneri	7	No
52434.3.333074.TTCGACGA-AGTTGGTC:bins.4	52434.3.333074.TTCGACGA-AGTTGGTC	bins.4	o__Sphingomonadales	(UID3310)	26	569	293	196	371	2	0	0	0	73.33	0.2	0	1621644	FALSE	TRUE	d__Bacteria;p__Proteobacteria;c__Alphaproteobacteria;o__Sphingomonadales;f__Sphingomonadaceae;g__Novosphingobium;s__	2	No
52434.3.333074.TTGACCGA-TAGCTAGC:bins.1	52434.3.333074.TTGACCGA-TAGCTAGC	bins.1	o__Actinomycetales	(UID1590)	562	286	170	81	140	61	4	0	0	78.52	30.69	71.23	1677657	FALSE	FALSE	d__Bacteria;p__Actinobacteriota;c__Actinomycetia;o__Nanopelagicales;f__Nanopelagicaceae;g__Planktophila;s__	NA	No
52434.3.333074.TTGACCGA-TAGCTAGC:bins.2	52434.3.333074.TTGACCGA-TAGCTAGC	bins.2	o__Sphingomonadales	(UID3310)	26	569	293	409	160	0	0	0	0	27.81	0	0	750746	FALSE	FALSE	d__Bacteria;p__Proteobacteria;c__Alphaproteobacteria;o__Sphingomonadales;f__Sphingomonadaceae;g__Novosphingobium;s__	NA	No
52434.3.333074.TTGACCGA-TAGCTAGC:bins.3	52434.3.333074.TTGACCGA-TAGCTAGC	bins.3	k__Bacteria	(UID203)	5449	103	58	57	42	4	0	0	0	54.55	3.61	100	541240	FALSE	TRUE	d__Bacteria;p__Actinobacteriota;c__Actinomycetia;o__Nanopelagicales;f__Nanopelagicaceae;g__Planktophila;s__	16	No
52434.3.333074.TTGACCGA-TAGCTAGC:bins.4	52434.3.333074.TTGACCGA-TAGCTAGC	bins.4	root	(UID1)	5656	56	24	55	1	0	0	0	0	4.17	0	0	2866782	FALSE	FALSE	NA	NA	No
52434.3.333074.TTGACCGA-TAGCTAGC:bins.5	52434.3.333074.TTGACCGA-TAGCTAGC	bins.5	k__Bacteria	(UID203)	5449	104	58	0	51	43	8	2	0	100	77.38	41.77	5588438	FALSE	FALSE	d__Bacteria;p__Proteobacteria;c__Gammaproteobacteria;o__Burkholderiales;f__Burkholderiaceae;g__Limnohabitans;s__	NA	No
52434.3.333074.TTGACCGA-TAGCTAGC:bins.6	52434.3.333074.TTGACCGA-TAGCTAGC	bins.6	f__Enterobacteriaceae	(UID5124)	134	1173	336	10	1162	1	0	0	0	99.22	0.04	0	4460822	TRUE	TRUE	d__Bacteria;p__Proteobacteria;c__Gammaproteobacteria;o__Enterobacterales;f__Enterobacteriaceae;g__Escherichia;s__Escherichia flexneri	7	No
52434.3.333074.TTGACCGA-TAGCTAGC:bins.7	52434.3.333074.TTGACCGA-TAGCTAGC	bins.7	g__Pseudomonas	(UID4525)	39	1389	369	1	1379	8	1	0	0	99.97	1.2	0	6036163	TRUE	TRUE	d__Bacteria;p__Proteobacteria;c__Gammaproteobacteria;o__Pseudomonadales;f__Pseudomonadaceae;g__Pseudomonas_E;s__Pseudomonas_E hunanensis	3	No
52434.3.333074.TTGACCGA-TAGCTAGC:bins.8	52434.3.333074.TTGACCGA-TAGCTAGC	bins.8	k__Bacteria	(UID203)	5449	104	58	87	15	2	0	0	0	24.14	3.45	100	308306	FALSE	FALSE	d__Bacteria;p__Proteobacteria;c__Gammaproteobacteria;o__Burkholderiales;f__Burkholderiaceae;g__Polynucleobacter;s__	NA	No
52434.3.333074.TTGACGCA-TACAGCGT:bins.1	52434.3.333074.TTGACGCA-TACAGCGT	bins.1	g__Pseudomonas	(UID4525)	39	1389	369	101	1284	3	1	0	0	95.88	0.74	0	5283364	TRUE	TRUE	d__Bacteria;p__Proteobacteria;c__Gammaproteobacteria;o__Pseudomonadales;f__Pseudomonadaceae;g__Pseudomonas_E;s__Pseudomonas_E hunanensis	3	No
52434.3.333074.TTGACGCA-TACAGCGT:bins.2	52434.3.333074.TTGACGCA-TACAGCGT	bins.2	f__Enterobacteriaceae	(UID5124)	134	1169	335	816	350	3	0	0	0	25.13	0.2	0	1137982	FALSE	FALSE	d__Bacteria;p__Proteobacteria;c__Gammaproteobacteria;o__Enterobacterales;f__Enterobacteriaceae;g__Escherichia;s__Escherichia flexneri	NA	No
52434.3.333074.TTTGCCTG-ATGCATGC:bins.1	52434.3.333074.TTTGCCTG-ATGCATGC	bins.1	root	(UID1)	5656	56	24	56	0	0	0	0	0	0	0	0	205205	FALSE	FALSE	NA	NA	No
52434.3.333074.TTTGCCTG-ATGCATGC:bins.2	52434.3.333074.TTTGCCTG-ATGCATGC	bins.2	o__Sphingomonadales	(UID3310)	26	569	293	81	484	4	0	0	0	86.18	0.56	50	2068132	FALSE	TRUE	d__Bacteria;p__Proteobacteria;c__Alphaproteobacteria;o__Sphingomonadales;f__Sphingomonadaceae;g__Novosphingobium;s__	2	No
52434.4.333260.AAAGCGAC-GGGAATGT:bins.1	52434.4.333260.AAAGCGAC-GGGAATGT	bins.1	k__Bacteria	(UID203)	5449	104	58	89	14	1	0	0	0	20.3	1.72	0	631942	FALSE	FALSE	d__Bacteria;p__Bacteroidota;c__Bacteroidia;o__Chitinophagales;f__Chitinophagaceae;g__Sediminibacterium;s__	NA	No
52434.4.333260.AACGATCC-GAAAGGTC:bins.1	52434.4.333260.AACGATCC-GAAAGGTC	bins.1	root	(UID1)	5656	56	24	53	3	0	0	0	0	12.5	0	0	525072	FALSE	FALSE	NA	NA	No
52434.4.333260.AACGATCC-GAAAGGTC:bins.10	52434.4.333260.AACGATCC-GAAAGGTC	bins.10	k__Bacteria	(UID203)	5449	103	58	69	34	0	0	0	0	38.13	0	0	493731	FALSE	FALSE	d__Bacteria;p__Actinobacteriota;c__Actinomycetia;o__Nanopelagicales;f__Nanopelagicaceae;g__Planktophila;s__	NA	No
52434.4.333260.AACGATCC-GAAAGGTC:bins.2	52434.4.333260.AACGATCC-GAAAGGTC	bins.2	k__Bacteria	(UID203)	5449	104	58	91	13	0	0	0	0	20.69	0	0	599653	FALSE	FALSE	d__Bacteria;p__Proteobacteria;c__Gammaproteobacteria;o__Burkholderiales;f__Burkholderiaceae;g__Limnohabitans;s__	NA	No
52434.4.333260.AACGATCC-GAAAGGTC:bins.3	52434.4.333260.AACGATCC-GAAAGGTC	bins.3	k__Bacteria	(UID203)	5449	104	58	96	8	0	0	0	0	8.62	0	0	832329	FALSE	FALSE	NA	NA	No
52434.4.333260.AACGATCC-GAAAGGTC:bins.4	52434.4.333260.AACGATCC-GAAAGGTC	bins.4	k__Bacteria	(UID203)	5449	104	58	56	29	18	1	0	0	66.14	29.31	80.95	1437650	FALSE	FALSE	d__Bacteria;p__Actinobacteriota;c__Actinomycetia;o__Nanopelagicales;f__Nanopelagicaceae;g__Planktophila;s__	NA	No
52434.4.333260.AACGATCC-GAAAGGTC:bins.5	52434.4.333260.AACGATCC-GAAAGGTC	bins.5	k__Bacteria	(UID203)	5449	104	58	79	25	0	0	0	0	37.93	0	0	5382098	FALSE	FALSE	d__Bacteria;p__Bacteroidota;c__Bacteroidia;o__Chitinophagales;f__Chitinophagaceae;g__Chitinophaga;s__Chitinophaga polysaccharea	NA	No
52434.4.333260.AACGATCC-GAAAGGTC:bins.6	52434.4.333260.AACGATCC-GAAAGGTC	bins.6	o__Burkholderiales	(UID4000)	193	427	214	172	192	56	5	2	0	61.46	18.12	51.81	2429120	FALSE	FALSE	d__Bacteria;p__Proteobacteria;c__Gammaproteobacteria;o__Burkholderiales;f__Burkholderiaceae;g__Limnohabitans;s__	NA	No
52434.4.333260.AACGATCC-GAAAGGTC:bins.7	52434.4.333260.AACGATCC-GAAAGGTC	bins.7	k__Bacteria	(UID203)	5449	104	58	95	9	0	0	0	0	13.79	0	0	451327	FALSE	FALSE	d__Bacteria;p__Proteobacteria;c__Gammaproteobacteria;o__Burkholderiales;f__Burkholderiaceae;g__Polynucleobacter;s__	NA	No
52434.4.333260.AACGATCC-GAAAGGTC:bins.8	52434.4.333260.AACGATCC-GAAAGGTC	bins.8	k__Bacteria	(UID203)	5449	104	58	102	2	0	0	0	0	3.45	0	0	250398	FALSE	FALSE	NA	NA	No
52434.4.333260.AACGATCC-GAAAGGTC:bins.9	52434.4.333260.AACGATCC-GAAAGGTC	bins.9	f__Enterobacteriaceae	(UID5124)	134	1173	336	25	1147	1	0	0	0	97.51	0.04	0	4426102	TRUE	TRUE	d__Bacteria;p__Proteobacteria;c__Gammaproteobacteria;o__Enterobacterales;f__Enterobacteriaceae;g__Escherichia;s__Escherichia flexneri	7	No
52434.4.333260.AACGTGTC-CAGTAGCT:bins.1	52434.4.333260.AACGTGTC-CAGTAGCT	bins.1	f__Enterobacteriaceae	(UID5124)	134	1173	336	6	1166	1	0	0	0	99.67	0.04	0	4461214	TRUE	TRUE	d__Bacteria;p__Proteobacteria;c__Gammaproteobacteria;o__Enterobacterales;f__Enterobacteriaceae;g__Escherichia;s__Escherichia flexneri	7	No
52434.4.333260.AACGTGTC-CAGTAGCT:bins.2	52434.4.333260.AACGTGTC-CAGTAGCT	bins.2	k__Bacteria	(UID203)	5449	103	58	60	26	17	0	0	0	62.23	23.43	76.47	1255651	FALSE	FALSE	d__Bacteria;p__Actinobacteriota;c__Actinomycetia;o__Nanopelagicales;f__Nanopelagicaceae;g__Planktophila;s__	NA	No
52434.4.333260.AACGTGTC-CAGTAGCT:bins.3	52434.4.333260.AACGTGTC-CAGTAGCT	bins.3	k__Bacteria	(UID203)	5449	104	58	87	16	1	0	0	0	26.72	1.72	100	1063702	FALSE	FALSE	d__Bacteria;p__Proteobacteria;c__Gammaproteobacteria;o__Burkholderiales;f__Burkholderiaceae;g__Limnohabitans;s__	NA	No
52434.4.333260.AACGTGTC-CAGTAGCT:bins.4	52434.4.333260.AACGTGTC-CAGTAGCT	bins.4	root	(UID1)	5656	56	24	56	0	0	0	0	0	0	0	0	306740	FALSE	FALSE	NA	NA	No
52434.4.333260.AACGTGTC-CAGTAGCT:bins.5	52434.4.333260.AACGTGTC-CAGTAGCT	bins.5	k__Bacteria	(UID203)	5449	104	58	5	68	27	4	0	0	93.1	42.3	46.15	4221624	FALSE	FALSE	d__Bacteria;p__Proteobacteria;c__Gammaproteobacteria;o__Burkholderiales;f__Burkholderiaceae;g__Limnohabitans;s__	NA	No
52434.4.333260.AACGTGTC-CAGTAGCT:bins.6	52434.4.333260.AACGTGTC-CAGTAGCT	bins.6	k__Bacteria	(UID203)	5449	104	58	89	15	0	0	0	0	24.14	0	0	4482851	FALSE	FALSE	d__Bacteria;p__Bacteroidota;c__Bacteroidia;o__Chitinophagales;f__Chitinophagaceae;g__Chitinophaga;s__Chitinophaga polysaccharea	NA	No
52434.4.333260.AACGTGTC-CAGTAGCT:bins.7	52434.4.333260.AACGTGTC-CAGTAGCT	bins.7	k__Bacteria	(UID203)	5449	103	58	95	8	0	0	0	0	11.36	0	0	268473	FALSE	FALSE	d__Bacteria;p__Actinobacteriota;c__Actinomycetia;o__Nanopelagicales;f__Nanopelagicaceae;g__Planktophila;s__	NA	No
52434.4.333260.AAGCTGGA-TCTGGCTT:bins.1	52434.4.333260.AAGCTGGA-TCTGGCTT	bins.1	k__Bacteria	(UID203)	5449	104	58	74	22	8	0	0	0	41.14	13.79	87.5	2862727	FALSE	FALSE	d__Bacteria;p__Proteobacteria;c__Gammaproteobacteria;o__Burkholderiales;f__Burkholderiaceae;g__Limnohabitans;s__	NA	No
52434.4.333260.AAGCTGGA-TCTGGCTT:bins.10	52434.4.333260.AAGCTGGA-TCTGGCTT	bins.10	k__Bacteria	(UID203)	5449	104	58	54	29	21	0	0	0	68.59	31.03	80.95	1282985	FALSE	FALSE	d__Bacteria;p__Actinobacteriota;c__Actinomycetia;o__Nanopelagicales;f__Nanopelagicaceae;g__Planktophila;s__	NA	No
52434.4.333260.AAGCTGGA-TCTGGCTT:bins.2	52434.4.333260.AAGCTGGA-TCTGGCTT	bins.2	o__Burkholderiales	(UID4000)	193	427	214	209	218	0	0	0	0	55.87	0	0	1478371	FALSE	TRUE	d__Bacteria;p__Proteobacteria;c__Gammaproteobacteria;o__Burkholderiales;f__Burkholderiaceae;g__Limnohabitans;s__	6	No
52434.4.333260.AAGCTGGA-TCTGGCTT:bins.3	52434.4.333260.AAGCTGGA-TCTGGCTT	bins.3	root	(UID1)	5656	56	24	56	0	0	0	0	0	0	0	0	740396	FALSE	FALSE	NA	NA	No
52434.4.333260.AAGCTGGA-TCTGGCTT:bins.4	52434.4.333260.AAGCTGGA-TCTGGCTT	bins.4	k__Bacteria	(UID203)	5449	104	58	84	19	1	0	0	0	29.66	0.86	100	716508	FALSE	FALSE	d__Bacteria;p__Proteobacteria;c__Gammaproteobacteria;o__Burkholderiales;f__Burkholderiaceae;g__Limnohabitans;s__	NA	No
52434.4.333260.AAGCTGGA-TCTGGCTT:bins.5	52434.4.333260.AAGCTGGA-TCTGGCTT	bins.5	f__Enterobacteriaceae	(UID5124)	134	1173	336	8	1164	1	0	0	0	99.52	0.04	0	4383386	TRUE	TRUE	d__Bacteria;p__Proteobacteria;c__Gammaproteobacteria;o__Enterobacterales;f__Enterobacteriaceae;g__Escherichia;s__Escherichia flexneri	7	No
52434.4.333260.AAGCTGGA-TCTGGCTT:bins.6	52434.4.333260.AAGCTGGA-TCTGGCTT	bins.6	o__Burkholderiales	(UID4000)	193	427	214	231	193	3	0	0	0	41.96	0.26	33.33	1131301	FALSE	FALSE	d__Bacteria;p__Proteobacteria;c__Gammaproteobacteria;o__Burkholderiales;f__Burkholderiaceae;g__Limnohabitans;s__	NA	No
52434.4.333260.AAGCTGGA-TCTGGCTT:bins.7	52434.4.333260.AAGCTGGA-TCTGGCTT	bins.7	k__Bacteria	(UID1452)	924	151	101	97	54	0	0	0	0	24.98	0	0	322990	FALSE	FALSE	d__Bacteria;p__Patescibacteria;c__ABY1;o__SG8-24;f__2-12-FULL-60-25;g__2-12-FULL-60-25;s__	NA	No
52434.4.333260.AAGCTGGA-TCTGGCTT:bins.8	52434.4.333260.AAGCTGGA-TCTGGCTT	bins.8	o__Sphingomonadales	(UID3310)	26	569	293	99	423	47	0	0	0	84.62	10.19	80.85	2343064	FALSE	FALSE	d__Bacteria;p__Proteobacteria;c__Alphaproteobacteria;o__Sphingomonadales;f__Sphingomonadaceae;g__Novosphingobium;s__	NA	No
52434.4.333260.AAGCTGGA-TCTGGCTT:bins.9	52434.4.333260.AAGCTGGA-TCTGGCTT	bins.9	g__Pseudomonas	(UID4525)	39	1389	369	1	1378	9	1	0	0	99.97	1.29	0	6019117	TRUE	TRUE	d__Bacteria;p__Proteobacteria;c__Gammaproteobacteria;o__Pseudomonadales;f__Pseudomonadaceae;g__Pseudomonas_E;s__Pseudomonas_E hunanensis	3	No
52434.4.333260.ACAGGATG-ACGTTACG:bins.1	52434.4.333260.ACAGGATG-ACGTTACG	bins.1	o__Sphingomonadales	(UID3310)	26	569	293	335	233	1	0	0	0	44.21	0.34	0	1020390	FALSE	FALSE	d__Bacteria;p__Proteobacteria;c__Alphaproteobacteria;o__Sphingomonadales;f__Sphingomonadaceae;g__Novosphingobium;s__	NA	No
52434.4.333260.ACAGGATG-ACGTTACG:bins.2	52434.4.333260.ACAGGATG-ACGTTACG	bins.2	f__Enterobacteriaceae	(UID5124)	134	1173	336	585	584	4	0	0	0	43.64	0.33	0	1772019	FALSE	FALSE	d__Bacteria;p__Proteobacteria;c__Gammaproteobacteria;o__Enterobacterales;f__Enterobacteriaceae;g__Escherichia;s__Escherichia flexneri	NA	No
52434.4.333260.ACAGGATG-ACGTTACG:bins.3	52434.4.333260.ACAGGATG-ACGTTACG	bins.3	g__Pseudomonas	(UID4525)	39	1389	369	94	1288	6	1	0	0	96.14	0.93	0	5409979	TRUE	TRUE	d__Bacteria;p__Proteobacteria;c__Gammaproteobacteria;o__Pseudomonadales;f__Pseudomonadaceae;g__Pseudomonas_E;s__Pseudomonas_E hunanensis	3	No
52434.4.333260.ACGTTGCA-ACATCCTC:bins.1	52434.4.333260.ACGTTGCA-ACATCCTC	bins.1	k__Bacteria	(UID203)	5449	104	58	90	9	5	0	0	0	13.09	1.72	0	227116	FALSE	FALSE	NA	NA	No
52434.4.333260.ACGTTGCA-ACATCCTC:bins.2	52434.4.333260.ACGTTGCA-ACATCCTC	bins.2	root	(UID1)	5656	56	24	56	0	0	0	0	0	0	0	0	259933	FALSE	FALSE	NA	NA	No
52434.4.333260.ACGTTGCA-ACATCCTC:bins.3	52434.4.333260.ACGTTGCA-ACATCCTC	bins.3	k__Bacteria	(UID203)	5449	104	58	77	27	0	0	0	0	36.52	0	0	1071026	FALSE	FALSE	d__Bacteria;p__Bacteroidota;c__Bacteroidia;o__Chitinophagales;f__Chitinophagaceae;g__Sediminibacterium;s__	NA	No
52434.4.333260.ACGTTGCA-ACATCCTC:bins.4	52434.4.333260.ACGTTGCA-ACATCCTC	bins.4	k__Bacteria	(UID203)	5449	104	58	98	6	0	0	0	0	10.34	0	0	855307	FALSE	FALSE	NA	NA	No
52434.4.333260.ACGTTGCA-ACATCCTC:bins.5	52434.4.333260.ACGTTGCA-ACATCCTC	bins.5	k__Bacteria	(UID203)	5449	104	58	95	8	1	0	0	0	12.23	1.72	100	525846	FALSE	FALSE	NA	NA	No
52434.4.333260.ACGTTGCA-ACATCCTC:bins.6	52434.4.333260.ACGTTGCA-ACATCCTC	bins.6	root	(UID1)	5656	56	24	56	0	0	0	0	0	0	0	0	231377	FALSE	FALSE	NA	NA	No
52434.4.333260.ACGTTGCA-ACATCCTC:bins.7	52434.4.333260.ACGTTGCA-ACATCCTC	bins.7	p__Bacteroidetes	(UID2591)	364	303	203	136	167	0	0	0	0	53.61	0	0	3778656	FALSE	TRUE	d__Bacteria;p__Bacteroidota;c__Bacteroidia;o__Chitinophagales;f__Chitinophagaceae;g__Chitinophaga;s__Chitinophaga polysaccharea	5	No
52434.4.333260.AGAGGACT-AAGGGAGA:bins.1	52434.4.333260.AGAGGACT-AAGGGAGA	bins.1	k__Bacteria	(UID203)	5449	104	58	100	4	0	0	0	0	5.17	0	0	439376	FALSE	FALSE	NA	NA	No
52434.4.333260.AGAGGACT-AAGGGAGA:bins.2	52434.4.333260.AGAGGACT-AAGGGAGA	bins.2	k__Bacteria	(UID203)	5449	104	58	95	9	0	0	0	0	12.07	0	0	900459	FALSE	FALSE	d__Bacteria;p__Proteobacteria;c__Gammaproteobacteria;o__Enterobacterales;f__Enterobacteriaceae;g__Escherichia;s__Escherichia flexneri	NA	No
52434.4.333260.AGAGGACT-AAGGGAGA:bins.3	52434.4.333260.AGAGGACT-AAGGGAGA	bins.3	g__Pseudomonas	(UID4525)	39	1389	369	196	1184	8	1	0	0	90.01	1.24	27.27	4945979	TRUE	TRUE	d__Bacteria;p__Proteobacteria;c__Gammaproteobacteria;o__Pseudomonadales;f__Pseudomonadaceae;g__Pseudomonas_E;s__Pseudomonas_E hunanensis	3	No
52434.4.333260.AGAGTACG-CATGTTGG:bins.1	52434.4.333260.AGAGTACG-CATGTTGG	bins.1	k__Bacteria	(UID203)	5449	104	58	58	46	0	0	0	0	68.97	0	0	4881734	FALSE	TRUE	d__Bacteria;p__Proteobacteria;c__Gammaproteobacteria;o__Pseudomonadales;f__Pseudomonadaceae;g__Pseudomonas_E;s__Pseudomonas_E hunanensis	3	No
52434.4.333260.AGAGTACG-CATGTTGG:bins.2	52434.4.333260.AGAGTACG-CATGTTGG	bins.2	root	(UID1)	5656	56	24	55	1	0	0	0	0	4.17	0	0	323419	FALSE	FALSE	NA	NA	No
52434.4.333260.AGAGTACG-CATGTTGG:bins.3	52434.4.333260.AGAGTACG-CATGTTGG	bins.3	root	(UID1)	5656	56	24	56	0	0	0	0	0	0	0	0	230841	FALSE	FALSE	NA	NA	No
52434.4.333260.AGAGTACG-CATGTTGG:bins.4	52434.4.333260.AGAGTACG-CATGTTGG	bins.4	f__Enterobacteriaceae	(UID5162)	88	1207	328	228	973	6	0	0	0	78.7	0.78	16.67	3186170	FALSE	TRUE	d__Bacteria;p__Proteobacteria;c__Gammaproteobacteria;o__Enterobacterales;f__Enterobacteriaceae;g__Escherichia;s__Escherichia flexneri	7	No
52434.4.333260.AGAGTACG-CATGTTGG:bins.5	52434.4.333260.AGAGTACG-CATGTTGG	bins.5	k__Bacteria	(UID203)	5449	104	58	60	44	0	0	0	0	61.36	0	0	1605573	FALSE	TRUE	d__Bacteria;p__Proteobacteria;c__Alphaproteobacteria;o__Sphingomonadales;f__Sphingomonadaceae;g__Novosphingobium;s__	2	No
52434.4.333260.AGGGACTA-ACGCGTAT:bins.1	52434.4.333260.AGGGACTA-ACGCGTAT	bins.1	root	(UID1)	5656	56	24	54	2	0	0	0	0	8.33	0	0	493599	FALSE	FALSE	NA	NA	No
52434.4.333260.AGGGACTA-ACGCGTAT:bins.2	52434.4.333260.AGGGACTA-ACGCGTAT	bins.2	f__Enterobacteriaceae	(UID5124)	134	1173	336	266	901	6	0	0	0	76.59	0.25	16.67	3147868	FALSE	TRUE	d__Bacteria;p__Proteobacteria;c__Gammaproteobacteria;o__Enterobacterales;f__Enterobacteriaceae;g__Escherichia;s__Escherichia flexneri	7	No
52434.4.333260.AGGGACTA-ACGCGTAT:bins.3	52434.4.333260.AGGGACTA-ACGCGTAT	bins.3	k__Bacteria	(UID203)	5449	104	58	72	31	1	0	0	0	42.87	1.72	100	4334792	FALSE	FALSE	d__Bacteria;p__Proteobacteria;c__Gammaproteobacteria;o__Pseudomonadales;f__Pseudomonadaceae;g__Pseudomonas_E;s__Pseudomonas_E hunanensis	NA	No
52434.4.333260.AGGGACTA-ACGCGTAT:bins.4	52434.4.333260.AGGGACTA-ACGCGTAT	bins.4	root	(UID1)	5656	56	24	56	0	0	0	0	0	0	0	0	251786	FALSE	FALSE	NA	NA	No
52434.4.333260.ATGCAACC-GCATGTGT:bins.1	52434.4.333260.ATGCAACC-GCATGTGT	bins.1	k__Bacteria	(UID203)	5449	104	58	88	16	0	0	0	0	13.17	0	0	692370	FALSE	FALSE	d__Bacteria;p__Actinobacteriota;c__Actinomycetia;o__Mycobacteriales;f__Mycobacteriaceae;g__Mycobacterium;s__	NA	No
52434.4.333260.ATGCAACC-GCATGTGT:bins.2	52434.4.333260.ATGCAACC-GCATGTGT	bins.2	k__Bacteria	(UID203)	5449	104	58	94	10	0	0	0	0	17.24	0	0	2674019	FALSE	FALSE	d__Bacteria;p__Proteobacteria;c__Gammaproteobacteria;o__Pseudomonadales;f__Pseudomonadaceae;g__Pseudomonas_E;s__Pseudomonas_E hunanensis	NA	No
52434.4.333260.ATGCAACC-GCATGTGT:bins.3	52434.4.333260.ATGCAACC-GCATGTGT	bins.3	o__Sphingomonadales	(UID3310)	26	569	293	204	360	5	0	0	0	70.63	0.72	40	1601759	FALSE	TRUE	d__Bacteria;p__Proteobacteria;c__Alphaproteobacteria;o__Sphingomonadales;f__Sphingomonadaceae;g__Novosphingobium;s__	2	No
52434.4.333260.ATGCAACC-GCATGTGT:bins.4	52434.4.333260.ATGCAACC-GCATGTGT	bins.4	k__Bacteria	(UID203)	5449	104	58	92	12	0	0	0	0	18.1	0	0	990688	FALSE	FALSE	d__Bacteria;p__Proteobacteria;c__Gammaproteobacteria;o__Burkholderiales;f__Burkholderiaceae;g__Leptothrix;s__	NA	No
52434.4.333260.ATGCCCTT-GCTAAGCT:bins.1	52434.4.333260.ATGCCCTT-GCTAAGCT	bins.1	o__Actinomycetales	(UID1696)	455	315	190	91	142	79	3	0	0	75.3	29.38	67.05	1540526	FALSE	FALSE	d__Bacteria;p__Actinobacteriota;c__Actinomycetia;o__Nanopelagicales;f__Nanopelagicaceae;g__Planktophila;s__	NA	No
52434.4.333260.ATGCCCTT-GCTAAGCT:bins.10	52434.4.333260.ATGCCCTT-GCTAAGCT	bins.10	p__Bacteroidetes	(UID2591)	364	303	203	27	273	3	0	0	0	98.14	0.66	0	7721782	TRUE	TRUE	d__Bacteria;p__Bacteroidota;c__Bacteroidia;o__Chitinophagales;f__Chitinophagaceae;g__Chitinophaga;s__Chitinophaga polysaccharea	5	No
52434.4.333260.ATGCCCTT-GCTAAGCT:bins.11	52434.4.333260.ATGCCCTT-GCTAAGCT	bins.11	k__Bacteria	(UID203)	5449	103	58	69	33	1	0	0	0	45.69	0.86	100	532350	FALSE	FALSE	d__Bacteria;p__Actinobacteriota;c__Actinomycetia;o__Nanopelagicales;f__Nanopelagicaceae;g__Planktophila;s__	NA	No
52434.4.333260.ATGCCCTT-GCTAAGCT:bins.2	52434.4.333260.ATGCCCTT-GCTAAGCT	bins.2	k__Bacteria	(UID203)	5449	104	58	103	1	0	0	0	0	1.72	0	0	269302	FALSE	FALSE	NA	NA	No
52434.4.333260.ATGCCCTT-GCTAAGCT:bins.3	52434.4.333260.ATGCCCTT-GCTAAGCT	bins.3	f__Enterobacteriaceae	(UID5124)	134	1173	336	6	1166	1	0	0	0	99.67	0.04	0	4486507	TRUE	TRUE	d__Bacteria;p__Proteobacteria;c__Gammaproteobacteria;o__Enterobacterales;f__Enterobacteriaceae;g__Escherichia;s__Escherichia flexneri	7	No
52434.4.333260.ATGCCCTT-GCTAAGCT:bins.4	52434.4.333260.ATGCCCTT-GCTAAGCT	bins.4	k__Bacteria	(UID203)	5449	103	58	92	11	0	0	0	0	18.97	0	0	229953	FALSE	FALSE	d__Bacteria;p__Actinobacteriota;c__Actinomycetia;o__Nanopelagicales;f__Nanopelagicaceae;g__Planktophila;s__	NA	No
52434.4.333260.ATGCCCTT-GCTAAGCT:bins.5	52434.4.333260.ATGCCCTT-GCTAAGCT	bins.5	k__Bacteria	(UID203)	5449	104	58	98	6	0	0	0	0	3.26	0	0	247095	FALSE	FALSE	NA	NA	No
52434.4.333260.ATGCCCTT-GCTAAGCT:bins.6	52434.4.333260.ATGCCCTT-GCTAAGCT	bins.6	k__Bacteria	(UID203)	5449	104	58	77	20	7	0	0	0	39.66	10.34	57.14	858538	FALSE	FALSE	d__Bacteria;p__Proteobacteria;c__Gammaproteobacteria;o__Burkholderiales;f__Burkholderiaceae;g__Polynucleobacter;s__	NA	No
52434.4.333260.ATGCCCTT-GCTAAGCT:bins.7	52434.4.333260.ATGCCCTT-GCTAAGCT	bins.7	o__Burkholderiales	(UID4000)	193	427	214	143	197	79	8	0	0	72.18	24.65	51.46	2894701	FALSE	FALSE	d__Bacteria;p__Proteobacteria;c__Gammaproteobacteria;o__Burkholderiales;f__Burkholderiaceae;g__Limnohabitans;s__	NA	No
52434.4.333260.ATGCCCTT-GCTAAGCT:bins.8	52434.4.333260.ATGCCCTT-GCTAAGCT	bins.8	o__Burkholderiales	(UID4000)	193	427	214	108	302	16	1	0	0	78.37	2.63	42.11	2240160	FALSE	TRUE	d__Bacteria;p__Proteobacteria;c__Gammaproteobacteria;o__Burkholderiales;f__Burkholderiaceae;g__Limnohabitans;s__	6	No
52434.4.333260.ATGCCCTT-GCTAAGCT:bins.9	52434.4.333260.ATGCCCTT-GCTAAGCT	bins.9	g__Pseudomonas	(UID4525)	39	1389	369	377	1002	10	0	0	0	73.64	1.03	20	4298717	FALSE	TRUE	d__Bacteria;p__Proteobacteria;c__Gammaproteobacteria;o__Pseudomonadales;f__Pseudomonadaceae;g__Pseudomonas_E;s__Pseudomonas_E hunanensis	3	No
52434.4.333260.ATGCTTCC-TTCGCAGA:bins.1	52434.4.333260.ATGCTTCC-TTCGCAGA	bins.1	root	(UID1)	5656	56	24	56	0	0	0	0	0	0	0	0	266059	FALSE	FALSE	NA	NA	No
52434.4.333260.ATGCTTCC-TTCGCAGA:bins.2	52434.4.333260.ATGCTTCC-TTCGCAGA	bins.2	k__Bacteria	(UID203)	5449	104	58	63	40	1	0	0	0	55.96	1.72	100	1633128	FALSE	TRUE	d__Bacteria;p__Proteobacteria;c__Gammaproteobacteria;o__Burkholderiales;f__Burkholderiaceae;g__Limnohabitans;s__	6	No
52434.4.333260.ATGCTTCC-TTCGCAGA:bins.3	52434.4.333260.ATGCTTCC-TTCGCAGA	bins.3	k__Bacteria	(UID203)	5449	104	58	83	19	2	0	0	0	24.31	1.72	100	463893	FALSE	FALSE	d__Bacteria;p__Actinobacteriota;c__Actinomycetia;o__Nanopelagicales;f__Nanopelagicaceae;g__Planktophila;s__	NA	No
52434.4.333260.ATGCTTCC-TTCGCAGA:bins.4	52434.4.333260.ATGCTTCC-TTCGCAGA	bins.4	k__Bacteria	(UID203)	5449	103	58	78	24	1	0	0	0	37.07	1.72	100	652097	FALSE	FALSE	d__Bacteria;p__Actinobacteriota;c__Actinomycetia;o__Nanopelagicales;f__Nanopelagicaceae;g__Planktophila;s__	NA	No
52434.4.333260.ATGCTTCC-TTCGCAGA:bins.5	52434.4.333260.ATGCTTCC-TTCGCAGA	bins.5	k__Bacteria	(UID203)	5449	104	58	64	35	4	1	0	0	59.83	10.34	42.86	1729669	FALSE	FALSE	d__Bacteria;p__Proteobacteria;c__Gammaproteobacteria;o__Burkholderiales;f__Burkholderiaceae;g__Polynucleobacter;s__	NA	No
52434.4.333260.ATGCTTCC-TTCGCAGA:bins.6	52434.4.333260.ATGCTTCC-TTCGCAGA	bins.6	p__Bacteroidetes	(UID2591)	364	303	203	3	297	3	0	0	0	99.01	0.66	0	7741740	TRUE	TRUE	d__Bacteria;p__Bacteroidota;c__Bacteroidia;o__Chitinophagales;f__Chitinophagaceae;g__Chitinophaga;s__Chitinophaga polysaccharea	5	No
52434.4.333260.ATGCTTCC-TTCGCAGA:bins.7	52434.4.333260.ATGCTTCC-TTCGCAGA	bins.7	o__Burkholderiales	(UID4000)	193	427	214	54	210	126	28	7	2	88.57	57.44	40.81	4173242	FALSE	FALSE	d__Bacteria;p__Proteobacteria;c__Gammaproteobacteria;o__Burkholderiales;f__Burkholderiaceae;g__Limnohabitans;s__	NA	No
52434.4.333260.ATGCTTCC-TTCGCAGA:bins.8	52434.4.333260.ATGCTTCC-TTCGCAGA	bins.8	o__Actinomycetales	(UID1590)	562	286	170	79	100	102	5	0	0	80.02	44.95	68.38	1823625	FALSE	FALSE	d__Bacteria;p__Actinobacteriota;c__Actinomycetia;o__Nanopelagicales;f__Nanopelagicaceae;g__Planktophila;s__	NA	No
52434.4.333260.ATGCTTCC-TTCGCAGA:bins.9	52434.4.333260.ATGCTTCC-TTCGCAGA	bins.9	f__Enterobacteriaceae	(UID5124)	134	1173	336	6	1166	1	0	0	0	99.67	0.04	0	4489491	TRUE	TRUE	d__Bacteria;p__Proteobacteria;c__Gammaproteobacteria;o__Enterobacterales;f__Enterobacteriaceae;g__Escherichia;s__Escherichia flexneri	7	No
52434.4.333260.ATGGGTCT-TATCTGGG:bins.1	52434.4.333260.ATGGGTCT-TATCTGGG	bins.1	k__Bacteria	(UID203)	5449	104	58	96	8	0	0	0	0	7.41	0	0	310588	FALSE	FALSE	NA	NA	No
52434.4.333260.ATGGGTCT-TATCTGGG:bins.2	52434.4.333260.ATGGGTCT-TATCTGGG	bins.2	k__Bacteria	(UID203)	5449	104	58	56	36	12	0	0	0	67.4	18.97	83.33	1080979	FALSE	FALSE	d__Bacteria;p__Actinobacteriota;c__Actinomycetia;o__Nanopelagicales;f__Nanopelagicaceae;g__Planktophila;s__	NA	No
52434.4.333260.ATGGGTCT-TATCTGGG:bins.3	52434.4.333260.ATGGGTCT-TATCTGGG	bins.3	k__Bacteria	(UID203)	5449	104	58	73	27	4	0	0	0	42.24	6.9	75	795807	FALSE	FALSE	d__Bacteria;p__Proteobacteria;c__Gammaproteobacteria;o__Burkholderiales;f__Burkholderiaceae;g__Polynucleobacter;s__	NA	No
52434.4.333260.ATGGGTCT-TATCTGGG:bins.4	52434.4.333260.ATGGGTCT-TATCTGGG	bins.4	f__Enterobacteriaceae	(UID5124)	134	1173	336	138	1030	5	0	0	0	90.37	0.21	0	4129764	TRUE	TRUE	d__Bacteria;p__Proteobacteria;c__Gammaproteobacteria;o__Enterobacterales;f__Enterobacteriaceae;g__Escherichia;s__Escherichia flexneri	7	No
52434.4.333260.ATGGGTCT-TATCTGGG:bins.5	52434.4.333260.ATGGGTCT-TATCTGGG	bins.5	k__Bacteria	(UID203)	5449	103	58	74	29	0	0	0	0	43.1	0	0	498946	FALSE	FALSE	d__Bacteria;p__Actinobacteriota;c__Actinomycetia;o__Nanopelagicales;f__Nanopelagicaceae;g__Planktophila;s__	NA	No
52434.4.333260.ATGGGTCT-TATCTGGG:bins.6	52434.4.333260.ATGGGTCT-TATCTGGG	bins.6	p__Bacteroidetes	(UID2591)	364	303	203	75	225	3	0	0	0	83.73	0.66	0	6848350	FALSE	TRUE	d__Bacteria;p__Bacteroidota;c__Bacteroidia;o__Chitinophagales;f__Chitinophagaceae;g__Chitinophaga;s__Chitinophaga polysaccharea	5	No
52434.4.333260.ATGTGCAC-AGGTGAGT:bins.1	52434.4.333260.ATGTGCAC-AGGTGAGT	bins.1	k__Bacteria	(UID203)	5449	104	58	61	42	1	0	0	0	65.52	1.72	0	4918366	FALSE	TRUE	d__Bacteria;p__Proteobacteria;c__Gammaproteobacteria;o__Pseudomonadales;f__Pseudomonadaceae;g__Pseudomonas_E;s__Pseudomonas_E hunanensis	3	No
52434.4.333260.ATGTGCAC-AGGTGAGT:bins.2	52434.4.333260.ATGTGCAC-AGGTGAGT	bins.2	o__Sphingomonadales	(UID3310)	26	569	293	100	461	8	0	0	0	86.11	1.73	62.5	2068342	FALSE	TRUE	d__Bacteria;p__Proteobacteria;c__Alphaproteobacteria;o__Sphingomonadales;f__Sphingomonadaceae;g__Novosphingobium;s__	2	No
52434.4.333260.ATGTGCAC-AGGTGAGT:bins.3	52434.4.333260.ATGTGCAC-AGGTGAGT	bins.3	k__Bacteria	(UID203)	5449	104	58	90	14	0	0	0	0	20.85	0	0	932804	FALSE	FALSE	d__Bacteria;p__Proteobacteria;c__Gammaproteobacteria;o__Burkholderiales;f__Burkholderiaceae;g__Limnohabitans;s__	NA	No
52434.4.333260.ATGTGCAC-AGGTGAGT:bins.4	52434.4.333260.ATGTGCAC-AGGTGAGT	bins.4	f__Enterobacteriaceae	(UID5124)	134	1173	336	229	937	7	0	0	0	78.79	0.49	14.29	3308092	FALSE	TRUE	d__Bacteria;p__Proteobacteria;c__Gammaproteobacteria;o__Enterobacterales;f__Enterobacteriaceae;g__Escherichia;s__Escherichia flexneri	7	No
52434.4.333260.ATGTGCAC-AGGTGAGT:bins.5	52434.4.333260.ATGTGCAC-AGGTGAGT	bins.5	k__Bacteria	(UID203)	5449	104	58	94	10	0	0	0	0	14.29	0	0	696225	FALSE	FALSE	d__Bacteria;p__Proteobacteria;c__Gammaproteobacteria;o__Burkholderiales;f__Burkholderiaceae;g__Leptothrix;s__	NA	No
52434.4.333260.ATGTGCAC-AGGTGAGT:bins.6	52434.4.333260.ATGTGCAC-AGGTGAGT	bins.6	k__Bacteria	(UID203)	5449	104	58	93	11	0	0	0	0	7.99	0	0	486750	FALSE	FALSE	NA	NA	No
52434.4.333260.ATTGGTGC-TGGCGATT:bins.1	52434.4.333260.ATTGGTGC-TGGCGATT	bins.1	root	(UID1)	5656	56	24	56	0	0	0	0	0	0	0	0	208452	FALSE	FALSE	NA	NA	No
52434.4.333260.ATTGGTGC-TGGCGATT:bins.2	52434.4.333260.ATTGGTGC-TGGCGATT	bins.2	f__Enterobacteriaceae	(UID5124)	134	1173	336	203	956	14	0	0	0	81.11	0.85	7.14	3279563	FALSE	TRUE	d__Bacteria;p__Proteobacteria;c__Gammaproteobacteria;o__Enterobacterales;f__Enterobacteriaceae;g__Escherichia;s__Escherichia flexneri	7	No
52434.4.333260.CAAGCCAT-TGAGTGTC:bins.1	52434.4.333260.CAAGCCAT-TGAGTGTC	bins.1	root	(UID1)	5656	56	24	56	0	0	0	0	0	0	0	0	386059	FALSE	FALSE	NA	NA	No
52434.4.333260.CAAGCCAT-TGAGTGTC:bins.2	52434.4.333260.CAAGCCAT-TGAGTGTC	bins.2	f__Enterobacteriaceae	(UID5124)	134	1173	336	250	917	6	0	0	0	75.19	0.25	0	3114782	FALSE	TRUE	d__Bacteria;p__Proteobacteria;c__Gammaproteobacteria;o__Enterobacterales;f__Enterobacteriaceae;g__Escherichia;s__Escherichia flexneri	7	No
52434.4.333260.CAAGCCAT-TGAGTGTC:bins.3	52434.4.333260.CAAGCCAT-TGAGTGTC	bins.3	o__Burkholderiales	(UID4000)	193	427	214	148	259	18	2	0	0	74.72	5.43	16.67	2137672	FALSE	TRUE	d__Bacteria;p__Proteobacteria;c__Gammaproteobacteria;o__Burkholderiales;f__Burkholderiaceae;g__Limnohabitans;s__	6	No
52434.4.333260.CAAGCCAT-TGAGTGTC:bins.4	52434.4.333260.CAAGCCAT-TGAGTGTC	bins.4	o__Sphingomonadales	(UID3310)	26	569	293	319	249	1	0	0	0	44.71	0.17	100	1061978	FALSE	FALSE	d__Bacteria;p__Proteobacteria;c__Alphaproteobacteria;o__Sphingomonadales;f__Sphingomonadaceae;g__Novosphingobium;s__	NA	No
52434.4.333260.CAAGCCAT-TGAGTGTC:bins.5	52434.4.333260.CAAGCCAT-TGAGTGTC	bins.5	k__Bacteria	(UID203)	5449	103	58	80	23	0	0	0	0	35.34	0	0	328259	FALSE	FALSE	d__Bacteria;p__Actinobacteriota;c__Actinomycetia;o__Nanopelagicales;f__Nanopelagicaceae;g__Planktophila;s__	NA	No
52434.4.333260.CACTCAGA-TGAACGAG:bins.1	52434.4.333260.CACTCAGA-TGAACGAG	bins.1	k__Bacteria	(UID203)	5449	104	58	81	22	1	0	0	0	31.9	1.72	0	836696	FALSE	FALSE	d__Bacteria;p__Bacteroidota;c__Bacteroidia;o__Chitinophagales;f__Chitinophagaceae;g__Sediminibacterium;s__	NA	No
52434.4.333260.CAGTAGCT-CTGGGATT:bins.1	52434.4.333260.CAGTAGCT-CTGGGATT	bins.1	o__Actinomycetales	(UID1696)	455	315	190	158	148	9	0	0	0	51.93	3.37	77.78	861116	FALSE	TRUE	d__Bacteria;p__Actinobacteriota;c__Actinomycetia;o__Nanopelagicales;f__Nanopelagicaceae;g__Planktophila;s__	9	No
52434.4.333260.CAGTAGCT-CTGGGATT:bins.10	52434.4.333260.CAGTAGCT-CTGGGATT	bins.10	k__Bacteria	(UID203)	5449	104	58	82	15	3	1	3	0	36.21	24.14	75	2250775	FALSE	FALSE	d__Bacteria;p__Proteobacteria;c__Gammaproteobacteria;o__Burkholderiales;f__Burkholderiaceae;g__Polynucleobacter;s__	NA	No
52434.4.333260.CAGTAGCT-CTGGGATT:bins.11	52434.4.333260.CAGTAGCT-CTGGGATT	bins.11	f__Enterobacteriaceae	(UID5167)	82	1240	324	965	275	0	0	0	0	20.66	0	0	780124	FALSE	FALSE	d__Bacteria;p__Proteobacteria;c__Gammaproteobacteria;o__Enterobacterales;f__Enterobacteriaceae;g__Escherichia;s__Escherichia flexneri	NA	No
52434.4.333260.CAGTAGCT-CTGGGATT:bins.12	52434.4.333260.CAGTAGCT-CTGGGATT	bins.12	k__Bacteria	(UID2982)	88	230	148	166	64	0	0	0	0	27.97	0	0	345977	FALSE	FALSE	d__Bacteria;p__Patescibacteria;c__Paceibacteria;o__UBA9983;f__UBA11359;g__;s__	NA	No
52434.4.333260.CAGTAGCT-CTGGGATT:bins.13	52434.4.333260.CAGTAGCT-CTGGGATT	bins.13	k__Bacteria	(UID203)	5449	104	58	78	21	4	1	0	0	31.37	8.62	100	1029290	FALSE	FALSE	d__Bacteria;p__Bacteroidota;c__Bacteroidia;o__Flavobacteriales;f__Crocinitomicaceae;g__UBA952;s__	NA	No
52434.4.333260.CAGTAGCT-CTGGGATT:bins.14	52434.4.333260.CAGTAGCT-CTGGGATT	bins.14	k__Bacteria	(UID203)	5449	104	58	80	24	0	0	0	0	26.18	0	0	362756	FALSE	FALSE	d__Bacteria;p__Actinobacteriota;c__Actinomycetia;o__Nanopelagicales;f__Nanopelagicaceae;g__Planktophila;s__	NA	No
52434.4.333260.CAGTAGCT-CTGGGATT:bins.15	52434.4.333260.CAGTAGCT-CTGGGATT	bins.15	o__Actinomycetales	(UID1696)	455	315	190	164	149	2	0	0	0	52.21	0.79	100	941465	FALSE	TRUE	d__Bacteria;p__Actinobacteriota;c__Actinomycetia;o__Nanopelagicales;f__Nanopelagicaceae;g__Planktophila;s__	13	No
52434.4.333260.CAGTAGCT-CTGGGATT:bins.16	52434.4.333260.CAGTAGCT-CTGGGATT	bins.16	k__Bacteria	(UID203)	5449	104	58	75	23	6	0	0	0	37.07	6.9	33.33	682296	FALSE	FALSE	d__Bacteria;p__Proteobacteria;c__Gammaproteobacteria;o__Burkholderiales;f__Burkholderiaceae;g__Polynucleobacter;s__	NA	No
52434.4.333260.CAGTAGCT-CTGGGATT:bins.2	52434.4.333260.CAGTAGCT-CTGGGATT	bins.2	root	(UID1)	5656	56	24	56	0	0	0	0	0	0	0	0	217689	FALSE	FALSE	NA	NA	No
52434.4.333260.CAGTAGCT-CTGGGATT:bins.3	52434.4.333260.CAGTAGCT-CTGGGATT	bins.3	k__Bacteria	(UID1452)	924	160	109	94	64	2	0	0	0	41.25	1.83	50	642182	FALSE	FALSE	d__Bacteria;p__Patescibacteria;c__Gracilibacteria;o__Peribacterales;f__Peribacteraceae;g__;s__	NA	No
52434.4.333260.CAGTAGCT-CTGGGATT:bins.4	52434.4.333260.CAGTAGCT-CTGGGATT	bins.4	k__Bacteria	(UID203)	5449	104	58	82	20	1	1	0	0	31.03	3.45	50	621634	FALSE	FALSE	d__Bacteria;p__Actinobacteriota;c__Actinomycetia;o__Nanopelagicales;f__Nanopelagicaceae;g__Planktophila;s__	NA	No
52434.4.333260.CAGTAGCT-CTGGGATT:bins.5	52434.4.333260.CAGTAGCT-CTGGGATT	bins.5	p__Bacteroidetes	(UID2591)	364	303	203	2	298	3	0	0	0	99.26	0.66	0	7686729	TRUE	TRUE	d__Bacteria;p__Bacteroidota;c__Bacteroidia;o__Chitinophagales;f__Chitinophagaceae;g__Chitinophaga;s__Chitinophaga polysaccharea	5	No
52434.4.333260.CAGTAGCT-CTGGGATT:bins.6	52434.4.333260.CAGTAGCT-CTGGGATT	bins.6	o__Burkholderiales	(UID4000)	193	427	214	61	187	112	54	12	1	88.26	63.31	58.43	5439045	FALSE	FALSE	d__Bacteria;p__Proteobacteria;c__Gammaproteobacteria;o__Burkholderiales;f__Burkholderiaceae;g__Limnohabitans;s__	NA	No
52434.4.333260.CAGTAGCT-CTGGGATT:bins.7	52434.4.333260.CAGTAGCT-CTGGGATT	bins.7	root	(UID1)	5656	56	24	56	0	0	0	0	0	0	0	0	208520	FALSE	FALSE	NA	NA	No
52434.4.333260.CAGTAGCT-CTGGGATT:bins.8	52434.4.333260.CAGTAGCT-CTGGGATT	bins.8	k__Bacteria	(UID203)	5449	104	58	75	28	1	0	0	0	28.27	1.72	0	376024	FALSE	FALSE	d__Bacteria;p__Patescibacteria;c__Paceibacteria;o__2-02-FULL-40-12;f__IGHO2-01-FULL-4-A;g__;s__	NA	No
52434.4.333260.CAGTAGCT-CTGGGATT:bins.9	52434.4.333260.CAGTAGCT-CTGGGATT	bins.9	f__Enterobacteriaceae	(UID5124)	134	1173	336	301	872	0	0	0	0	78.48	0	0	3649736	FALSE	TRUE	d__Bacteria;p__Proteobacteria;c__Gammaproteobacteria;o__Enterobacterales;f__Enterobacteriaceae;g__Escherichia;s__Escherichia flexneri	7	No
52434.4.333260.CATGAGCT-AACGTGTC:bins.1	52434.4.333260.CATGAGCT-AACGTGTC	bins.1	k__Bacteria	(UID203)	5449	104	58	59	44	1	0	0	0	59.25	0.86	100	1523996	FALSE	TRUE	d__Bacteria;p__Proteobacteria;c__Alphaproteobacteria;o__Sphingomonadales;f__Sphingomonadaceae;g__Novosphingobium;s__	2	No
52434.4.333260.CATGAGCT-AACGTGTC:bins.2	52434.4.333260.CATGAGCT-AACGTGTC	bins.2	k__Bacteria	(UID203)	5449	104	58	84	20	0	0	0	0	32.92	0	0	1783395	FALSE	FALSE	d__Bacteria;p__Proteobacteria;c__Gammaproteobacteria;o__Burkholderiales;f__Burkholderiaceae;g__Leptothrix;s__	NA	No
52434.4.333260.CATGAGCT-AACGTGTC:bins.3	52434.4.333260.CATGAGCT-AACGTGTC	bins.3	k__Bacteria	(UID203)	5449	104	58	69	34	1	0	0	0	45.45	1.72	100	1577641	FALSE	FALSE	d__Bacteria;p__Actinobacteriota;c__Actinomycetia;o__Mycobacteriales;f__Mycobacteriaceae;g__Mycobacterium;s__	NA	No
52434.4.333260.CATGGACT-TCATGCAG:bins.1	52434.4.333260.CATGGACT-TCATGCAG	bins.1	root	(UID1)	5656	56	24	56	0	0	0	0	0	0	0	0	262698	FALSE	FALSE	NA	NA	No
52434.4.333260.CCAAAGCT-ACAAGACG:bins.1	52434.4.333260.CCAAAGCT-ACAAGACG	bins.1	k__Bacteria	(UID203)	5449	104	58	68	36	0	0	0	0	42.32	0	0	1191466	FALSE	FALSE	d__Bacteria;p__Proteobacteria;c__Alphaproteobacteria;o__Sphingomonadales;f__Sphingomonadaceae;g__Novosphingobium;s__	NA	No
52434.4.333260.CCAAAGCT-ACAAGACG:bins.2	52434.4.333260.CCAAAGCT-ACAAGACG	bins.2	f__Enterobacteriaceae	(UID5124)	134	1173	336	88	1079	6	0	0	0	92.77	0.32	16.67	3919100	TRUE	TRUE	d__Bacteria;p__Proteobacteria;c__Gammaproteobacteria;o__Enterobacterales;f__Enterobacteriaceae;g__Escherichia;s__Escherichia flexneri	7	No
52434.4.333260.CCAAAGCT-ACAAGACG:bins.3	52434.4.333260.CCAAAGCT-ACAAGACG	bins.3	g__Pseudomonas	(UID4525)	39	1389	369	53	1328	7	1	0	0	98.3	1.17	0	5689931	TRUE	TRUE	d__Bacteria;p__Proteobacteria;c__Gammaproteobacteria;o__Pseudomonadales;f__Pseudomonadaceae;g__Pseudomonas_E;s__Pseudomonas_E hunanensis	3	No
52434.4.333260.CCATGGAT-GAGATCGA:bins.1	52434.4.333260.CCATGGAT-GAGATCGA	bins.1	k__Bacteria	(UID203)	5449	104	58	76	28	0	0	0	0	41.38	0	0	1090584	FALSE	FALSE	d__Bacteria;p__Proteobacteria;c__Alphaproteobacteria;o__Sphingomonadales;f__Sphingomonadaceae;g__Novosphingobium;s__	NA	No
52434.4.333260.CCATGGAT-GAGATCGA:bins.2	52434.4.333260.CCATGGAT-GAGATCGA	bins.2	g__Pseudomonas	(UID4525)	39	1389	369	97	1287	4	1	0	0	96.58	0.79	0	5383470	TRUE	TRUE	d__Bacteria;p__Proteobacteria;c__Gammaproteobacteria;o__Pseudomonadales;f__Pseudomonadaceae;g__Pseudomonas_E;s__Pseudomonas_E hunanensis	3	No
52434.4.333260.CCATGGAT-GAGATCGA:bins.3	52434.4.333260.CCATGGAT-GAGATCGA	bins.3	f__Enterobacteriaceae	(UID5124)	134	1173	336	598	575	0	0	0	0	43.69	0	0	1851214	FALSE	FALSE	d__Bacteria;p__Proteobacteria;c__Gammaproteobacteria;o__Enterobacterales;f__Enterobacteriaceae;g__Escherichia;s__Escherichia flexneri	NA	No
52434.4.333260.CCCATACT-TGGTGTGT:bins.1	52434.4.333260.CCCATACT-TGGTGTGT	bins.1	p__Bacteroidetes	(UID2591)	364	303	203	0	300	3	0	0	0	100	0.66	0	8012176	TRUE	TRUE	d__Bacteria;p__Bacteroidota;c__Bacteroidia;o__Chitinophagales;f__Chitinophagaceae;g__Chitinophaga;s__Chitinophaga polysaccharea	5	No
52434.4.333260.CCCATACT-TGGTGTGT:bins.10	52434.4.333260.CCCATACT-TGGTGTGT	bins.10	k__Bacteria	(UID203)	5449	104	58	54	27	21	2	0	0	72.02	34.64	88.89	1801095	FALSE	FALSE	d__Bacteria;p__Actinobacteriota;c__Actinomycetia;o__Nanopelagicales;f__Nanopelagicaceae;g__Planktophila;s__	NA	No
52434.4.333260.CCCATACT-TGGTGTGT:bins.11	52434.4.333260.CCCATACT-TGGTGTGT	bins.11	k__Bacteria	(UID203)	5449	103	58	61	42	0	0	0	0	63.79	0	0	913291	FALSE	TRUE	d__Bacteria;p__Actinobacteriota;c__Actinomycetia;o__Nanopelagicales;f__Nanopelagicaceae;g__Planktophila;s__	13	No
52434.4.333260.CCCATACT-TGGTGTGT:bins.2	52434.4.333260.CCCATACT-TGGTGTGT	bins.2	k__Bacteria	(UID203)	5449	104	58	85	15	3	1	0	0	27.59	7.76	100	1244908	FALSE	FALSE	d__Bacteria;p__Bacteroidota;c__Bacteroidia;o__Flavobacteriales;f__Crocinitomicaceae;g__UBA952;s__	NA	No
52434.4.333260.CCCATACT-TGGTGTGT:bins.3	52434.4.333260.CCCATACT-TGGTGTGT	bins.3	o__Burkholderiales	(UID4000)	193	427	214	106	189	101	25	4	2	81.44	48.35	62.73	4085011	FALSE	FALSE	d__Bacteria;p__Proteobacteria;c__Gammaproteobacteria;o__Burkholderiales;f__Burkholderiaceae;g__Limnohabitans;s__	NA	No
52434.4.333260.CCCATACT-TGGTGTGT:bins.4	52434.4.333260.CCCATACT-TGGTGTGT	bins.4	k__Bacteria	(UID203)	5449	104	58	73	30	1	0	0	0	36.36	1.72	100	370171	FALSE	FALSE	d__Bacteria;p__Actinobacteriota;c__Actinomycetia;o__Nanopelagicales;f__Nanopelagicaceae;g__Planktophila;s__	NA	No
52434.4.333260.CCCATACT-TGGTGTGT:bins.5	52434.4.333260.CCCATACT-TGGTGTGT	bins.5	k__Bacteria	(UID203)	5449	104	58	93	11	0	0	0	0	16.38	0	0	342308	FALSE	FALSE	d__Bacteria;p__Proteobacteria;c__Gammaproteobacteria;o__Burkholderiales;f__Burkholderiaceae;g__Polynucleobacter;s__	NA	No
52434.4.333260.CCCATACT-TGGTGTGT:bins.6	52434.4.333260.CCCATACT-TGGTGTGT	bins.6	root	(UID1)	5656	56	24	56	0	0	0	0	0	0	0	0	589578	FALSE	FALSE	NA	NA	No
52434.4.333260.CCCATACT-TGGTGTGT:bins.7	52434.4.333260.CCCATACT-TGGTGTGT	bins.7	o__Burkholderiales	(UID4000)	193	427	214	74	329	21	2	1	0	81.27	6.45	21.21	2198962	FALSE	TRUE	d__Bacteria;p__Proteobacteria;c__Gammaproteobacteria;o__Burkholderiales;f__Burkholderiaceae;g__Limnohabitans;s__	6	No
52434.4.333260.CCCATACT-TGGTGTGT:bins.8	52434.4.333260.CCCATACT-TGGTGTGT	bins.8	k__Bacteria	(UID203)	5449	104	58	49	42	8	3	0	2	75.52	34.48	56.76	2851640	FALSE	FALSE	d__Bacteria;p__Proteobacteria;c__Gammaproteobacteria;o__Burkholderiales;f__Burkholderiaceae;g__Polynucleobacter;s__	NA	No
52434.4.333260.CCCATACT-TGGTGTGT:bins.9	52434.4.333260.CCCATACT-TGGTGTGT	bins.9	f__Enterobacteriaceae	(UID5124)	134	1173	336	6	1166	1	0	0	0	99.67	0.04	0	4490724	TRUE	TRUE	d__Bacteria;p__Proteobacteria;c__Gammaproteobacteria;o__Enterobacterales;f__Enterobacteriaceae;g__Escherichia;s__Escherichia flexneri	7	No
52434.4.333260.CCCCATTA-AGACTAGG:bins.1	52434.4.333260.CCCCATTA-AGACTAGG	bins.1	k__Bacteria	(UID203)	5449	103	58	91	12	0	0	0	0	19.83	0	0	324638	FALSE	FALSE	d__Bacteria;p__Actinobacteriota;c__Actinomycetia;o__Nanopelagicales;f__Nanopelagicaceae;g__Planktophila;s__	NA	No
52434.4.333260.CCCCATTA-AGACTAGG:bins.10	52434.4.333260.CCCCATTA-AGACTAGG	bins.10	k__Bacteria	(UID1452)	924	160	109	59	100	1	0	0	0	54.2	0.92	0	682675	FALSE	TRUE	d__Bacteria;p__Patescibacteria;c__Paceibacteria;o__2-02-FULL-40-12;f__IGHO2-01-FULL-4-A;g__;s__	11	No
52434.4.333260.CCCCATTA-AGACTAGG:bins.11	52434.4.333260.CCCCATTA-AGACTAGG	bins.11	p__Bacteroidetes	(UID2591)	364	303	203	1	299	3	0	0	0	99.51	0.66	0	7681853	TRUE	TRUE	d__Bacteria;p__Bacteroidota;c__Bacteroidia;o__Chitinophagales;f__Chitinophagaceae;g__Chitinophaga;s__Chitinophaga polysaccharea	5	No
52434.4.333260.CCCCATTA-AGACTAGG:bins.12	52434.4.333260.CCCCATTA-AGACTAGG	bins.12	k__Bacteria	(UID203)	5449	104	58	52	35	12	3	1	1	76.21	37.41	62.16	3024807	FALSE	FALSE	d__Bacteria;p__Proteobacteria;c__Gammaproteobacteria;o__Burkholderiales;f__Burkholderiaceae;g__Polynucleobacter;s__	NA	No
52434.4.333260.CCCCATTA-AGACTAGG:bins.13	52434.4.333260.CCCCATTA-AGACTAGG	bins.13	k__Bacteria	(UID203)	5449	104	58	79	25	0	0	0	0	34.48	0	0	634311	FALSE	FALSE	d__Bacteria;p__Proteobacteria;c__Gammaproteobacteria;o__Burkholderiales;f__Burkholderiaceae;g__Limnohabitans;s__	NA	No
52434.4.333260.CCCCATTA-AGACTAGG:bins.14	52434.4.333260.CCCCATTA-AGACTAGG	bins.14	k__Bacteria	(UID203)	5449	104	58	84	20	0	0	0	0	20.06	0	0	440586	FALSE	FALSE	d__Bacteria;p__Patescibacteria;c__Microgenomatia;o__UBA1406;f__GWC2-37-13;g__;s__	NA	No
52434.4.333260.CCCCATTA-AGACTAGG:bins.15	52434.4.333260.CCCCATTA-AGACTAGG	bins.15	k__Bacteria	(UID203)	5449	104	58	26	51	20	4	1	2	81.9	47.81	84.48	6019467	FALSE	FALSE	d__Bacteria;p__Proteobacteria;c__Gammaproteobacteria;o__Burkholderiales;f__Burkholderiaceae;g__Limnohabitans;s__	NA	No
52434.4.333260.CCCCATTA-AGACTAGG:bins.2	52434.4.333260.CCCCATTA-AGACTAGG	bins.2	k__Bacteria	(UID203)	5449	104	58	24	80	0	0	0	0	69.27	0	0	489146	FALSE	TRUE	d__Bacteria;p__Patescibacteria;c__Paceibacteria;o__UBA9983;f__UBA11359_D;g__;s__	19	No
52434.4.333260.CCCCATTA-AGACTAGG:bins.3	52434.4.333260.CCCCATTA-AGACTAGG	bins.3	k__Bacteria	(UID203)	5449	104	58	87	17	0	0	0	0	24.29	0	0	843999	FALSE	FALSE	d__Bacteria;p__Bacteroidota;c__Bacteroidia;o__Flavobacteriales;f__Crocinitomicaceae;g__UBA952;s__	NA	No
52434.4.333260.CCCCATTA-AGACTAGG:bins.4	52434.4.333260.CCCCATTA-AGACTAGG	bins.4	k__Bacteria	(UID203)	5449	104	58	102	2	0	0	0	0	1.72	0	0	349108	FALSE	FALSE	NA	NA	No
52434.4.333260.CCCCATTA-AGACTAGG:bins.5	52434.4.333260.CCCCATTA-AGACTAGG	bins.5	f__Enterobacteriaceae	(UID5124)	134	1173	336	107	1065	1	0	0	0	89.25	0.04	0	4129100	FALSE	TRUE	d__Bacteria;p__Proteobacteria;c__Gammaproteobacteria;o__Enterobacterales;f__Enterobacteriaceae;g__Escherichia;s__Escherichia flexneri	7	No
52434.4.333260.CCCCATTA-AGACTAGG:bins.6	52434.4.333260.CCCCATTA-AGACTAGG	bins.6	k__Bacteria	(UID203)	5449	103	58	65	38	0	0	0	0	57.76	0	0	898890	FALSE	TRUE	d__Bacteria;p__Actinobacteriota;c__Actinomycetia;o__Nanopelagicales;f__Nanopelagicaceae;g__Planktophila;s__	13	No
52434.4.333260.CCCCATTA-AGACTAGG:bins.7	52434.4.333260.CCCCATTA-AGACTAGG	bins.7	k__Bacteria	(UID203)	5449	103	58	71	29	3	0	0	0	48.28	5.17	66.67	1003387	FALSE	FALSE	d__Bacteria;p__Actinobacteriota;c__Actinomycetia;o__Nanopelagicales;f__Nanopelagicaceae;g__Planktophila;s__	NA	No
52434.4.333260.CCCCATTA-AGACTAGG:bins.8	52434.4.333260.CCCCATTA-AGACTAGG	bins.8	k__Bacteria	(UID203)	5449	100	55	86	14	0	0	0	0	22.73	0	0	288568	FALSE	FALSE	d__Bacteria;p__Patescibacteria;c__ABY1;o__SG8-24;f__2-12-FULL-60-25;g__2-12-FULL-60-25;s__	NA	No
52434.4.333260.CCCCATTA-AGACTAGG:bins.9	52434.4.333260.CCCCATTA-AGACTAGG	bins.9	k__Bacteria	(UID1452)	924	161	108	69	91	1	0	0	0	59.26	0.93	100	979845	FALSE	TRUE	d__Bacteria;p__Patescibacteria;c__Gracilibacteria;o__Peribacterales;f__Peribacteraceae;g__2-02-FULL-51-10;s__	10	No
52434.4.333260.CCCTGTAT-CGTTATCC:bins.1	52434.4.333260.CCCTGTAT-CGTTATCC	bins.1	k__Bacteria	(UID203)	5449	104	58	98	6	0	0	0	0	7.76	0	0	252300	FALSE	FALSE	NA	NA	No
52434.4.333260.CCTACTAC-GAAAGGCT:bins.1	52434.4.333260.CCTACTAC-GAAAGGCT	bins.1	k__Bacteria	(UID203)	5449	104	58	79	25	0	0	0	0	27.04	0	0	325758	FALSE	FALSE	d__Bacteria;p__Actinobacteriota;c__Actinomycetia;o__Nanopelagicales;f__Nanopelagicaceae;g__Planktophila;s__	NA	No
52434.4.333260.CCTACTAC-GAAAGGCT:bins.2	52434.4.333260.CCTACTAC-GAAAGGCT	bins.2	root	(UID1)	5656	56	24	56	0	0	0	0	0	0	0	0	214389	FALSE	FALSE	NA	NA	No
52434.4.333260.CCTACTAC-GAAAGGCT:bins.3	52434.4.333260.CCTACTAC-GAAAGGCT	bins.3	k__Bacteria	(UID203)	5449	104	58	87	17	0	0	0	0	25	0	0	4031659	FALSE	FALSE	d__Bacteria;p__Bacteroidota;c__Bacteroidia;o__Chitinophagales;f__Chitinophagaceae;g__Chitinophaga;s__Chitinophaga polysaccharea	NA	No
52434.4.333260.CCTACTAC-GAAAGGCT:bins.4	52434.4.333260.CCTACTAC-GAAAGGCT	bins.4	k__Bacteria	(UID203)	5449	104	58	63	32	9	0	0	0	52.3	13.79	88.89	2871045	FALSE	FALSE	d__Bacteria;p__Proteobacteria;c__Gammaproteobacteria;o__Burkholderiales;f__Burkholderiaceae;g__Limnohabitans;s__	NA	No
52434.4.333260.CCTACTAC-GAAAGGCT:bins.5	52434.4.333260.CCTACTAC-GAAAGGCT	bins.5	f__Enterobacteriaceae	(UID5124)	134	1173	336	7	1165	1	0	0	0	99.59	0.04	0	4489012	TRUE	TRUE	d__Bacteria;p__Proteobacteria;c__Gammaproteobacteria;o__Enterobacterales;f__Enterobacteriaceae;g__Escherichia;s__Escherichia flexneri	7	No
52434.4.333260.CCTACTAC-GAAAGGCT:bins.6	52434.4.333260.CCTACTAC-GAAAGGCT	bins.6	o__Burkholderiales	(UID4000)	193	427	214	147	269	8	3	0	0	58.41	2.76	17.65	1510536	FALSE	TRUE	d__Bacteria;p__Proteobacteria;c__Gammaproteobacteria;o__Burkholderiales;f__Burkholderiaceae;g__Limnohabitans;s__	6	No
52434.4.333260.CCTACTAC-GAAAGGCT:bins.7	52434.4.333260.CCTACTAC-GAAAGGCT	bins.7	o__Actinomycetales	(UID1590)	562	286	170	100	112	67	7	0	0	70.42	33.14	77.27	1549994	FALSE	FALSE	d__Bacteria;p__Actinobacteriota;c__Actinomycetia;o__Nanopelagicales;f__Nanopelagicaceae;g__Planktophila;s__	NA	No
52434.4.333260.CCTCTCAA-CTAATCGG:bins.1	52434.4.333260.CCTCTCAA-CTAATCGG	bins.1	k__Bacteria	(UID203)	5449	104	58	91	13	0	0	0	0	15.67	0	0	439922	FALSE	FALSE	d__Bacteria;p__Actinobacteriota;c__Actinomycetia;o__Nanopelagicales;f__Nanopelagicaceae;g__Planktophila;s__	NA	No
52434.4.333260.CCTCTCAA-CTAATCGG:bins.10	52434.4.333260.CCTCTCAA-CTAATCGG	bins.10	k__Bacteria	(UID203)	5449	104	58	92	12	0	0	0	0	17.24	0	0	855350	FALSE	FALSE	d__Bacteria;p__Proteobacteria;c__Gammaproteobacteria;o__Enterobacterales;f__Enterobacteriaceae;g__Escherichia;s__	NA	No
52434.4.333260.CCTCTCAA-CTAATCGG:bins.11	52434.4.333260.CCTCTCAA-CTAATCGG	bins.11	k__Bacteria	(UID2495)	2993	143	89	54	89	0	0	0	0	66.97	0	0	549379	FALSE	TRUE	d__Bacteria;p__Patescibacteria;c__Paceibacteria;o__UBA9983;f__Zambryskibacteraceae;g__C7867-006;s__	20	No
52434.4.333260.CCTCTCAA-CTAATCGG:bins.12	52434.4.333260.CCTCTCAA-CTAATCGG	bins.12	k__Bacteria	(UID203)	5449	104	58	65	30	9	0	0	0	55.49	14.66	100	2747714	FALSE	FALSE	d__Bacteria;p__Bacteroidota;c__Bacteroidia;o__Flavobacteriales;f__Crocinitomicaceae;g__UBA952;s__	NA	No
52434.4.333260.CCTCTCAA-CTAATCGG:bins.13	52434.4.333260.CCTCTCAA-CTAATCGG	bins.13	k__Bacteria	(UID203)	5449	104	58	63	40	1	0	0	0	51.88	1.72	100	771683	FALSE	TRUE	d__Bacteria;p__Bacteroidota;c__Bacteroidia;o__Chitinophagales;f__Chitinophagaceae;g__Sediminibacterium;s__	27	Yes
52434.4.333260.CCTCTCAA-CTAATCGG:bins.14	52434.4.333260.CCTCTCAA-CTAATCGG	bins.14	root	(UID1)	5656	56	24	53	3	0	0	0	0	6.25	0	0	201816	FALSE	FALSE	d__Bacteria;p__Proteobacteria;c__Gammaproteobacteria;o__Burkholderiales;f__Burkholderiaceae;g__Polynucleobacter;s__	NA	No
52434.4.333260.CCTCTCAA-CTAATCGG:bins.2	52434.4.333260.CCTCTCAA-CTAATCGG	bins.2	p__Bacteroidetes	(UID2591)	364	303	203	109	194	0	0	0	0	55.67	0	0	4073740	FALSE	TRUE	d__Bacteria;p__Bacteroidota;c__Bacteroidia;o__Chitinophagales;f__Chitinophagaceae;g__Chitinophaga;s__Chitinophaga polysaccharea	5	No
52434.4.333260.CCTCTCAA-CTAATCGG:bins.3	52434.4.333260.CCTCTCAA-CTAATCGG	bins.3	k__Bacteria	(UID203)	5449	104	58	81	23	0	0	0	0	34.48	0	0	3801369	FALSE	FALSE	d__Bacteria;p__Bacteroidota;c__Bacteroidia;o__Chitinophagales;f__Chitinophagaceae;g__Chitinophaga;s__Chitinophaga polysaccharea	NA	No
52434.4.333260.CCTCTCAA-CTAATCGG:bins.4	52434.4.333260.CCTCTCAA-CTAATCGG	bins.4	k__Bacteria	(UID203)	5449	104	58	38	66	0	0	0	0	59.33	0	0	508732	FALSE	TRUE	d__Bacteria;p__Patescibacteria;c__Paceibacteria;o__UBA9983;f__UBA11359_A;g__;s__	17	No
52434.4.333260.CCTCTCAA-CTAATCGG:bins.5	52434.4.333260.CCTCTCAA-CTAATCGG	bins.5	k__Bacteria	(UID203)	5449	104	58	46	58	0	0	0	0	48.33	0	0	274539	FALSE	FALSE	d__Bacteria;p__Patescibacteria;c__Paceibacteria;o__UBA9983;f__UBA1006;g__;s__	NA	No
52434.4.333260.CCTCTCAA-CTAATCGG:bins.6	52434.4.333260.CCTCTCAA-CTAATCGG	bins.6	o__Burkholderiales	(UID4001)	108	549	242	145	276	97	20	5	6	78.25	36.23	48.41	2900903	FALSE	FALSE	d__Bacteria;p__Proteobacteria;c__Gammaproteobacteria;o__Burkholderiales;f__Burkholderiaceae;g__Polynucleobacter;s__	NA	No
52434.4.333260.CCTCTCAA-CTAATCGG:bins.7	52434.4.333260.CCTCTCAA-CTAATCGG	bins.7	o__Actinomycetales	(UID1696)	455	315	190	192	123	0	0	0	0	39.75	0	0	544705	FALSE	FALSE	d__Bacteria;p__Actinobacteriota;c__Actinomycetia;o__Nanopelagicales;f__Nanopelagicaceae;g__Planktophila;s__	NA	No
52434.4.333260.CCTCTCAA-CTAATCGG:bins.8	52434.4.333260.CCTCTCAA-CTAATCGG	bins.8	k__Bacteria	(UID203)	5449	104	58	73	31	0	0	0	0	43.42	0	0	2185813	FALSE	FALSE	d__Bacteria;p__Proteobacteria;c__Gammaproteobacteria;o__Enterobacterales;f__Enterobacteriaceae;g__Escherichia;s__Escherichia flexneri	NA	No
52434.4.333260.CCTCTCAA-CTAATCGG:bins.9	52434.4.333260.CCTCTCAA-CTAATCGG	bins.9	k__Bacteria	(UID203)	5449	104	58	101	3	0	0	0	0	5.17	0	0	372378	FALSE	FALSE	NA	NA	No
52434.4.333260.CGAACATC-ATACGAGG:bins.1	52434.4.333260.CGAACATC-ATACGAGG	bins.1	o__Burkholderiales	(UID4000)	193	427	214	177	192	53	5	0	0	60.19	15.03	47.06	3100975	FALSE	FALSE	d__Bacteria;p__Proteobacteria;c__Gammaproteobacteria;o__Burkholderiales;f__Burkholderiaceae;g__Limnohabitans;s__	NA	No
52434.4.333260.CGAACATC-ATACGAGG:bins.10	52434.4.333260.CGAACATC-ATACGAGG	bins.10	k__Bacteria	(UID203)	5449	104	58	80	24	0	0	0	0	25.86	0	0	313370	FALSE	FALSE	d__Bacteria;p__Actinobacteriota;c__Actinomycetia;o__Nanopelagicales;f__Nanopelagicaceae;g__Planktophila;s__	NA	No
52434.4.333260.CGAACATC-ATACGAGG:bins.2	52434.4.333260.CGAACATC-ATACGAGG	bins.2	f__Enterobacteriaceae	(UID5124)	134	1173	336	85	1088	0	0	0	0	92.76	0	0	4259474	TRUE	TRUE	d__Bacteria;p__Proteobacteria;c__Gammaproteobacteria;o__Enterobacterales;f__Enterobacteriaceae;g__Escherichia;s__Escherichia flexneri	7	No
52434.4.333260.CGAACATC-ATACGAGG:bins.3	52434.4.333260.CGAACATC-ATACGAGG	bins.3	k__Bacteria	(UID203)	5449	103	58	59	39	5	0	0	0	67.24	6.9	20	1037532	FALSE	TRUE	d__Bacteria;p__Actinobacteriota;c__Actinomycetia;o__Nanopelagicales;f__Nanopelagicaceae;g__Planktophila;s__	13	No
52434.4.333260.CGAACATC-ATACGAGG:bins.4	52434.4.333260.CGAACATC-ATACGAGG	bins.4	k__Bacteria	(UID203)	5449	104	58	80	20	3	1	0	0	37.93	7.76	100	1487031	FALSE	FALSE	d__Bacteria;p__Bacteroidota;c__Bacteroidia;o__Flavobacteriales;f__Crocinitomicaceae;g__UBA952;s__	NA	No
52434.4.333260.CGAACATC-ATACGAGG:bins.5	52434.4.333260.CGAACATC-ATACGAGG	bins.5	k__Bacteria	(UID203)	5449	104	58	48	40	12	3	0	1	81.19	35.34	48.39	3318689	FALSE	FALSE	d__Bacteria;p__Proteobacteria;c__Gammaproteobacteria;o__Burkholderiales;f__Burkholderiaceae;g__Polynucleobacter;s__	NA	No
52434.4.333260.CGAACATC-ATACGAGG:bins.6	52434.4.333260.CGAACATC-ATACGAGG	bins.6	p__Bacteroidetes	(UID2591)	364	303	203	0	300	3	0	0	0	100	0.66	0	7805645	TRUE	TRUE	d__Bacteria;p__Bacteroidota;c__Bacteroidia;o__Chitinophagales;f__Chitinophagaceae;g__Chitinophaga;s__Chitinophaga polysaccharea	5	No
52434.4.333260.CGAACATC-ATACGAGG:bins.7	52434.4.333260.CGAACATC-ATACGAGG	bins.7	o__Actinomycetales	(UID1663)	488	310	185	103	128	75	4	0	0	72.54	30.72	72.41	1481400	FALSE	FALSE	d__Bacteria;p__Actinobacteriota;c__Actinomycetia;o__Nanopelagicales;f__Nanopelagicaceae;g__Planktophila;s__	NA	No
52434.4.333260.CGAACATC-ATACGAGG:bins.8	52434.4.333260.CGAACATC-ATACGAGG	bins.8	root	(UID1)	5656	56	24	54	2	0	0	0	0	8.33	0	0	209899	FALSE	FALSE	NA	NA	No
52434.4.333260.CGAACATC-ATACGAGG:bins.9	52434.4.333260.CGAACATC-ATACGAGG	bins.9	k__Bacteria	(UID203)	5449	104	58	94	10	0	0	0	0	13.79	0	0	230344	FALSE	FALSE	d__Bacteria;p__Proteobacteria;c__Gammaproteobacteria;o__Burkholderiales;f__Burkholderiaceae;g__Polynucleobacter;s__	NA	No
52434.4.333260.CTCGGAAT-GCTCAAGT:bins.1	52434.4.333260.CTCGGAAT-GCTCAAGT	bins.1	o__Sphingomonadales	(UID3310)	26	569	293	244	323	2	0	0	0	64.1	0.28	50	1483639	FALSE	TRUE	d__Bacteria;p__Proteobacteria;c__Alphaproteobacteria;o__Sphingomonadales;f__Sphingomonadaceae;g__Novosphingobium;s__	4	No
52434.4.333260.CTCGGAAT-GCTCAAGT:bins.10	52434.4.333260.CTCGGAAT-GCTCAAGT	bins.10	root	(UID1)	5656	56	24	54	2	0	0	0	0	8.33	0	0	961434	FALSE	FALSE	d__Bacteria;p__Proteobacteria;c__Gammaproteobacteria;o__Burkholderiales;f__Burkholderiaceae;g__Limnohabitans;s__	NA	No
52434.4.333260.CTCGGAAT-GCTCAAGT:bins.11	52434.4.333260.CTCGGAAT-GCTCAAGT	bins.11	o__Actinomycetales	(UID1815)	120	572	265	187	237	120	26	1	1	67.14	28.37	40.65	4516244	FALSE	FALSE	d__Bacteria;p__Actinobacteriota;c__Actinomycetia;o__Mycobacteriales;f__Mycobacteriaceae;g__Mycobacterium;s__	NA	No
52434.4.333260.CTCGGAAT-GCTCAAGT:bins.12	52434.4.333260.CTCGGAAT-GCTCAAGT	bins.12	k__Bacteria	(UID203)	5449	104	58	83	18	3	0	0	0	31.9	3.45	0	2475656	FALSE	FALSE	d__Bacteria;p__Proteobacteria;c__Gammaproteobacteria;o__Burkholderiales;f__Burkholderiaceae;g__Ideonella_A;s__	NA	No
52434.4.333260.CTCGGAAT-GCTCAAGT:bins.13	52434.4.333260.CTCGGAAT-GCTCAAGT	bins.13	k__Bacteria	(UID203)	5449	104	58	99	5	0	0	0	0	6.9	0	0	258513	FALSE	FALSE	NA	NA	No
52434.4.333260.CTCGGAAT-GCTCAAGT:bins.2	52434.4.333260.CTCGGAAT-GCTCAAGT	bins.2	k__Bacteria	(UID203)	5449	104	58	69	35	0	0	0	0	55.17	0	0	1374733	FALSE	TRUE	d__Bacteria;p__Proteobacteria;c__Gammaproteobacteria;o__Pseudomonadales;f__Moraxellaceae;g__Perlucidibaca;s__	21	No
52434.4.333260.CTCGGAAT-GCTCAAGT:bins.3	52434.4.333260.CTCGGAAT-GCTCAAGT	bins.3	o__Sphingomonadales	(UID3310)	26	569	293	350	219	0	0	0	0	33	0	0	792346	FALSE	FALSE	d__Bacteria;p__Proteobacteria;c__Alphaproteobacteria;o__Sphingomonadales;f__Sphingomonadaceae;g__Novosphingobium;s__	NA	No
52434.4.333260.CTCGGAAT-GCTCAAGT:bins.4	52434.4.333260.CTCGGAAT-GCTCAAGT	bins.4	c__Deltaproteobacteria	(UID3216)	83	247	155	56	116	71	2	2	0	89.37	42.69	37.08	8061004	FALSE	FALSE	d__Bacteria;p__Myxococcota;c__Polyangia;o__Palsa-1104;f__Fen-1088;g__FEN-1088;s__	NA	No
52434.4.333260.CTCGGAAT-GCTCAAGT:bins.5	52434.4.333260.CTCGGAAT-GCTCAAGT	bins.5	k__Bacteria	(UID203)	5449	103	57	96	7	0	0	0	0	10.53	0	0	844283	FALSE	FALSE	NA	NA	No
52434.4.333260.CTCGGAAT-GCTCAAGT:bins.6	52434.4.333260.CTCGGAAT-GCTCAAGT	bins.6	o__Sphingomonadales	(UID3310)	26	569	293	222	346	1	0	0	0	66.6	0.11	0	1576850	FALSE	TRUE	d__Bacteria;p__Proteobacteria;c__Alphaproteobacteria;o__Sphingomonadales;f__Sphingomonadaceae;g__Novosphingobium;s__	2	No
52434.4.333260.CTCGGAAT-GCTCAAGT:bins.7	52434.4.333260.CTCGGAAT-GCTCAAGT	bins.7	o__Actinomycetales	(UID1815)	120	572	265	133	430	9	0	0	0	78.66	1.79	66.67	3341475	FALSE	TRUE	d__Bacteria;p__Actinobacteriota;c__Actinomycetia;o__Mycobacteriales;f__Mycobacteriaceae;g__Mycobacterium;s__	15	Yes
52434.4.333260.CTCGGAAT-GCTCAAGT:bins.8	52434.4.333260.CTCGGAAT-GCTCAAGT	bins.8	k__Bacteria	(UID203)	5449	104	58	66	38	0	0	0	0	56.9	0	0	1850780	FALSE	TRUE	d__Bacteria;p__Proteobacteria;c__Alphaproteobacteria;o__Caulobacterales;f__Hyphomonadaceae;g__;s__	25	No
52434.4.333260.CTCGGAAT-GCTCAAGT:bins.9	52434.4.333260.CTCGGAAT-GCTCAAGT	bins.9	o__Burkholderiales	(UID4000)	193	427	214	39	385	3	0	0	0	95.08	0.62	33.33	3593516	TRUE	TRUE	d__Bacteria;p__Proteobacteria;c__Gammaproteobacteria;o__Burkholderiales;f__Burkholderiaceae;g__Leptothrix;s__	8	Yes
52434.4.333260.CTGAAACC-GGCATGAA:bins.1	52434.4.333260.CTGAAACC-GGCATGAA	bins.1	g__Pseudomonas	(UID4525)	39	1389	369	75	1306	7	1	0	0	95.9	1.17	0	5629631	TRUE	TRUE	d__Bacteria;p__Proteobacteria;c__Gammaproteobacteria;o__Pseudomonadales;f__Pseudomonadaceae;g__Pseudomonas_E;s__Pseudomonas_E hunanensis	3	No
52434.4.333260.CTGAAACC-GGCATGAA:bins.2	52434.4.333260.CTGAAACC-GGCATGAA	bins.2	f__Enterobacteriaceae	(UID5124)	134	1173	336	38	1133	2	0	0	0	95.53	0.19	0	4041624	TRUE	TRUE	d__Bacteria;p__Proteobacteria;c__Gammaproteobacteria;o__Enterobacterales;f__Enterobacteriaceae;g__Escherichia;s__Escherichia flexneri	7	No
52434.4.333260.CTGGTCAA-ACCATAGG:bins.1	52434.4.333260.CTGGTCAA-ACCATAGG	bins.1	k__Bacteria	(UID203)	5449	104	58	73	31	0	0	0	0	46.55	0	0	3204832	FALSE	FALSE	d__Bacteria;p__Proteobacteria;c__Gammaproteobacteria;o__Pseudomonadales;f__Pseudomonadaceae;g__Pseudomonas_E;s__Pseudomonas_E hunanensis	NA	No
52434.4.333260.CTTGCCTA-GGCTCTAA:bins.1	52434.4.333260.CTTGCCTA-GGCTCTAA	bins.1	k__Bacteria	(UID203)	5449	104	58	96	8	0	0	0	0	13.79	0	0	3728642	FALSE	FALSE	d__Bacteria;p__Bacteroidota;c__Bacteroidia;o__Chitinophagales;f__Chitinophagaceae;g__Chitinophaga;s__Chitinophaga polysaccharea	NA	No
52434.4.333260.CTTGCCTA-GGCTCTAA:bins.2	52434.4.333260.CTTGCCTA-GGCTCTAA	bins.2	k__Bacteria	(UID203)	5449	104	58	89	13	2	0	0	0	20.14	3.45	100	908818	FALSE	FALSE	d__Bacteria;p__Proteobacteria;c__Gammaproteobacteria;o__Burkholderiales;f__Burkholderiaceae;g__Limnohabitans;s__	NA	No
52434.4.333260.CTTGCCTA-GGCTCTAA:bins.3	52434.4.333260.CTTGCCTA-GGCTCTAA	bins.3	o__Sphingomonadales	(UID3310)	26	569	293	164	400	5	0	0	0	72.14	0.91	20	1885527	FALSE	TRUE	d__Bacteria;p__Proteobacteria;c__Alphaproteobacteria;o__Sphingomonadales;f__Sphingomonadaceae;g__Novosphingobium;s__	2	No
52434.4.333260.CTTGCCTA-GGCTCTAA:bins.4	52434.4.333260.CTTGCCTA-GGCTCTAA	bins.4	k__Bacteria	(UID203)	5449	103	58	77	26	0	0	0	0	37.93	0	0	391946	FALSE	FALSE	d__Bacteria;p__Actinobacteriota;c__Actinomycetia;o__Nanopelagicales;f__Nanopelagicaceae;g__Planktophila;s__	NA	No
52434.4.333260.CTTGCCTA-GGCTCTAA:bins.5	52434.4.333260.CTTGCCTA-GGCTCTAA	bins.5	g__Pseudomonas	(UID4525)	39	1389	369	44	1329	15	1	0	0	98.97	1.82	27.78	5806950	TRUE	TRUE	d__Bacteria;p__Proteobacteria;c__Gammaproteobacteria;o__Pseudomonadales;f__Pseudomonadaceae;g__Pseudomonas_E;s__Pseudomonas_E hunanensis	3	No
52434.4.333260.CTTGCCTA-GGCTCTAA:bins.6	52434.4.333260.CTTGCCTA-GGCTCTAA	bins.6	f__Enterobacteriaceae	(UID5124)	134	1173	336	12	1160	1	0	0	0	99	0.04	0	4431382	TRUE	TRUE	d__Bacteria;p__Proteobacteria;c__Gammaproteobacteria;o__Enterobacterales;f__Enterobacteriaceae;g__Escherichia;s__Escherichia flexneri	7	No
52434.4.333260.CTTGCCTA-GGCTCTAA:bins.7	52434.4.333260.CTTGCCTA-GGCTCTAA	bins.7	o__Actinomycetales	(UID1590)	562	286	170	115	133	36	2	0	0	62.44	15.29	71.43	1061873	FALSE	FALSE	d__Bacteria;p__Actinobacteriota;c__Actinomycetia;o__Nanopelagicales;f__Nanopelagicaceae;g__Planktophila;s__	NA	No
52434.4.333260.CTTGCCTA-GGCTCTAA:bins.8	52434.4.333260.CTTGCCTA-GGCTCTAA	bins.8	o__Burkholderiales	(UID4000)	193	427	214	82	337	8	0	0	0	83.78	1.54	12.5	2289473	FALSE	TRUE	d__Bacteria;p__Proteobacteria;c__Gammaproteobacteria;o__Burkholderiales;f__Burkholderiaceae;g__Limnohabitans;s__	6	No
52434.4.333260.GAAAGCTG-TTCGTCTG:bins.1	52434.4.333260.GAAAGCTG-TTCGTCTG	bins.1	p__Bacteroidetes	(UID2591)	364	303	203	0	300	3	0	0	0	100	0.66	0	7961699	TRUE	TRUE	d__Bacteria;p__Bacteroidota;c__Bacteroidia;o__Chitinophagales;f__Chitinophagaceae;g__Chitinophaga;s__Chitinophaga polysaccharea	5	No
52434.4.333260.GAAAGCTG-TTCGTCTG:bins.2	52434.4.333260.GAAAGCTG-TTCGTCTG	bins.2	k__Bacteria	(UID203)	5449	103	58	75	28	0	0	0	0	38.79	0	0	425796	FALSE	FALSE	d__Bacteria;p__Actinobacteriota;c__Actinomycetia;o__Nanopelagicales;f__Nanopelagicaceae;g__Planktophila;s__	NA	No
52434.4.333260.GAAAGCTG-TTCGTCTG:bins.3	52434.4.333260.GAAAGCTG-TTCGTCTG	bins.3	k__Bacteria	(UID203)	5449	103	58	85	18	0	0	0	0	29.31	0	0	712615	FALSE	FALSE	d__Bacteria;p__Actinobacteriota;c__Actinomycetia;o__Nanopelagicales;f__Nanopelagicaceae;g__Planktophila;s__	NA	No
52434.4.333260.GAAAGCTG-TTCGTCTG:bins.4	52434.4.333260.GAAAGCTG-TTCGTCTG	bins.4	o__Actinomycetales	(UID1663)	488	310	185	87	137	83	3	0	0	76.13	32.01	67.39	1749866	FALSE	FALSE	d__Bacteria;p__Actinobacteriota;c__Actinomycetia;o__Nanopelagicales;f__Nanopelagicaceae;g__Planktophila;s__	NA	No
52434.4.333260.GAAAGCTG-TTCGTCTG:bins.5	52434.4.333260.GAAAGCTG-TTCGTCTG	bins.5	o__Burkholderiales	(UID4001)	108	552	243	114	301	109	25	3	0	83.5	37.95	50.5	2714924	FALSE	FALSE	d__Bacteria;p__Proteobacteria;c__Gammaproteobacteria;o__Burkholderiales;f__Burkholderiaceae;g__Polynucleobacter;s__	NA	No
52434.4.333260.GAAAGCTG-TTCGTCTG:bins.6	52434.4.333260.GAAAGCTG-TTCGTCTG	bins.6	o__Burkholderiales	(UID4000)	193	427	214	223	175	26	2	1	0	47.83	8.93	36.84	2335208	FALSE	FALSE	d__Bacteria;p__Proteobacteria;c__Gammaproteobacteria;o__Burkholderiales;f__Burkholderiaceae;g__Limnohabitans;s__	NA	No
52434.4.333260.GAAAGCTG-TTCGTCTG:bins.7	52434.4.333260.GAAAGCTG-TTCGTCTG	bins.7	k__Bacteria	(UID2569)	434	277	185	160	95	22	0	0	0	44.41	9.46	86.36	1426107	FALSE	FALSE	d__Bacteria;p__Bacteroidota;c__Bacteroidia;o__Flavobacteriales;f__Crocinitomicaceae;g__UBA952;s__	NA	No
52434.4.333260.GAAAGCTG-TTCGTCTG:bins.8	52434.4.333260.GAAAGCTG-TTCGTCTG	bins.8	f__Enterobacteriaceae	(UID5124)	134	1173	336	10	1161	2	0	0	0	99.12	0.1	50	4473224	TRUE	TRUE	d__Bacteria;p__Proteobacteria;c__Gammaproteobacteria;o__Enterobacterales;f__Enterobacteriaceae;g__Escherichia;s__Escherichia flexneri	7	No
52434.4.333260.GAAAGCTG-TTCGTCTG:bins.9	52434.4.333260.GAAAGCTG-TTCGTCTG	bins.9	k__Bacteria	(UID203)	5449	104	58	87	17	0	0	0	0	24.14	0	0	320679	FALSE	FALSE	d__Bacteria;p__Proteobacteria;c__Gammaproteobacteria;o__Burkholderiales;f__Burkholderiaceae;g__Polynucleobacter;s__	NA	No
52434.4.333260.GACTGGTT-TGAACGTC:bins.1	52434.4.333260.GACTGGTT-TGAACGTC	bins.1	k__Bacteria	(UID203)	5449	103	58	61	34	8	0	0	0	52.66	11.21	37.5	1198880	FALSE	FALSE	d__Bacteria;p__Actinobacteriota;c__Actinomycetia;o__Nanopelagicales;f__Nanopelagicaceae;g__Planktophila;s__	NA	No
52434.4.333260.GACTGGTT-TGAACGTC:bins.2	52434.4.333260.GACTGGTT-TGAACGTC	bins.2	root	(UID1)	5656	56	24	56	0	0	0	0	0	0	0	0	327867	FALSE	FALSE	NA	NA	No
52434.4.333260.GACTGGTT-TGAACGTC:bins.3	52434.4.333260.GACTGGTT-TGAACGTC	bins.3	p__Bacteroidetes	(UID2591)	364	303	203	0	300	3	0	0	0	100	0.66	0	7881179	TRUE	TRUE	d__Bacteria;p__Bacteroidota;c__Bacteroidia;o__Chitinophagales;f__Chitinophagaceae;g__Chitinophaga;s__Chitinophaga polysaccharea	5	No
52434.4.333260.GACTGGTT-TGAACGTC:bins.4	52434.4.333260.GACTGGTT-TGAACGTC	bins.4	o__Actinomycetales	(UID1663)	488	310	185	184	118	8	0	0	0	39.45	2.97	75	591845	FALSE	FALSE	d__Bacteria;p__Actinobacteriota;c__Actinomycetia;o__Nanopelagicales;f__Nanopelagicaceae;g__Planktophila;s__	NA	No
52434.4.333260.GACTGGTT-TGAACGTC:bins.5	52434.4.333260.GACTGGTT-TGAACGTC	bins.5	f__Enterobacteriaceae	(UID5124)	134	1173	336	151	1019	3	0	0	0	88.41	0.17	0	3967677	FALSE	TRUE	d__Bacteria;p__Proteobacteria;c__Gammaproteobacteria;o__Enterobacterales;f__Enterobacteriaceae;g__Escherichia;s__Escherichia flexneri	7	No
52434.4.333260.GACTGGTT-TGAACGTC:bins.6	52434.4.333260.GACTGGTT-TGAACGTC	bins.6	o__Burkholderiales	(UID4001)	108	552	243	205	277	68	1	1	0	65.81	15.16	38.96	1642742	FALSE	FALSE	d__Bacteria;p__Proteobacteria;c__Gammaproteobacteria;o__Burkholderiales;f__Burkholderiaceae;g__Polynucleobacter;s__	NA	No
52434.4.333260.GACTGGTT-TGAACGTC:bins.7	52434.4.333260.GACTGGTT-TGAACGTC	bins.7	k__Bacteria	(UID203)	5449	104	58	86	18	0	0	0	0	27.59	0	0	309161	FALSE	FALSE	d__Bacteria;p__Proteobacteria;c__Gammaproteobacteria;o__Burkholderiales;f__Burkholderiaceae;g__Polynucleobacter;s__	NA	No
52434.4.333260.GACTGGTT-TGAACGTC:bins.8	52434.4.333260.GACTGGTT-TGAACGTC	bins.8	root	(UID1)	5656	56	24	53	3	0	0	0	0	12.5	0	0	378066	FALSE	FALSE	d__Bacteria;p__Bacteroidota;c__Bacteroidia;o__Flavobacteriales;f__Crocinitomicaceae;g__UBA952;s__	NA	No
52434.4.333260.GACTGGTT-TGAACGTC:bins.9	52434.4.333260.GACTGGTT-TGAACGTC	bins.9	k__Bacteria	(UID203)	5449	103	58	98	5	0	0	0	0	8.62	0	0	216008	FALSE	FALSE	NA	NA	No
52434.4.333260.GAGTAACG-TTGTCGAG:bins.1	52434.4.333260.GAGTAACG-TTGTCGAG	bins.1	f__Enterobacteriaceae	(UID5124)	134	1173	336	90	1079	4	0	0	0	90.89	0.38	25	3756226	TRUE	TRUE	d__Bacteria;p__Proteobacteria;c__Gammaproteobacteria;o__Enterobacterales;f__Enterobacteriaceae;g__Escherichia;s__Escherichia flexneri	7	No
52434.4.333260.GAGTAACG-TTGTCGAG:bins.2	52434.4.333260.GAGTAACG-TTGTCGAG	bins.2	g__Pseudomonas	(UID4525)	39	1389	369	67	1314	7	1	0	0	97.69	1.17	0	5675241	TRUE	TRUE	d__Bacteria;p__Proteobacteria;c__Gammaproteobacteria;o__Pseudomonadales;f__Pseudomonadaceae;g__Pseudomonas_E;s__Pseudomonas_E hunanensis	3	No
52434.4.333260.GAGTAACG-TTGTCGAG:bins.3	52434.4.333260.GAGTAACG-TTGTCGAG	bins.3	k__Bacteria	(UID203)	5449	104	58	102	2	0	0	0	0	3.45	0	0	255517	FALSE	FALSE	NA	NA	No
52434.4.333260.GAGTAACG-TTGTCGAG:bins.4	52434.4.333260.GAGTAACG-TTGTCGAG	bins.4	k__Bacteria	(UID203)	5449	104	58	99	5	0	0	0	0	7.76	0	0	344374	FALSE	FALSE	d__Bacteria;p__Proteobacteria;c__Gammaproteobacteria;o__Burkholderiales;f__Burkholderiaceae;g__Leptothrix;s__	NA	No
52434.4.333260.GAGTAACG-TTGTCGAG:bins.5	52434.4.333260.GAGTAACG-TTGTCGAG	bins.5	root	(UID1)	5656	56	24	56	0	0	0	0	0	0	0	0	462118	FALSE	FALSE	NA	NA	No
52434.4.333260.GAGTAACG-TTGTCGAG:bins.6	52434.4.333260.GAGTAACG-TTGTCGAG	bins.6	o__Sphingomonadales	(UID3310)	26	569	293	110	455	4	0	0	0	85.37	0.85	25	2027326	FALSE	TRUE	d__Bacteria;p__Proteobacteria;c__Alphaproteobacteria;o__Sphingomonadales;f__Sphingomonadaceae;g__Novosphingobium;s__	2	No
52434.4.333260.GATCCGAT-CTGATCTC:bins.1	52434.4.333260.GATCCGAT-CTGATCTC	bins.1	k__Bacteria	(UID203)	5449	104	58	57	46	1	0	0	0	51.56	0.86	0	411542	FALSE	TRUE	d__Bacteria;p__Patescibacteria;c__Paceibacteria;o__UBA9983;f__UBA11359_A;g__;s__	17	No
52434.4.333260.GATCCGAT-CTGATCTC:bins.10	52434.4.333260.GATCCGAT-CTGATCTC	bins.10	k__Bacteria	(UID203)	5449	104	58	67	23	13	1	0	0	53.92	22.57	93.75	2882019	FALSE	FALSE	d__Bacteria;p__Bacteroidota;c__Bacteroidia;o__Flavobacteriales;f__Crocinitomicaceae;g__UBA952;s__	NA	No
52434.4.333260.GATCCGAT-CTGATCTC:bins.11	52434.4.333260.GATCCGAT-CTGATCTC	bins.11	k__Bacteria	(UID203)	5449	104	58	35	69	0	0	0	0	57.97	0	0	437540	FALSE	TRUE	d__Bacteria;p__Patescibacteria;c__Paceibacteria;o__UBA9983;f__Zambryskibacteraceae;g__C7867-006;s__	20	No
52434.4.333260.GATCCGAT-CTGATCTC:bins.12	52434.4.333260.GATCCGAT-CTGATCTC	bins.12	root	(UID1)	5656	56	24	55	1	0	0	0	0	4.17	0	0	202147	FALSE	FALSE	NA	NA	No
52434.4.333260.GATCCGAT-CTGATCTC:bins.13	52434.4.333260.GATCCGAT-CTGATCTC	bins.13	k__Bacteria	(UID203)	5449	103	58	72	30	1	0	0	0	52.59	1.72	0	821879	FALSE	TRUE	d__Bacteria;p__Actinobacteriota;c__Actinomycetia;o__Nanopelagicales;f__Nanopelagicaceae;g__Planktophila;s__	13	No
52434.4.333260.GATCCGAT-CTGATCTC:bins.14	52434.4.333260.GATCCGAT-CTGATCTC	bins.14	k__Bacteria	(UID203)	5449	104	58	83	21	0	0	0	0	26.65	0	0	959008	FALSE	FALSE	d__Bacteria;p__Proteobacteria;c__Gammaproteobacteria;o__Enterobacterales;f__Enterobacteriaceae;g__Escherichia;s__Escherichia flexneri	NA	No
52434.4.333260.GATCCGAT-CTGATCTC:bins.2	52434.4.333260.GATCCGAT-CTGATCTC	bins.2	p__Bacteroidetes	(UID2591)	364	303	203	0	300	3	0	0	0	100	0.66	0	7899233	TRUE	TRUE	d__Bacteria;p__Bacteroidota;c__Bacteroidia;o__Chitinophagales;f__Chitinophagaceae;g__Chitinophaga;s__Chitinophaga polysaccharea	5	No
52434.4.333260.GATCCGAT-CTGATCTC:bins.3	52434.4.333260.GATCCGAT-CTGATCTC	bins.3	k__Bacteria	(UID203)	5449	104	58	92	12	0	0	0	0	18.1	0	0	1355553	FALSE	FALSE	d__Bacteria;p__Proteobacteria;c__Gammaproteobacteria;o__Burkholderiales;f__Burkholderiaceae;g__Limnohabitans;s__	NA	No
52434.4.333260.GATCCGAT-CTGATCTC:bins.4	52434.4.333260.GATCCGAT-CTGATCTC	bins.4	k__Bacteria	(UID203)	5449	104	58	77	27	0	0	0	0	35.34	0	0	746386	FALSE	FALSE	d__Bacteria;p__Proteobacteria;c__Gammaproteobacteria;o__Burkholderiales;f__Burkholderiaceae;g__Polynucleobacter;s__	NA	No
52434.4.333260.GATCCGAT-CTGATCTC:bins.5	52434.4.333260.GATCCGAT-CTGATCTC	bins.5	k__Bacteria	(UID203)	5449	104	58	76	28	0	0	0	0	31.66	0	0	343006	FALSE	FALSE	d__Bacteria;p__Actinobacteriota;c__Actinomycetia;o__Nanopelagicales;f__Nanopelagicaceae;g__Planktophila;s__	NA	No
52434.4.333260.GATCCGAT-CTGATCTC:bins.6	52434.4.333260.GATCCGAT-CTGATCTC	bins.6	o__Burkholderiales	(UID4001)	108	552	243	102	265	123	25	33	4	87.05	61.73	54.13	3337440	FALSE	FALSE	d__Bacteria;p__Proteobacteria;c__Gammaproteobacteria;o__Burkholderiales;f__Burkholderiaceae;g__Polynucleobacter;s__	NA	No
52434.4.333260.GATCCGAT-CTGATCTC:bins.7	52434.4.333260.GATCCGAT-CTGATCTC	bins.7	k__Bacteria	(UID203)	5449	104	58	100	4	0	0	0	0	6.9	0	0	271105	FALSE	FALSE	NA	NA	No
52434.4.333260.GATCCGAT-CTGATCTC:bins.8	52434.4.333260.GATCCGAT-CTGATCTC	bins.8	k__Bacteria	(UID203)	5449	104	58	60	32	12	0	0	0	65.52	19.83	83.33	1488028	FALSE	FALSE	d__Bacteria;p__Actinobacteriota;c__Actinomycetia;o__Nanopelagicales;f__Nanopelagicaceae;g__Planktophila;s__	NA	No
52434.4.333260.GATCCGAT-CTGATCTC:bins.9	52434.4.333260.GATCCGAT-CTGATCTC	bins.9	f__Enterobacteriaceae	(UID5124)	134	1173	336	473	699	1	0	0	0	66.65	0.1	0	3068213	FALSE	TRUE	d__Bacteria;p__Proteobacteria;c__Gammaproteobacteria;o__Enterobacterales;f__Enterobacteriaceae;g__Escherichia;s__Escherichia flexneri	7	No
52434.4.333260.GATCTCTC-TTGTGGTG:bins.1	52434.4.333260.GATCTCTC-TTGTGGTG	bins.1	root	(UID1)	5656	56	24	52	4	0	0	0	0	16.67	0	0	369261	FALSE	FALSE	d__Bacteria;p__Actinobacteriota;c__Actinomycetia;o__Nanopelagicales;f__Nanopelagicaceae;g__Planktophila;s__	NA	No
52434.4.333260.GATCTCTC-TTGTGGTG:bins.10	52434.4.333260.GATCTCTC-TTGTGGTG	bins.10	f__Enterobacteriaceae	(UID5124)	134	1173	336	241	929	3	0	0	0	80.09	0.37	0	3410860	FALSE	TRUE	d__Bacteria;p__Proteobacteria;c__Gammaproteobacteria;o__Enterobacterales;f__Enterobacteriaceae;g__Escherichia;s__Escherichia flexneri	7	No
52434.4.333260.GATCTCTC-TTGTGGTG:bins.11	52434.4.333260.GATCTCTC-TTGTGGTG	bins.11	root	(UID1)	5656	56	24	55	1	0	0	0	0	4.17	0	0	250203	FALSE	FALSE	NA	NA	No
52434.4.333260.GATCTCTC-TTGTGGTG:bins.12	52434.4.333260.GATCTCTC-TTGTGGTG	bins.12	o__Actinomycetales	(UID1696)	455	315	190	112	148	51	4	0	0	69.6	20.47	65.08	1412847	FALSE	FALSE	d__Bacteria;p__Actinobacteriota;c__Actinomycetia;o__Nanopelagicales;f__Nanopelagicaceae;g__Planktophila;s__	NA	No
52434.4.333260.GATCTCTC-TTGTGGTG:bins.13	52434.4.333260.GATCTCTC-TTGTGGTG	bins.13	k__Bacteria	(UID203)	5449	104	58	67	37	0	0	0	0	50.17	0	0	328274	FALSE	TRUE	d__Bacteria;p__Patescibacteria;c__Paceibacteria;o__UBA9983;f__UBA1006;g__UBA1006;s__	23	No
52434.4.333260.GATCTCTC-TTGTGGTG:bins.14	52434.4.333260.GATCTCTC-TTGTGGTG	bins.14	k__Bacteria	(UID203)	5449	104	58	58	30	12	2	1	1	69.31	40	40	3583974	FALSE	FALSE	d__Bacteria;p__Proteobacteria;c__Gammaproteobacteria;o__Burkholderiales;f__Burkholderiaceae;g__Polynucleobacter;s__	NA	No
52434.4.333260.GATCTCTC-TTGTGGTG:bins.15	52434.4.333260.GATCTCTC-TTGTGGTG	bins.15	k__Bacteria	(UID203)	5449	104	58	16	87	1	0	0	0	76.15	1.72	100	603098	FALSE	TRUE	d__Bacteria;p__Patescibacteria;c__Paceibacteria;o__UBA9983;f__Zambryskibacteraceae;g__C7867-006;s__	20	No
52434.4.333260.GATCTCTC-TTGTGGTG:bins.16	52434.4.333260.GATCTCTC-TTGTGGTG	bins.16	root	(UID1)	5656	56	24	56	0	0	0	0	0	0	0	0	302003	FALSE	FALSE	NA	NA	No
52434.4.333260.GATCTCTC-TTGTGGTG:bins.17	52434.4.333260.GATCTCTC-TTGTGGTG	bins.17	root	(UID1)	5656	56	24	56	0	0	0	0	0	0	0	0	961336	FALSE	FALSE	NA	NA	No
52434.4.333260.GATCTCTC-TTGTGGTG:bins.2	52434.4.333260.GATCTCTC-TTGTGGTG	bins.2	p__Bacteroidetes	(UID2591)	364	303	203	2	298	3	0	0	0	99.01	0.66	0	7998316	TRUE	TRUE	d__Bacteria;p__Bacteroidota;c__Bacteroidia;o__Chitinophagales;f__Chitinophagaceae;g__Chitinophaga;s__Chitinophaga polysaccharea	5	No
52434.4.333260.GATCTCTC-TTGTGGTG:bins.3	52434.4.333260.GATCTCTC-TTGTGGTG	bins.3	k__Bacteria	(UID203)	5449	104	58	59	27	16	2	0	0	62.4	28.76	100	2842838	FALSE	FALSE	d__Bacteria;p__Bacteroidota;c__Bacteroidia;o__Flavobacteriales;f__Crocinitomicaceae;g__UBA952;s__	NA	No
52434.4.333260.GATCTCTC-TTGTGGTG:bins.4	52434.4.333260.GATCTCTC-TTGTGGTG	bins.4	k__Bacteria	(UID203)	5449	104	58	72	32	0	0	0	0	49.14	0	0	1159147	FALSE	FALSE	d__Bacteria;p__Proteobacteria;c__Gammaproteobacteria;o__Burkholderiales;f__Burkholderiaceae;g__Polynucleobacter;s__	NA	No
52434.4.333260.GATCTCTC-TTGTGGTG:bins.5	52434.4.333260.GATCTCTC-TTGTGGTG	bins.5	k__Bacteria	(UID2329)	174	149	89	96	49	4	0	0	0	29.09	0.2	0	260811	FALSE	FALSE	d__Bacteria;p__Patescibacteria;c__Paceibacteria;o__UBA9983;f__UBA9973;g__UBA9973;s__	NA	No
52434.4.333260.GATCTCTC-TTGTGGTG:bins.6	52434.4.333260.GATCTCTC-TTGTGGTG	bins.6	k__Bacteria	(UID203)	5449	104	58	15	89	0	0	0	0	78.58	0	0	611202	FALSE	TRUE	d__Bacteria;p__Patescibacteria;c__Paceibacteria;o__UBA9983;f__UBA11359_A;g__;s__	17	No
52434.4.333260.GATCTCTC-TTGTGGTG:bins.7	52434.4.333260.GATCTCTC-TTGTGGTG	bins.7	k__Bacteria	(UID203)	5449	104	58	95	9	0	0	0	0	15.52	0	0	735039	FALSE	FALSE	d__Bacteria;p__Proteobacteria;c__Gammaproteobacteria;o__Enterobacterales;f__Enterobacteriaceae;g__Escherichia;s__	NA	No
52434.4.333260.GATCTCTC-TTGTGGTG:bins.8	52434.4.333260.GATCTCTC-TTGTGGTG	bins.8	k__Bacteria	(UID203)	5449	104	58	83	20	1	0	0	0	27.24	1.72	100	624640	FALSE	FALSE	d__Bacteria;p__Bacteroidota;c__Bacteroidia;o__Chitinophagales;f__Chitinophagaceae;g__Sediminibacterium;s__	NA	No
52434.4.333260.GATCTCTC-TTGTGGTG:bins.9	52434.4.333260.GATCTCTC-TTGTGGTG	bins.9	k__Bacteria	(UID203)	5449	103	58	74	29	0	0	0	0	46.55	0	0	698227	FALSE	FALSE	d__Bacteria;p__Actinobacteriota;c__Actinomycetia;o__Nanopelagicales;f__Nanopelagicaceae;g__Planktophila;s__	NA	No
52434.4.333260.GCCAAATC-GGAGTTGA:bins.1	52434.4.333260.GCCAAATC-GGAGTTGA	bins.1	g__Pseudomonas	(UID4525)	39	1389	369	44	1334	10	1	0	0	98.71	1.39	7.69	5773338	TRUE	TRUE	d__Bacteria;p__Proteobacteria;c__Gammaproteobacteria;o__Pseudomonadales;f__Pseudomonadaceae;g__Pseudomonas_E;s__Pseudomonas_E hunanensis	3	No
52434.4.333260.GCCAAATC-GGAGTTGA:bins.2	52434.4.333260.GCCAAATC-GGAGTTGA	bins.2	o__Burkholderiales	(UID4000)	193	427	214	299	128	0	0	0	0	29.17	0	0	1038259	FALSE	FALSE	d__Bacteria;p__Proteobacteria;c__Gammaproteobacteria;o__Burkholderiales;f__Burkholderiaceae;g__Leptothrix;s__	NA	No
52434.4.333260.GCCAAATC-GGAGTTGA:bins.3	52434.4.333260.GCCAAATC-GGAGTTGA	bins.3	o__Actinomycetales	(UID1815)	120	572	265	425	146	1	0	0	0	22.13	0.09	100	1070971	FALSE	FALSE	d__Bacteria;p__Actinobacteriota;c__Actinomycetia;o__Mycobacteriales;f__Mycobacteriaceae;g__Mycobacterium;s__	NA	No
52434.4.333260.GCCAAATC-GGAGTTGA:bins.4	52434.4.333260.GCCAAATC-GGAGTTGA	bins.4	f__Enterobacteriaceae	(UID5124)	134	1173	336	18	1153	2	0	0	0	98.23	0.05	50	4303555	TRUE	TRUE	d__Bacteria;p__Proteobacteria;c__Gammaproteobacteria;o__Enterobacterales;f__Enterobacteriaceae;g__Escherichia;s__Escherichia flexneri	7	No
52434.4.333260.GCCAAATC-GGAGTTGA:bins.5	52434.4.333260.GCCAAATC-GGAGTTGA	bins.5	k__Bacteria	(UID203)	5449	103	58	63	37	3	0	0	0	57.76	4.31	33.33	797092	FALSE	TRUE	d__Bacteria;p__Actinobacteriota;c__Actinomycetia;o__Nanopelagicales;f__Nanopelagicaceae;g__Planktophila;s__	9	No
52434.4.333260.GCCAAATC-GGAGTTGA:bins.6	52434.4.333260.GCCAAATC-GGAGTTGA	bins.6	o__Burkholderiales	(UID4000)	193	427	214	66	290	64	7	0	0	88.99	22.31	25.88	2918473	FALSE	FALSE	d__Bacteria;p__Proteobacteria;c__Gammaproteobacteria;o__Burkholderiales;f__Burkholderiaceae;g__Limnohabitans;s__	NA	No
52434.4.333260.GCCAAATC-GGAGTTGA:bins.7	52434.4.333260.GCCAAATC-GGAGTTGA	bins.7	root	(UID1)	5656	56	24	56	0	0	0	0	0	0	0	0	1763246	FALSE	FALSE	NA	NA	No
52434.4.333260.GCCAAATC-GGAGTTGA:bins.8	52434.4.333260.GCCAAATC-GGAGTTGA	bins.8	o__Sphingomonadales	(UID3310)	26	569	293	42	524	3	0	0	0	97.1	0.57	33.33	2338412	TRUE	TRUE	d__Bacteria;p__Proteobacteria;c__Alphaproteobacteria;o__Sphingomonadales;f__Sphingomonadaceae;g__Novosphingobium;s__	2	No
52434.4.333260.GCGATTGT-CACGACTA:bins.1	52434.4.333260.GCGATTGT-CACGACTA	bins.1	k__Bacteria	(UID203)	5449	104	58	84	19	1	0	0	0	34.48	1.72	0	2100485	FALSE	FALSE	d__Bacteria;p__Proteobacteria;c__Gammaproteobacteria;o__Burkholderiales;f__Burkholderiaceae;g__Leptothrix;s__	NA	No
52434.4.333260.GCGATTGT-CACGACTA:bins.2	52434.4.333260.GCGATTGT-CACGACTA	bins.2	k__Bacteria	(UID203)	5449	104	58	95	9	0	0	0	0	11.21	0	0	664241	FALSE	FALSE	d__Bacteria;p__Proteobacteria;c__Alphaproteobacteria;o__Sphingomonadales;f__Sphingomonadaceae;g__Novosphingobium;s__	NA	No
52434.4.333260.GCGATTGT-CACGACTA:bins.3	52434.4.333260.GCGATTGT-CACGACTA	bins.3	k__Bacteria	(UID203)	5449	104	58	71	33	0	0	0	0	47.73	0	0	1397874	FALSE	FALSE	d__Bacteria;p__Actinobacteriota;c__Actinomycetia;o__Mycobacteriales;f__Mycobacteriaceae;g__Mycobacterium;s__	NA	No
52434.4.333260.GCTCATGA-GCAGTGTT:bins.1	52434.4.333260.GCTCATGA-GCAGTGTT	bins.1	root	(UID1)	5656	56	24	56	0	0	0	0	0	0	0	0	2209721	FALSE	FALSE	NA	NA	No
52434.4.333260.GCTCATGA-GCAGTGTT:bins.2	52434.4.333260.GCTCATGA-GCAGTGTT	bins.2	o__Burkholderiales	(UID4000)	193	427	214	46	376	5	0	0	0	91.35	0.84	20	2483013	TRUE	TRUE	d__Bacteria;p__Proteobacteria;c__Gammaproteobacteria;o__Burkholderiales;f__Burkholderiaceae;g__Limnohabitans;s__	6	No
52434.4.333260.GCTCATGA-GCAGTGTT:bins.3	52434.4.333260.GCTCATGA-GCAGTGTT	bins.3	k__Bacteria	(UID203)	5449	104	58	48	35	18	3	0	0	74.37	37.07	62.96	1162736	FALSE	FALSE	d__Bacteria;p__Actinobacteriota;c__Actinomycetia;o__Nanopelagicales;f__Nanopelagicaceae;g__Planktophila;s__	NA	No
52434.4.333260.GCTCATGA-GCAGTGTT:bins.4	52434.4.333260.GCTCATGA-GCAGTGTT	bins.4	f__Enterobacteriaceae	(UID5124)	134	1173	336	42	1127	4	0	0	0	94.59	0.5	25	4004270	TRUE	TRUE	d__Bacteria;p__Proteobacteria;c__Gammaproteobacteria;o__Enterobacterales;f__Enterobacteriaceae;g__Escherichia;s__Escherichia flexneri	7	No
52434.4.333260.GCTCATGA-GCAGTGTT:bins.5	52434.4.333260.GCTCATGA-GCAGTGTT	bins.5	k__Bacteria	(UID203)	5449	104	58	73	31	0	0	0	0	30.25	0	0	258474	FALSE	FALSE	d__Bacteria;p__Actinobacteriota;c__Actinomycetia;o__Nanopelagicales;f__Nanopelagicaceae;g__Planktophila;s__	NA	No
52434.4.333260.GCTCATGA-GCAGTGTT:bins.6	52434.4.333260.GCTCATGA-GCAGTGTT	bins.6	k__Bacteria	(UID203)	5449	104	58	68	27	9	0	0	0	40.25	9.25	77.78	1791874	FALSE	FALSE	d__Bacteria;p__Proteobacteria;c__Gammaproteobacteria;o__Burkholderiales;f__Burkholderiaceae;g__Limnohabitans;s__	NA	No
52434.4.333260.GCTCATGA-GCAGTGTT:bins.7	52434.4.333260.GCTCATGA-GCAGTGTT	bins.7	o__Sphingomonadales	(UID3310)	26	569	293	86	471	12	0	0	0	84.79	2.57	58.33	2203118	FALSE	TRUE	d__Bacteria;p__Proteobacteria;c__Alphaproteobacteria;o__Sphingomonadales;f__Sphingomonadaceae;g__Novosphingobium;s__	2	No
52434.4.333260.GCTCATGA-GCAGTGTT:bins.8	52434.4.333260.GCTCATGA-GCAGTGTT	bins.8	root	(UID1)	5656	56	24	55	1	0	0	0	0	4.17	0	0	318409	FALSE	FALSE	NA	NA	No
52434.4.333260.GGATCGTT-TCTTCCAG:bins.1	52434.4.333260.GGATCGTT-TCTTCCAG	bins.1	p__Bacteroidetes	(UID2591)	364	303	203	156	146	1	0	0	0	45.16	0.49	0	4217415	FALSE	FALSE	d__Bacteria;p__Bacteroidota;c__Bacteroidia;o__Chitinophagales;f__Chitinophagaceae;g__Chitinophaga;s__Chitinophaga polysaccharea	NA	No
52434.4.333260.GGATCGTT-TCTTCCAG:bins.2	52434.4.333260.GGATCGTT-TCTTCCAG	bins.2	k__Bacteria	(UID203)	5449	104	58	91	13	0	0	0	0	18.97	0	0	1322013	FALSE	FALSE	d__Bacteria;p__Proteobacteria;c__Gammaproteobacteria;o__Enterobacterales;f__Enterobacteriaceae;g__Escherichia;s__Escherichia coli_D	NA	No
52434.4.333260.GGCAAAGT-ACACAGCT:bins.1	52434.4.333260.GGCAAAGT-ACACAGCT	bins.1	root	(UID1)	5656	56	24	54	2	0	0	0	0	8.33	0	0	667146	FALSE	FALSE	d__Bacteria;p__Bacteroidota;c__Bacteroidia;o__Flavobacteriales;f__Crocinitomicaceae;g__UBA952;s__	NA	No
52434.4.333260.GGCAAAGT-ACACAGCT:bins.2	52434.4.333260.GGCAAAGT-ACACAGCT	bins.2	root	(UID1)	5656	56	24	56	0	0	0	0	0	0	0	0	278276	FALSE	FALSE	NA	NA	No
52434.4.333260.GGCAAAGT-ACACAGCT:bins.3	52434.4.333260.GGCAAAGT-ACACAGCT	bins.3	k__Bacteria	(UID203)	5449	104	58	86	17	1	0	0	0	26.72	0.86	100	905148	FALSE	FALSE	d__Bacteria;p__Bacteroidota;c__Bacteroidia;o__Chitinophagales;f__Chitinophagaceae;g__Sediminibacterium;s__	NA	No
52434.4.333260.GGCAAAGT-ACACAGCT:bins.4	52434.4.333260.GGCAAAGT-ACACAGCT	bins.4	k__Bacteria	(UID203)	5449	104	58	102	2	0	0	0	0	1.88	0	0	289301	FALSE	FALSE	NA	NA	No
52434.4.333260.GGTTGGTT-GAGTTGCT:bins.1	52434.4.333260.GGTTGGTT-GAGTTGCT	bins.1	k__Bacteria	(UID2569)	434	277	185	139	108	25	5	0	0	60.07	14.5	92.5	2026348	FALSE	FALSE	d__Bacteria;p__Bacteroidota;c__Bacteroidia;o__Flavobacteriales;f__Crocinitomicaceae;g__UBA952;s__	NA	No
52434.4.333260.GGTTGGTT-GAGTTGCT:bins.10	52434.4.333260.GGTTGGTT-GAGTTGCT	bins.10	p__Bacteroidetes	(UID2591)	364	303	203	139	164	0	0	0	0	52.07	0	0	2995489	FALSE	TRUE	d__Bacteria;p__Bacteroidota;c__Bacteroidia;o__Chitinophagales;f__Chitinophagaceae;g__Chitinophaga;s__Chitinophaga polysaccharea	5	No
52434.4.333260.GGTTGGTT-GAGTTGCT:bins.2	52434.4.333260.GGTTGGTT-GAGTTGCT	bins.2	c__Spirochaetia	(UID2496)	72	215	125	146	67	2	0	0	0	32.15	0.85	0	420585	FALSE	FALSE	d__Bacteria;p__Patescibacteria;c__Paceibacteria;o__UBA9983;f__UBA11359_A;g__;s__	NA	No
52434.4.333260.GGTTGGTT-GAGTTGCT:bins.3	52434.4.333260.GGTTGGTT-GAGTTGCT	bins.3	root	(UID1)	5656	56	24	56	0	0	0	0	0	0	0	0	328761	FALSE	FALSE	NA	NA	No
52434.4.333260.GGTTGGTT-GAGTTGCT:bins.4	52434.4.333260.GGTTGGTT-GAGTTGCT	bins.4	root	(UID1)	5656	56	24	56	0	0	0	0	0	0	0	0	271341	FALSE	FALSE	NA	NA	No
52434.4.333260.GGTTGGTT-GAGTTGCT:bins.5	52434.4.333260.GGTTGGTT-GAGTTGCT	bins.5	k__Bacteria	(UID203)	5449	104	58	78	26	0	0	0	0	18.86	0	0	204227	FALSE	FALSE	d__Bacteria;p__Patescibacteria;c__Paceibacteria;o__UBA9983;f__UBA1006;g__UBA1006;s__	NA	No
52434.4.333260.GGTTGGTT-GAGTTGCT:bins.6	52434.4.333260.GGTTGGTT-GAGTTGCT	bins.6	root	(UID1)	5656	56	24	56	0	0	0	0	0	0	0	0	322293	FALSE	FALSE	NA	NA	No
52434.4.333260.GGTTGGTT-GAGTTGCT:bins.7	52434.4.333260.GGTTGGTT-GAGTTGCT	bins.7	root	(UID1)	5656	56	24	56	0	0	0	0	0	0	0	0	363630	FALSE	FALSE	NA	NA	No
52434.4.333260.GGTTGGTT-GAGTTGCT:bins.8	52434.4.333260.GGTTGGTT-GAGTTGCT	bins.8	p__Bacteroidetes	(UID2591)	364	303	203	157	132	14	0	0	0	53.59	5.91	85.71	1433380	FALSE	TRUE	d__Bacteria;p__Bacteroidota;c__Bacteroidia;o__Chitinophagales;f__Chitinophagaceae;g__Sediminibacterium;s__	1	Yes
52434.4.333260.GGTTGGTT-GAGTTGCT:bins.9	52434.4.333260.GGTTGGTT-GAGTTGCT	bins.9	k__Bacteria	(UID203)	5449	104	58	38	65	1	0	0	0	63.45	1.72	0	531005	FALSE	TRUE	d__Bacteria;p__Patescibacteria;c__Paceibacteria;o__UBA9983;f__Zambryskibacteraceae;g__C7867-006;s__	20	No
52434.4.333260.GTACGCTA-GAGTAGCA:bins.1	52434.4.333260.GTACGCTA-GAGTAGCA	bins.1	o__Burkholderiales	(UID4000)	193	427	214	71	195	133	25	2	1	82.68	46.47	37.39	3543915	FALSE	FALSE	d__Bacteria;p__Proteobacteria;c__Gammaproteobacteria;o__Burkholderiales;f__Burkholderiaceae;g__Limnohabitans;s__	NA	No
52434.4.333260.GTACGCTA-GAGTAGCA:bins.2	52434.4.333260.GTACGCTA-GAGTAGCA	bins.2	k__Bacteria	(UID203)	5449	104	58	93	8	3	0	0	0	17.24	3.45	100	392299	FALSE	FALSE	d__Bacteria;p__Proteobacteria;c__Gammaproteobacteria;o__Burkholderiales;f__Burkholderiaceae;g__Polynucleobacter;s__	NA	No
52434.4.333260.GTACGCTA-GAGTAGCA:bins.3	52434.4.333260.GTACGCTA-GAGTAGCA	bins.3	f__Enterobacteriaceae	(UID5124)	134	1173	336	8	1164	1	0	0	0	99.52	0.04	0	4487226	TRUE	TRUE	d__Bacteria;p__Proteobacteria;c__Gammaproteobacteria;o__Enterobacterales;f__Enterobacteriaceae;g__Escherichia;s__Escherichia flexneri	7	No
52434.4.333260.GTACGCTA-GAGTAGCA:bins.4	52434.4.333260.GTACGCTA-GAGTAGCA	bins.4	g__Pseudomonas	(UID4525)	39	1389	369	326	1048	15	0	0	0	76.95	1.53	6.67	4702781	FALSE	TRUE	d__Bacteria;p__Proteobacteria;c__Gammaproteobacteria;o__Pseudomonadales;f__Pseudomonadaceae;g__Pseudomonas_E;s__Pseudomonas_E hunanensis	3	No
52434.4.333260.GTACGCTA-GAGTAGCA:bins.5	52434.4.333260.GTACGCTA-GAGTAGCA	bins.5	k__Bacteria	(UID203)	5449	104	58	54	31	19	0	0	0	70.69	29.31	63.16	1623858	FALSE	FALSE	d__Bacteria;p__Actinobacteriota;c__Actinomycetia;o__Nanopelagicales;f__Nanopelagicaceae;g__Planktophila;s__	NA	No
52434.4.333260.GTACGCTA-GAGTAGCA:bins.6	52434.4.333260.GTACGCTA-GAGTAGCA	bins.6	k__Bacteria	(UID203)	5449	104	58	75	28	1	0	0	0	43.1	1.72	100	1745704	FALSE	FALSE	d__Bacteria;p__Proteobacteria;c__Gammaproteobacteria;o__Burkholderiales;f__Burkholderiaceae;g__Limnohabitans;s__	NA	No
52434.4.333260.GTACGCTA-GAGTAGCA:bins.7	52434.4.333260.GTACGCTA-GAGTAGCA	bins.7	o__Actinomycetales	(UID1696)	455	315	190	192	122	1	0	0	0	39.89	0.53	100	513191	FALSE	FALSE	d__Bacteria;p__Actinobacteriota;c__Actinomycetia;o__Nanopelagicales;f__Nanopelagicaceae;g__Planktophila;s__	NA	No
52434.4.333260.GTACGCTA-GAGTAGCA:bins.8	52434.4.333260.GTACGCTA-GAGTAGCA	bins.8	k__Bacteria	(UID203)	5449	104	58	89	15	0	0	0	0	14.66	0	0	557854	FALSE	FALSE	d__Bacteria;p__Proteobacteria;c__Alphaproteobacteria;o__Sphingomonadales;f__Sphingomonadaceae;g__Novosphingobium;s__	NA	No
52434.4.333260.GTACGCTA-GAGTAGCA:bins.9	52434.4.333260.GTACGCTA-GAGTAGCA	bins.9	p__Bacteroidetes	(UID2591)	364	303	203	64	235	4	0	0	0	83.93	1.15	0	7071449	FALSE	TRUE	d__Bacteria;p__Bacteroidota;c__Bacteroidia;o__Chitinophagales;f__Chitinophagaceae;g__Chitinophaga;s__Chitinophaga polysaccharea	5	No
52434.4.333260.GTCAAAGG-TCTCCCTT:bins.1	52434.4.333260.GTCAAAGG-TCTCCCTT	bins.1	k__Bacteria	(UID203)	5449	104	58	95	9	0	0	0	0	13.79	0	0	957678	FALSE	FALSE	d__Bacteria;p__Proteobacteria;c__Gammaproteobacteria;o__Enterobacterales;f__Enterobacteriaceae;g__Escherichia;s__Escherichia flexneri	NA	No
52434.4.333260.GTCAAAGG-TCTCCCTT:bins.2	52434.4.333260.GTCAAAGG-TCTCCCTT	bins.2	k__Bacteria	(UID203)	5449	104	58	94	10	0	0	0	0	9.66	0	0	442744	FALSE	FALSE	NA	NA	No
52434.4.333260.GTCAAAGG-TCTCCCTT:bins.3	52434.4.333260.GTCAAAGG-TCTCCCTT	bins.3	root	(UID1)	5656	56	24	52	3	1	0	0	0	16.67	4.17	100	1065162	FALSE	FALSE	d__Bacteria;p__Proteobacteria;c__Gammaproteobacteria;o__Burkholderiales;f__Burkholderiaceae;g__Limnohabitans;s__	NA	No
52434.4.333260.GTCAAAGG-TCTCCCTT:bins.4	52434.4.333260.GTCAAAGG-TCTCCCTT	bins.4	root	(UID1)	5656	56	24	56	0	0	0	0	0	0	0	0	580519	FALSE	FALSE	NA	NA	No
52434.4.333260.GTCAAAGG-TCTCCCTT:bins.5	52434.4.333260.GTCAAAGG-TCTCCCTT	bins.5	o__Sphingomonadales	(UID3310)	26	569	293	16	539	14	0	0	0	97.5	2.99	71.43	2356429	TRUE	TRUE	d__Bacteria;p__Proteobacteria;c__Alphaproteobacteria;o__Sphingomonadales;f__Sphingomonadaceae;g__Novosphingobium;s__	2	No
52434.4.333260.GTCCCTTA-TAGATGGG:bins.1	52434.4.333260.GTCCCTTA-TAGATGGG	bins.1	k__Bacteria	(UID203)	5449	104	58	81	22	1	0	0	0	31.5	1.72	100	1337287	FALSE	FALSE	d__Bacteria;p__Proteobacteria;c__Gammaproteobacteria;o__Burkholderiales;f__Burkholderiaceae;g__Limnohabitans;s__	NA	No
52434.4.333260.GTCCCTTA-TAGATGGG:bins.2	52434.4.333260.GTCCCTTA-TAGATGGG	bins.2	o__Sphingomonadales	(UID3310)	26	569	293	84	479	6	0	0	0	82.61	1.01	66.67	2037700	FALSE	TRUE	d__Bacteria;p__Proteobacteria;c__Alphaproteobacteria;o__Sphingomonadales;f__Sphingomonadaceae;g__Novosphingobium;s__	2	No
52434.4.333260.GTCCGAAT-GGGATACA:bins.1	52434.4.333260.GTCCGAAT-GGGATACA	bins.1	k__Bacteria	(UID203)	5449	104	58	74	27	3	0	0	0	43.1	5.17	66.67	821647	FALSE	FALSE	d__Bacteria;p__Proteobacteria;c__Gammaproteobacteria;o__Burkholderiales;f__Burkholderiaceae;g__Polynucleobacter;s__	NA	No
52434.4.333260.GTCCGAAT-GGGATACA:bins.10	52434.4.333260.GTCCGAAT-GGGATACA	bins.10	f__Enterobacteriaceae	(UID5124)	134	1173	336	91	1081	1	0	0	0	89.18	0.04	0	3840082	FALSE	TRUE	d__Bacteria;p__Proteobacteria;c__Gammaproteobacteria;o__Enterobacterales;f__Enterobacteriaceae;g__Escherichia;s__Escherichia flexneri	7	No
52434.4.333260.GTCCGAAT-GGGATACA:bins.11	52434.4.333260.GTCCGAAT-GGGATACA	bins.11	k__Bacteria	(UID1452)	924	160	109	77	82	1	0	0	0	48.41	0.92	0	623239	FALSE	FALSE	d__Bacteria;p__Patescibacteria;c__Paceibacteria;o__2-02-FULL-40-12;f__IGHO2-01-FULL-4-A;g__;s__	NA	No
52434.4.333260.GTCCGAAT-GGGATACA:bins.12	52434.4.333260.GTCCGAAT-GGGATACA	bins.12	k__Bacteria	(UID1453)	901	171	117	134	37	0	0	0	0	16.58	0	0	248201	FALSE	FALSE	d__Bacteria;p__Patescibacteria;c__Gracilibacteria;o__Peribacterales;f__Peribacteraceae;g__;s__	NA	No
52434.4.333260.GTCCGAAT-GGGATACA:bins.2	52434.4.333260.GTCCGAAT-GGGATACA	bins.2	k__Bacteria	(UID203)	5449	104	58	50	25	19	9	1	0	72.65	58.78	82.69	5481901	FALSE	FALSE	d__Bacteria;p__Proteobacteria;c__Gammaproteobacteria;o__Burkholderiales;f__Burkholderiaceae;g__Limnohabitans;s__	NA	No
52434.4.333260.GTCCGAAT-GGGATACA:bins.3	52434.4.333260.GTCCGAAT-GGGATACA	bins.3	k__Bacteria	(UID203)	5449	103	58	79	23	1	0	0	0	38.79	1.72	100	591604	FALSE	FALSE	d__Bacteria;p__Actinobacteriota;c__Actinomycetia;o__Nanopelagicales;f__Nanopelagicaceae;g__Planktophila;s__	NA	No
52434.4.333260.GTCCGAAT-GGGATACA:bins.4	52434.4.333260.GTCCGAAT-GGGATACA	bins.4	p__Bacteroidetes	(UID2591)	364	303	203	222	81	0	0	0	0	28.97	0	0	1124175	FALSE	FALSE	d__Bacteria;p__Bacteroidota;c__Bacteroidia;o__Chitinophagales;f__Chitinophagaceae;g__Chitinophaga;s__Chitinophaga polysaccharea	NA	No
52434.4.333260.GTCCGAAT-GGGATACA:bins.5	52434.4.333260.GTCCGAAT-GGGATACA	bins.5	p__Bacteroidetes	(UID2591)	364	303	203	141	159	3	0	0	0	57.07	0.66	0	5844622	FALSE	TRUE	d__Bacteria;p__Bacteroidota;c__Bacteroidia;o__Chitinophagales;f__Chitinophagaceae;g__Chitinophaga;s__Chitinophaga polysaccharea	5	No
52434.4.333260.GTCCGAAT-GGGATACA:bins.6	52434.4.333260.GTCCGAAT-GGGATACA	bins.6	root	(UID1)	5656	56	24	55	1	0	0	0	0	4.17	0	0	465857	FALSE	FALSE	NA	NA	No
52434.4.333260.GTCCGAAT-GGGATACA:bins.7	52434.4.333260.GTCCGAAT-GGGATACA	bins.7	k__Bacteria	(UID1452)	924	151	101	62	89	0	0	0	0	55.45	0	0	763138	FALSE	TRUE	d__Bacteria;p__Patescibacteria;c__ABY1;o__SG8-24;f__2-12-FULL-60-25;g__2-12-FULL-60-25;s__	18	No
52434.4.333260.GTCCGAAT-GGGATACA:bins.8	52434.4.333260.GTCCGAAT-GGGATACA	bins.8	o__Burkholderiales	(UID4000)	193	427	214	12	408	7	0	0	0	96.78	1.07	14.29	2554279	TRUE	TRUE	d__Bacteria;p__Proteobacteria;c__Gammaproteobacteria;o__Burkholderiales;f__Burkholderiaceae;g__Limnohabitans;s__	6	No
52434.4.333260.GTCCGAAT-GGGATACA:bins.9	52434.4.333260.GTCCGAAT-GGGATACA	bins.9	k__Bacteria	(UID203)	5449	104	58	68	27	7	2	0	0	48.43	15.67	76.92	996603	FALSE	FALSE	d__Bacteria;p__Actinobacteriota;c__Actinomycetia;o__Nanopelagicales;f__Nanopelagicaceae;g__Planktophila;s__	NA	No
52434.4.333260.GTGAGTGA-AACCAGAG:bins.1	52434.4.333260.GTGAGTGA-AACCAGAG	bins.1	f__Enterobacteriaceae	(UID5124)	134	1173	336	334	834	5	0	0	0	66.47	0.2	20	2837192	FALSE	TRUE	d__Bacteria;p__Proteobacteria;c__Gammaproteobacteria;o__Enterobacterales;f__Enterobacteriaceae;g__Escherichia;s__Escherichia flexneri	7	No
52434.4.333260.GTGAGTGA-AACCAGAG:bins.2	52434.4.333260.GTGAGTGA-AACCAGAG	bins.2	k__Bacteria	(UID203)	5449	104	58	75	29	0	0	0	0	41.54	0	0	1296121	FALSE	FALSE	d__Bacteria;p__Proteobacteria;c__Alphaproteobacteria;o__Sphingomonadales;f__Sphingomonadaceae;g__Novosphingobium;s__	NA	No
52434.4.333260.GTGAGTGA-AACCAGAG:bins.3	52434.4.333260.GTGAGTGA-AACCAGAG	bins.3	root	(UID1)	5656	56	24	56	0	0	0	0	0	0	0	0	375089	FALSE	FALSE	NA	NA	No
52434.4.333260.GTGAGTGA-AACCAGAG:bins.4	52434.4.333260.GTGAGTGA-AACCAGAG	bins.4	g__Pseudomonas	(UID4525)	39	1389	369	90	1293	5	1	0	0	97.45	0.9	0	5476707	TRUE	TRUE	d__Bacteria;p__Proteobacteria;c__Gammaproteobacteria;o__Pseudomonadales;f__Pseudomonadaceae;g__Pseudomonas_E;s__Pseudomonas_E hunanensis	3	No
52434.4.333260.GTGATCTG-TGGATAGG:bins.1	52434.4.333260.GTGATCTG-TGGATAGG	bins.1	p__Bacteroidetes	(UID2591)	364	303	203	77	224	2	0	0	0	76.27	0.66	0	6128021	FALSE	TRUE	d__Bacteria;p__Bacteroidota;c__Bacteroidia;o__Chitinophagales;f__Chitinophagaceae;g__Chitinophaga;s__Chitinophaga polysaccharea	5	No
52434.4.333260.GTGATCTG-TGGATAGG:bins.2	52434.4.333260.GTGATCTG-TGGATAGG	bins.2	k__Bacteria	(UID203)	5449	104	58	90	14	0	0	0	0	18.97	0	0	506856	FALSE	FALSE	d__Bacteria;p__Actinobacteriota;c__Actinomycetia;o__Nanopelagicales;f__Nanopelagicaceae;g__Planktophila;s__	NA	No
52434.4.333260.GTGATCTG-TGGATAGG:bins.3	52434.4.333260.GTGATCTG-TGGATAGG	bins.3	k__Bacteria	(UID203)	5449	104	58	103	1	0	0	0	0	1.72	0	0	316738	FALSE	FALSE	NA	NA	No
52434.4.333260.GTGATCTG-TGGATAGG:bins.4	52434.4.333260.GTGATCTG-TGGATAGG	bins.4	k__Bacteria	(UID203)	5449	104	58	89	15	0	0	0	0	20.69	0	0	234190	FALSE	FALSE	d__Bacteria;p__Proteobacteria;c__Gammaproteobacteria;o__Burkholderiales;f__Burkholderiaceae;g__Polynucleobacter;s__	NA	No
52434.4.333260.GTGATCTG-TGGATAGG:bins.5	52434.4.333260.GTGATCTG-TGGATAGG	bins.5	k__Bacteria	(UID203)	5449	104	58	81	19	4	0	0	0	35.52	5.52	50	1371334	FALSE	FALSE	d__Bacteria;p__Proteobacteria;c__Gammaproteobacteria;o__Burkholderiales;f__Burkholderiaceae;g__Polynucleobacter;s__	NA	No
52434.4.333260.GTGATCTG-TGGATAGG:bins.6	52434.4.333260.GTGATCTG-TGGATAGG	bins.6	k__Bacteria	(UID203)	5449	103	58	75	28	0	0	0	0	31.23	0	0	527643	FALSE	FALSE	d__Bacteria;p__Actinobacteriota;c__Actinomycetia;o__Nanopelagicales;f__Nanopelagicaceae;g__Planktophila;s__	NA	No
52434.4.333260.GTGATCTG-TGGATAGG:bins.7	52434.4.333260.GTGATCTG-TGGATAGG	bins.7	f__Enterobacteriaceae	(UID5124)	134	1173	336	586	587	0	0	0	0	52.11	0	0	2242448	FALSE	TRUE	d__Bacteria;p__Proteobacteria;c__Gammaproteobacteria;o__Enterobacterales;f__Enterobacteriaceae;g__Escherichia;s__Escherichia flexneri	7	No
52434.4.333260.GTGATCTG-TGGATAGG:bins.8	52434.4.333260.GTGATCTG-TGGATAGG	bins.8	k__Bacteria	(UID203)	5449	104	58	85	17	2	0	0	0	29.31	3.45	100	870182	FALSE	FALSE	d__Bacteria;p__Bacteroidota;c__Bacteroidia;o__Flavobacteriales;f__Crocinitomicaceae;g__UBA952;s__	NA	No
52434.4.333260.GTGGTAAG-ATCACCAG:bins.1	52434.4.333260.GTGGTAAG-ATCACCAG	bins.1	k__Bacteria	(UID203)	5449	104	58	86	18	0	0	0	0	28.45	0	0	274008	FALSE	FALSE	d__Bacteria;p__Proteobacteria;c__Gammaproteobacteria;o__Burkholderiales;f__Burkholderiaceae;g__Polynucleobacter;s__	NA	No
52434.4.333260.GTGGTAAG-ATCACCAG:bins.2	52434.4.333260.GTGGTAAG-ATCACCAG	bins.2	k__Bacteria	(UID203)	5449	104	58	69	35	0	0	0	0	35.58	0	0	499929	FALSE	FALSE	d__Bacteria;p__Actinobacteriota;c__Actinomycetia;o__Nanopelagicales;f__Nanopelagicaceae;g__Planktophila;s__	NA	No
52434.4.333260.GTGGTAAG-ATCACCAG:bins.3	52434.4.333260.GTGGTAAG-ATCACCAG	bins.3	p__Bacteroidetes	(UID2591)	364	303	203	0	300	3	0	0	0	100	0.66	0	7852708	TRUE	TRUE	d__Bacteria;p__Bacteroidota;c__Bacteroidia;o__Chitinophagales;f__Chitinophagaceae;g__Chitinophaga;s__Chitinophaga polysaccharea	5	No
52434.4.333260.GTGGTAAG-ATCACCAG:bins.4	52434.4.333260.GTGGTAAG-ATCACCAG	bins.4	k__Bacteria	(UID203)	5449	104	58	62	36	6	0	0	0	62.41	8.62	50	1725736	FALSE	TRUE	d__Bacteria;p__Proteobacteria;c__Gammaproteobacteria;o__Burkholderiales;f__Burkholderiaceae;g__Polynucleobacter;s__	22	No
52434.4.333260.GTGGTAAG-ATCACCAG:bins.5	52434.4.333260.GTGGTAAG-ATCACCAG	bins.5	o__Burkholderiales	(UID4000)	193	427	214	206	173	43	5	0	0	57.5	14.85	25.86	2360028	FALSE	FALSE	d__Bacteria;p__Proteobacteria;c__Gammaproteobacteria;o__Burkholderiales;f__Burkholderiaceae;g__Limnohabitans;s__	NA	No
52434.4.333260.GTGGTAAG-ATCACCAG:bins.6	52434.4.333260.GTGGTAAG-ATCACCAG	bins.6	f__Enterobacteriaceae	(UID5124)	134	1173	336	12	1160	1	0	0	0	98.78	0.04	0	4466608	TRUE	TRUE	d__Bacteria;p__Proteobacteria;c__Gammaproteobacteria;o__Enterobacterales;f__Enterobacteriaceae;g__Escherichia;s__Escherichia flexneri	7	No
52434.4.333260.GTGGTAAG-ATCACCAG:bins.7	52434.4.333260.GTGGTAAG-ATCACCAG	bins.7	o__Actinomycetales	(UID1590)	562	286	170	76	120	89	1	0	0	74.47	34.99	70.65	1669557	FALSE	FALSE	d__Bacteria;p__Actinobacteriota;c__Actinomycetia;o__Nanopelagicales;f__Nanopelagicaceae;g__Planktophila;s__	NA	No
52434.4.333260.GTGGTAAG-ATCACCAG:bins.8	52434.4.333260.GTGGTAAG-ATCACCAG	bins.8	k__Bacteria	(UID203)	5449	103	58	90	12	1	0	0	0	20.69	0.86	100	402164	FALSE	FALSE	d__Bacteria;p__Actinobacteriota;c__Actinomycetia;o__Nanopelagicales;f__Nanopelagicaceae;g__Planktophila;s__	NA	No
52434.4.333260.GTGGTAAG-ATCACCAG:bins.9	52434.4.333260.GTGGTAAG-ATCACCAG	bins.9	k__Bacteria	(UID203)	5449	104	58	95	9	0	0	0	0	12.07	0	0	291605	FALSE	FALSE	d__Bacteria;p__Bacteroidota;c__Bacteroidia;o__Flavobacteriales;f__Crocinitomicaceae;g__UBA952;s__	NA	No
52434.4.333260.GTTTGTCC-CCTACATC:bins.1	52434.4.333260.GTTTGTCC-CCTACATC	bins.1	k__Bacteria	(UID203)	5449	104	58	88	15	1	0	0	0	25	1.72	0	729047	FALSE	FALSE	d__Bacteria;p__Proteobacteria;c__Gammaproteobacteria;o__Burkholderiales;f__Burkholderiaceae;g__Polynucleobacter;s__	NA	No
52434.4.333260.GTTTGTCC-CCTACATC:bins.2	52434.4.333260.GTTTGTCC-CCTACATC	bins.2	f__Enterobacteriaceae	(UID5124)	134	1173	336	6	1165	2	0	0	0	99.67	0.19	50	4481950	TRUE	TRUE	d__Bacteria;p__Proteobacteria;c__Gammaproteobacteria;o__Enterobacterales;f__Enterobacteriaceae;g__Escherichia;s__Escherichia flexneri	7	No
52434.4.333260.GTTTGTCC-CCTACATC:bins.3	52434.4.333260.GTTTGTCC-CCTACATC	bins.3	o__Burkholderiales	(UID4000)	193	427	214	276	135	16	0	0	0	35.4	4.2	43.75	1474195	FALSE	FALSE	d__Bacteria;p__Proteobacteria;c__Gammaproteobacteria;o__Burkholderiales;f__Burkholderiaceae;g__Limnohabitans;s__	NA	No
52434.4.333260.GTTTGTCC-CCTACATC:bins.4	52434.4.333260.GTTTGTCC-CCTACATC	bins.4	k__Bacteria	(UID203)	5449	104	58	65	39	0	0	0	0	50.29	0	0	684414	FALSE	TRUE	d__Bacteria;p__Actinobacteriota;c__Actinomycetia;o__Nanopelagicales;f__Nanopelagicaceae;g__Planktophila;s__	16	No
52434.4.333260.GTTTGTCC-CCTACATC:bins.5	52434.4.333260.GTTTGTCC-CCTACATC	bins.5	k__Bacteria	(UID203)	5449	104	58	76	28	0	0	0	0	27.77	0	0	739777	FALSE	FALSE	d__Bacteria;p__Proteobacteria;c__Gammaproteobacteria;o__Burkholderiales;f__Burkholderiaceae;g__Limnohabitans;s__	NA	No
52434.4.333260.GTTTGTCC-CCTACATC:bins.6	52434.4.333260.GTTTGTCC-CCTACATC	bins.6	o__Actinomycetales	(UID1590)	562	286	170	83	131	70	2	0	0	76.24	31.32	63.16	1626445	FALSE	FALSE	d__Bacteria;p__Actinobacteriota;c__Actinomycetia;o__Nanopelagicales;f__Nanopelagicaceae;g__Planktophila;s__	NA	No
52434.4.333260.GTTTGTCC-CCTACATC:bins.7	52434.4.333260.GTTTGTCC-CCTACATC	bins.7	p__Bacteroidetes	(UID2591)	364	303	203	3	297	3	0	0	0	99.01	0.66	0	7776805	TRUE	TRUE	d__Bacteria;p__Bacteroidota;c__Bacteroidia;o__Chitinophagales;f__Chitinophagaceae;g__Chitinophaga;s__Chitinophaga polysaccharea	5	No
52434.4.333260.TAAGAGGC-TCCGTATC:bins.1	52434.4.333260.TAAGAGGC-TCCGTATC	bins.1	o__Burkholderiales	(UID4000)	193	427	214	69	171	131	40	12	4	89.73	70.38	71.74	5029352	FALSE	FALSE	d__Bacteria;p__Proteobacteria;c__Gammaproteobacteria;o__Burkholderiales;f__Burkholderiaceae;g__Limnohabitans;s__	NA	No
52434.4.333260.TAAGAGGC-TCCGTATC:bins.10	52434.4.333260.TAAGAGGC-TCCGTATC	bins.10	p__Bacteroidetes	(UID2591)	364	303	203	129	171	3	0	0	0	62.32	0.66	0	5668936	FALSE	TRUE	d__Bacteria;p__Bacteroidota;c__Bacteroidia;o__Chitinophagales;f__Chitinophagaceae;g__Chitinophaga;s__Chitinophaga polysaccharea	5	No
52434.4.333260.TAAGAGGC-TCCGTATC:bins.11	52434.4.333260.TAAGAGGC-TCCGTATC	bins.11	k__Bacteria	(UID203)	5449	103	58	75	28	0	0	0	0	45.69	0	0	730540	FALSE	FALSE	d__Bacteria;p__Actinobacteriota;c__Actinomycetia;o__Nanopelagicales;f__Nanopelagicaceae;g__Planktophila;s__	NA	No
52434.4.333260.TAAGAGGC-TCCGTATC:bins.12	52434.4.333260.TAAGAGGC-TCCGTATC	bins.12	k__Bacteria	(UID203)	5449	104	58	94	10	0	0	0	0	16.38	0	0	244575	FALSE	FALSE	d__Bacteria;p__Actinobacteriota;c__Actinomycetia;o__Nanopelagicales;f__Nanopelagicaceae;g__Planktophila;s__	NA	No
52434.4.333260.TAAGAGGC-TCCGTATC:bins.2	52434.4.333260.TAAGAGGC-TCCGTATC	bins.2	o__Burkholderiales	(UID4000)	193	427	214	148	277	2	0	0	0	64.58	0.7	50	1746711	FALSE	TRUE	d__Bacteria;p__Proteobacteria;c__Gammaproteobacteria;o__Burkholderiales;f__Burkholderiaceae;g__Limnohabitans;s__	6	No
52434.4.333260.TAAGAGGC-TCCGTATC:bins.3	52434.4.333260.TAAGAGGC-TCCGTATC	bins.3	o__Actinomycetales	(UID1696)	455	315	190	117	145	52	1	0	0	67.74	17.72	65.45	1213436	FALSE	FALSE	d__Bacteria;p__Actinobacteriota;c__Actinomycetia;o__Nanopelagicales;f__Nanopelagicaceae;g__Planktophila;s__	NA	No
52434.4.333260.TAAGAGGC-TCCGTATC:bins.4	52434.4.333260.TAAGAGGC-TCCGTATC	bins.4	k__Bacteria	(UID203)	5449	104	58	90	12	1	1	0	0	15.44	5.17	100	285894	FALSE	FALSE	NA	NA	No
52434.4.333260.TAAGAGGC-TCCGTATC:bins.5	52434.4.333260.TAAGAGGC-TCCGTATC	bins.5	k__Bacteria	(UID203)	5449	104	58	89	15	0	0	0	0	23.28	0	0	285084	FALSE	FALSE	d__Bacteria;p__Patescibacteria;c__ABY1;o__SG8-24;f__2-12-FULL-60-25;g__2-12-FULL-60-25;s__	NA	No
52434.4.333260.TAAGAGGC-TCCGTATC:bins.6	52434.4.333260.TAAGAGGC-TCCGTATC	bins.6	f__Enterobacteriaceae	(UID5124)	134	1173	336	42	1129	2	0	0	0	94.51	0.05	50	4347967	TRUE	TRUE	d__Bacteria;p__Proteobacteria;c__Gammaproteobacteria;o__Enterobacterales;f__Enterobacteriaceae;g__Escherichia;s__Escherichia flexneri	7	No
52434.4.333260.TAAGAGGC-TCCGTATC:bins.7	52434.4.333260.TAAGAGGC-TCCGTATC	bins.7	k__Bacteria	(UID203)	5449	104	58	81	23	0	0	0	0	28.89	0	0	324789	FALSE	FALSE	d__Bacteria;p__Patescibacteria;c__Paceibacteria;o__2-02-FULL-40-12;f__IGHO2-01-FULL-4-A;g__;s__	NA	No
52434.4.333260.TAAGAGGC-TCCGTATC:bins.8	52434.4.333260.TAAGAGGC-TCCGTATC	bins.8	k__Bacteria	(UID203)	5449	104	58	83	21	0	0	0	0	26.72	0	0	1455459	FALSE	FALSE	d__Bacteria;p__Bacteroidota;c__Bacteroidia;o__Chitinophagales;f__Chitinophagaceae;g__Chitinophaga;s__Chitinophaga polysaccharea	NA	No
52434.4.333260.TAAGAGGC-TCCGTATC:bins.9	52434.4.333260.TAAGAGGC-TCCGTATC	bins.9	k__Bacteria	(UID203)	5449	104	58	69	30	5	0	0	0	53.45	8.62	40	1283269	FALSE	TRUE	d__Bacteria;p__Proteobacteria;c__Gammaproteobacteria;o__Burkholderiales;f__Burkholderiaceae;g__Polynucleobacter;s__	22	No
52434.4.333260.TAATCGGC-TGTGTACG:bins.1	52434.4.333260.TAATCGGC-TGTGTACG	bins.1	k__Bacteria	(UID203)	5449	104	58	94	10	0	0	0	0	13.79	0	0	690744	FALSE	FALSE	d__Bacteria;p__Proteobacteria;c__Gammaproteobacteria;o__Enterobacterales;f__Enterobacteriaceae;g__Escherichia;s__	NA	No
52434.4.333260.TAATCGGC-TGTGTACG:bins.2	52434.4.333260.TAATCGGC-TGTGTACG	bins.2	k__Bacteria	(UID203)	5449	104	58	94	10	0	0	0	0	8.39	0	0	1405169	FALSE	FALSE	d__Bacteria;p__Bacteroidota;c__Bacteroidia;o__Chitinophagales;f__Chitinophagaceae;g__Chitinophaga;s__Chitinophaga polysaccharea	NA	No
52434.4.333260.TAATCGGC-TGTGTACG:bins.3	52434.4.333260.TAATCGGC-TGTGTACG	bins.3	k__Bacteria	(UID203)	5449	104	58	68	27	9	0	0	0	38.01	6.11	55.56	416532	FALSE	FALSE	d__Bacteria;p__Actinobacteriota;c__Actinomycetia;o__Nanopelagicales;f__Nanopelagicaceae;g__Planktophila;s__	NA	No
52434.4.333260.TAATCGGC-TGTGTACG:bins.4	52434.4.333260.TAATCGGC-TGTGTACG	bins.4	root	(UID1)	5656	56	24	56	0	0	0	0	0	0	0	0	321530	FALSE	FALSE	NA	NA	No
52434.4.333260.TAATCGGC-TGTGTACG:bins.5	52434.4.333260.TAATCGGC-TGTGTACG	bins.5	root	(UID1)	5656	56	24	53	2	1	0	0	0	12.5	4.17	100	912252	FALSE	FALSE	d__Bacteria;p__Bacteroidota;c__Bacteroidia;o__Flavobacteriales;f__Crocinitomicaceae;g__UBA952;s__	NA	No
52434.4.333260.TACAGTCG-TGCTCAAG:bins.1	52434.4.333260.TACAGTCG-TGCTCAAG	bins.1	p__Bacteroidetes	(UID2591)	364	303	203	37	263	3	0	0	0	96.09	0.66	0	7418315	TRUE	TRUE	d__Bacteria;p__Bacteroidota;c__Bacteroidia;o__Chitinophagales;f__Chitinophagaceae;g__Chitinophaga;s__Chitinophaga polysaccharea	5	No
52434.4.333260.TACAGTCG-TGCTCAAG:bins.2	52434.4.333260.TACAGTCG-TGCTCAAG	bins.2	k__Bacteria	(UID203)	5449	104	58	66	27	10	1	0	0	52.76	17.24	61.54	1466597	FALSE	FALSE	d__Bacteria;p__Proteobacteria;c__Gammaproteobacteria;o__Burkholderiales;f__Burkholderiaceae;g__Polynucleobacter;s__	NA	No
52434.4.333260.TACAGTCG-TGCTCAAG:bins.3	52434.4.333260.TACAGTCG-TGCTCAAG	bins.3	o__Actinomycetales	(UID1590)	562	286	170	90	104	85	7	0	0	74.78	39.17	70.75	1727398	FALSE	FALSE	d__Bacteria;p__Actinobacteriota;c__Actinomycetia;o__Nanopelagicales;f__Nanopelagicaceae;g__Planktophila;s__	NA	No
52434.4.333260.TACAGTCG-TGCTCAAG:bins.4	52434.4.333260.TACAGTCG-TGCTCAAG	bins.4	f__Enterobacteriaceae	(UID5124)	134	1173	336	6	1165	2	0	0	0	99.67	0.05	50	4480861	TRUE	TRUE	d__Bacteria;p__Proteobacteria;c__Gammaproteobacteria;o__Enterobacterales;f__Enterobacteriaceae;g__Escherichia;s__Escherichia flexneri	7	No
52434.4.333260.TACAGTCG-TGCTCAAG:bins.5	52434.4.333260.TACAGTCG-TGCTCAAG	bins.5	k__Bacteria	(UID203)	5449	103	58	71	31	1	0	0	0	41.69	1.72	100	477896	FALSE	FALSE	d__Bacteria;p__Actinobacteriota;c__Actinomycetia;o__Nanopelagicales;f__Nanopelagicaceae;g__Planktophila;s__	NA	No
52434.4.333260.TACAGTCG-TGCTCAAG:bins.6	52434.4.333260.TACAGTCG-TGCTCAAG	bins.6	o__Burkholderiales	(UID4000)	193	427	214	96	236	77	16	2	0	80.2	31.76	40.15	3423911	FALSE	FALSE	d__Bacteria;p__Proteobacteria;c__Gammaproteobacteria;o__Burkholderiales;f__Burkholderiaceae;g__Limnohabitans;s__	NA	No
52434.4.333260.TACAGTCG-TGCTCAAG:bins.7	52434.4.333260.TACAGTCG-TGCTCAAG	bins.7	root	(UID1)	5656	56	24	54	2	0	0	0	0	2.08	0	0	264079	FALSE	FALSE	NA	NA	No
52434.4.333260.TACAGTCG-TGCTCAAG:bins.8	52434.4.333260.TACAGTCG-TGCTCAAG	bins.8	root	(UID1)	5656	56	24	51	5	0	0	0	0	20.83	0	0	504717	FALSE	FALSE	d__Bacteria;p__Actinobacteriota;c__Actinomycetia;o__Nanopelagicales;f__Nanopelagicaceae;g__Planktophila;s__	NA	No
52434.4.333260.TACTACGG-TATACGCG:bins.1	52434.4.333260.TACTACGG-TATACGCG	bins.1	o__Burkholderiales	(UID4000)	193	427	214	198	199	29	1	0	0	57.96	9.86	6.25	1925378	FALSE	TRUE	d__Bacteria;p__Proteobacteria;c__Gammaproteobacteria;o__Burkholderiales;f__Burkholderiaceae;g__Limnohabitans;s__	6	No
52434.4.333260.TACTACGG-TATACGCG:bins.2	52434.4.333260.TACTACGG-TATACGCG	bins.2	g__Pseudomonas	(UID4525)	39	1389	369	42	1333	13	1	0	0	96.99	1.73	6.25	5829690	TRUE	TRUE	d__Bacteria;p__Proteobacteria;c__Gammaproteobacteria;o__Pseudomonadales;f__Pseudomonadaceae;g__Pseudomonas_E;s__Pseudomonas_E hunanensis	3	No
52434.4.333260.TACTACGG-TATACGCG:bins.3	52434.4.333260.TACTACGG-TATACGCG	bins.3	k__Bacteria	(UID203)	5449	104	58	80	22	2	0	0	0	30.8	3.45	50	552715	FALSE	FALSE	d__Bacteria;p__Actinobacteriota;c__Actinomycetia;o__Nanopelagicales;f__Nanopelagicaceae;g__Planktophila;s__	NA	No
52434.4.333260.TACTACGG-TATACGCG:bins.4	52434.4.333260.TACTACGG-TATACGCG	bins.4	f__Enterobacteriaceae	(UID5124)	134	1173	336	8	1164	1	0	0	0	99.52	0.04	0	4485324	TRUE	TRUE	d__Bacteria;p__Proteobacteria;c__Gammaproteobacteria;o__Enterobacterales;f__Enterobacteriaceae;g__Escherichia;s__Escherichia flexneri	7	No
52434.4.333260.TCACGTCT-AGATCGCT:bins.1	52434.4.333260.TCACGTCT-AGATCGCT	bins.1	o__Actinomycetales	(UID1696)	455	315	190	199	115	1	0	0	0	31.41	0.26	100	464838	FALSE	FALSE	d__Bacteria;p__Actinobacteriota;c__Actinomycetia;o__Nanopelagicales;f__Nanopelagicaceae;g__Planktophila;s__	NA	No
52434.4.333260.TCACGTCT-AGATCGCT:bins.2	52434.4.333260.TCACGTCT-AGATCGCT	bins.2	root	(UID1)	5656	56	24	56	0	0	0	0	0	0	0	0	372193	FALSE	FALSE	NA	NA	No
52434.4.333260.TCACGTCT-AGATCGCT:bins.3	52434.4.333260.TCACGTCT-AGATCGCT	bins.3	p__Bacteroidetes	(UID2591)	364	303	203	31	268	4	0	0	0	93.78	1.48	0	7170466	TRUE	TRUE	d__Bacteria;p__Bacteroidota;c__Bacteroidia;o__Chitinophagales;f__Chitinophagaceae;g__Chitinophaga;s__Chitinophaga polysaccharea	5	No
52434.4.333260.TCACGTCT-AGATCGCT:bins.4	52434.4.333260.TCACGTCT-AGATCGCT	bins.4	root	(UID1)	5656	56	24	56	0	0	0	0	0	0	0	0	279817	FALSE	FALSE	NA	NA	No
52434.4.333260.TCACGTCT-AGATCGCT:bins.5	52434.4.333260.TCACGTCT-AGATCGCT	bins.5	k__Bacteria	(UID203)	5449	104	58	74	29	1	0	0	0	43.1	1.72	0	2152419	FALSE	FALSE	d__Bacteria;p__Proteobacteria;c__Gammaproteobacteria;o__Enterobacterales;f__Enterobacteriaceae;g__Escherichia;s__Escherichia flexneri	NA	No
52434.4.333260.TCACGTCT-AGATCGCT:bins.6	52434.4.333260.TCACGTCT-AGATCGCT	bins.6	k__Bacteria	(UID203)	5449	104	58	80	24	0	0	0	0	24.92	0	0	698317	FALSE	FALSE	d__Bacteria;p__Bacteroidota;c__Bacteroidia;o__Flavobacteriales;f__Crocinitomicaceae;g__UBA952;s__	NA	No
52434.4.333260.TCGACCTT-CATGGAGA:bins.1	52434.4.333260.TCGACCTT-CATGGAGA	bins.1	o__Actinomycetales	(UID1815)	120	572	265	361	209	2	0	0	0	39.89	0.28	100	1586382	FALSE	FALSE	d__Bacteria;p__Actinobacteriota;c__Actinomycetia;o__Mycobacteriales;f__Mycobacteriaceae;g__Mycobacterium;s__	NA	No
52434.4.333260.TCGACCTT-CATGGAGA:bins.2	52434.4.333260.TCGACCTT-CATGGAGA	bins.2	o__Burkholderiales	(UID4000)	193	427	214	280	145	2	0	0	0	35.49	0.15	0	1339561	FALSE	FALSE	d__Bacteria;p__Proteobacteria;c__Gammaproteobacteria;o__Burkholderiales;f__Burkholderiaceae;g__Leptothrix;s__	NA	No
52434.4.333260.TCGACCTT-CATGGAGA:bins.3	52434.4.333260.TCGACCTT-CATGGAGA	bins.3	o__Sphingomonadales	(UID3310)	26	569	293	83	467	19	0	0	0	92.52	4.04	52.63	2188719	TRUE	TRUE	d__Bacteria;p__Proteobacteria;c__Alphaproteobacteria;o__Sphingomonadales;f__Sphingomonadaceae;g__Novosphingobium;s__	2	No
52434.4.333260.TCGTGTTC-TCCTAGCT:bins.1	52434.4.333260.TCGTGTTC-TCCTAGCT	bins.1	o__Sphingomonadales	(UID3310)	26	569	293	278	290	1	0	0	0	53.14	0.34	100	1316737	FALSE	TRUE	d__Bacteria;p__Proteobacteria;c__Alphaproteobacteria;o__Sphingomonadales;f__Sphingomonadaceae;g__Novosphingobium;s__	2	No
52434.4.333260.TCGTGTTC-TCCTAGCT:bins.2	52434.4.333260.TCGTGTTC-TCCTAGCT	bins.2	k__Bacteria	(UID203)	5449	104	58	98	6	0	0	0	0	10.34	0	0	674796	FALSE	FALSE	d__Bacteria;p__Proteobacteria;c__Gammaproteobacteria;o__Burkholderiales;f__Burkholderiaceae;g__Leptothrix;s__	NA	No
52434.4.333260.TCGTGTTC-TCCTAGCT:bins.3	52434.4.333260.TCGTGTTC-TCCTAGCT	bins.3	root	(UID1)	5656	56	24	55	1	0	0	0	0	4.17	0	0	397803	FALSE	FALSE	NA	NA	No
52434.4.333260.TGCACAGT-CAAATGGG:bins.1	52434.4.333260.TGCACAGT-CAAATGGG	bins.1	k__Bacteria	(UID203)	5449	104	58	99	5	0	0	0	0	8.62	0	0	577343	FALSE	FALSE	NA	NA	No
52434.4.333260.TGGCGTAT-GTTTCCTG:bins.1	52434.4.333260.TGGCGTAT-GTTTCCTG	bins.1	k__Bacteria	(UID203)	5449	104	58	79	24	1	0	0	0	34.8	1.72	100	236333	FALSE	FALSE	d__Bacteria;p__Actinobacteriota;c__Actinomycetia;o__Nanopelagicales;f__Nanopelagicaceae;g__Planktophila;s__	NA	No
52434.4.333260.TGGCGTAT-GTTTCCTG:bins.10	52434.4.333260.TGGCGTAT-GTTTCCTG	bins.10	f__Enterobacteriaceae	(UID5124)	134	1173	336	920	253	0	0	0	0	21.42	0	0	975107	FALSE	FALSE	d__Bacteria;p__Proteobacteria;c__Gammaproteobacteria;o__Enterobacterales;f__Enterobacteriaceae;g__Escherichia;s__Escherichia flexneri	NA	No
52434.4.333260.TGGCGTAT-GTTTCCTG:bins.11	52434.4.333260.TGGCGTAT-GTTTCCTG	bins.11	root	(UID1)	5656	56	24	53	3	0	0	0	0	12.5	0	0	262818	FALSE	FALSE	d__Bacteria;p__Patescibacteria;c__ABY1;o__SG8-24;f__2-12-FULL-60-25;g__2-12-FULL-60-25;s__	NA	No
52434.4.333260.TGGCGTAT-GTTTCCTG:bins.2	52434.4.333260.TGGCGTAT-GTTTCCTG	bins.2	o__Burkholderiales	(UID4000)	193	427	214	79	340	7	1	0	0	86.75	1.13	10	2490961	FALSE	TRUE	d__Bacteria;p__Proteobacteria;c__Gammaproteobacteria;o__Burkholderiales;f__Burkholderiaceae;g__Limnohabitans;s__	6	No
52434.4.333260.TGGCGTAT-GTTTCCTG:bins.3	52434.4.333260.TGGCGTAT-GTTTCCTG	bins.3	o__Burkholderiales	(UID4000)	193	427	214	98	184	113	25	6	1	81.27	52.15	67.95	3441327	FALSE	FALSE	d__Bacteria;p__Proteobacteria;c__Gammaproteobacteria;o__Burkholderiales;f__Burkholderiaceae;g__Limnohabitans;s__	NA	No
52434.4.333260.TGGCGTAT-GTTTCCTG:bins.4	52434.4.333260.TGGCGTAT-GTTTCCTG	bins.4	root	(UID1)	5656	56	24	55	1	0	0	0	0	4.17	0	0	217269	FALSE	FALSE	NA	NA	No
52434.4.333260.TGGCGTAT-GTTTCCTG:bins.5	52434.4.333260.TGGCGTAT-GTTTCCTG	bins.5	k__Bacteria	(UID203)	5449	104	58	86	18	0	0	0	0	18.06	0	0	541761	FALSE	FALSE	d__Bacteria;p__Proteobacteria;c__Alphaproteobacteria;o__Sphingomonadales;f__Sphingomonadaceae;g__Novosphingobium;s__	NA	No
52434.4.333260.TGGCGTAT-GTTTCCTG:bins.6	52434.4.333260.TGGCGTAT-GTTTCCTG	bins.6	root	(UID1)	5656	56	24	56	0	0	0	0	0	0	0	0	232834	FALSE	FALSE	NA	NA	No
52434.4.333260.TGGCGTAT-GTTTCCTG:bins.7	52434.4.333260.TGGCGTAT-GTTTCCTG	bins.7	k__Bacteria	(UID203)	5449	103	58	57	31	15	0	0	0	65.52	22.41	66.67	1193655	FALSE	FALSE	d__Bacteria;p__Actinobacteriota;c__Actinomycetia;o__Nanopelagicales;f__Nanopelagicaceae;g__Planktophila;s__	NA	No
52434.4.333260.TGGCGTAT-GTTTCCTG:bins.8	52434.4.333260.TGGCGTAT-GTTTCCTG	bins.8	f__Enterobacteriaceae	(UID5162)	88	1207	328	333	873	1	0	0	0	67.47	0.04	0	2753603	FALSE	TRUE	d__Bacteria;p__Proteobacteria;c__Gammaproteobacteria;o__Enterobacterales;f__Enterobacteriaceae;g__Escherichia;s__Escherichia flexneri	7	No
52434.4.333260.TGGCGTAT-GTTTCCTG:bins.9	52434.4.333260.TGGCGTAT-GTTTCCTG	bins.9	root	(UID1)	5656	56	24	56	0	0	0	0	0	0	0	0	1874940	FALSE	FALSE	NA	NA	No
52434.4.333260.TGTCCTTG-ACAACCCA:bins.1	52434.4.333260.TGTCCTTG-ACAACCCA	bins.1	k__Bacteria	(UID203)	5449	104	58	83	15	5	1	0	0	24.04	4.23	0	1054944	FALSE	FALSE	d__Bacteria;p__Bacteroidota;c__Bacteroidia;o__Chitinophagales;f__Chitinophagaceae;g__Sediminibacterium;s__	NA	No
52434.4.333260.TGTCGTTC-ACGATGCT:bins.1	52434.4.333260.TGTCGTTC-ACGATGCT	bins.1	k__Bacteria	(UID203)	5449	103	58	70	33	0	0	0	0	43.42	0	0	557974	FALSE	FALSE	d__Bacteria;p__Actinobacteriota;c__Actinomycetia;o__Nanopelagicales;f__Nanopelagicaceae;g__Planktophila;s__	NA	No
52434.4.333260.TGTCGTTC-ACGATGCT:bins.2	52434.4.333260.TGTCGTTC-ACGATGCT	bins.2	o__Burkholderiales	(UID4000)	193	427	214	184	239	3	1	0	0	64.72	0.84	0	1768404	FALSE	TRUE	d__Bacteria;p__Proteobacteria;c__Gammaproteobacteria;o__Burkholderiales;f__Burkholderiaceae;g__Limnohabitans;s__	6	No
52434.4.333260.TGTCGTTC-ACGATGCT:bins.3	52434.4.333260.TGTCGTTC-ACGATGCT	bins.3	o__Burkholderiales	(UID4000)	193	427	214	67	200	120	35	5	0	84.99	52.72	44.71	3765051	FALSE	FALSE	d__Bacteria;p__Proteobacteria;c__Gammaproteobacteria;o__Burkholderiales;f__Burkholderiaceae;g__Limnohabitans;s__	NA	No
52434.4.333260.TGTCGTTC-ACGATGCT:bins.4	52434.4.333260.TGTCGTTC-ACGATGCT	bins.4	k__Bacteria	(UID203)	5449	104	58	76	28	0	0	0	0	44.83	0	0	5933459	FALSE	FALSE	d__Bacteria;p__Bacteroidota;c__Bacteroidia;o__Chitinophagales;f__Chitinophagaceae;g__Chitinophaga;s__Chitinophaga polysaccharea	NA	No
52434.4.333260.TGTCGTTC-ACGATGCT:bins.5	52434.4.333260.TGTCGTTC-ACGATGCT	bins.5	o__Actinomycetales	(UID1802)	274	388	214	116	135	128	9	0	0	72.58	41.71	67.1	1686882	FALSE	FALSE	d__Bacteria;p__Actinobacteriota;c__Actinomycetia;o__Nanopelagicales;f__Nanopelagicaceae;g__Planktophila;s__	NA	No
52434.4.333260.TGTCGTTC-ACGATGCT:bins.6	52434.4.333260.TGTCGTTC-ACGATGCT	bins.6	f__Enterobacteriaceae	(UID5124)	134	1173	336	6	1165	2	0	0	0	99.37	0.05	0	4283757	TRUE	TRUE	d__Bacteria;p__Proteobacteria;c__Gammaproteobacteria;o__Enterobacterales;f__Enterobacteriaceae;g__Escherichia;s__Escherichia flexneri	7	No
52434.4.333260.TGTTCCCA-ACCCTAAG:bins.1	52434.4.333260.TGTTCCCA-ACCCTAAG	bins.1	f__Enterobacteriaceae	(UID5124)	134	1173	336	28	1139	6	0	0	0	97.09	0.76	50	4248427	TRUE	TRUE	d__Bacteria;p__Proteobacteria;c__Gammaproteobacteria;o__Enterobacterales;f__Enterobacteriaceae;g__Escherichia;s__Escherichia flexneri	7	No
52434.4.333260.TGTTCCCA-ACCCTAAG:bins.2	52434.4.333260.TGTTCCCA-ACCCTAAG	bins.2	k__Bacteria	(UID203)	5449	104	58	70	34	0	0	0	0	47.41	0	0	2660510	FALSE	FALSE	d__Bacteria;p__Proteobacteria;c__Gammaproteobacteria;o__Pseudomonadales;f__Pseudomonadaceae;g__Pseudomonas_E;s__Pseudomonas_E hunanensis	NA	No
52434.4.333260.TGTTCCCA-ACCCTAAG:bins.3	52434.4.333260.TGTTCCCA-ACCCTAAG	bins.3	k__Bacteria	(UID203)	5449	104	58	76	27	1	0	0	0	29.15	1.72	0	1065772	FALSE	FALSE	d__Bacteria;p__Proteobacteria;c__Gammaproteobacteria;o__Burkholderiales;f__Burkholderiaceae;g__Limnohabitans;s__	NA	No
52434.4.333260.TTAGACGC-CGTTCGTT:bins.1	52434.4.333260.TTAGACGC-CGTTCGTT	bins.1	k__Bacteria	(UID203)	5449	104	58	65	39	0	0	0	0	51.88	0	0	1942933	FALSE	TRUE	d__Bacteria;p__Proteobacteria;c__Gammaproteobacteria;o__Enterobacterales;f__Enterobacteriaceae;g__Escherichia;s__Escherichia flexneri	7	No
52434.4.333260.TTAGACGC-CGTTCGTT:bins.2	52434.4.333260.TTAGACGC-CGTTCGTT	bins.2	k__Bacteria	(UID203)	5449	104	58	84	20	0	0	0	0	20.69	0	0	323537	FALSE	FALSE	d__Bacteria;p__Actinobacteriota;c__Actinomycetia;o__Nanopelagicales;f__Nanopelagicaceae;g__Planktophila;s__	NA	No
52434.4.333260.TTAGACGC-CGTTCGTT:bins.3	52434.4.333260.TTAGACGC-CGTTCGTT	bins.3	p__Bacteroidetes	(UID2591)	364	303	203	135	168	0	0	0	0	50.45	0	0	4676524	FALSE	TRUE	d__Bacteria;p__Bacteroidota;c__Bacteroidia;o__Chitinophagales;f__Chitinophagaceae;g__Chitinophaga;s__Chitinophaga polysaccharea	5	No
52434.4.333260.TTCAAGGC-ATTGTCCC:bins.1	52434.4.333260.TTCAAGGC-ATTGTCCC	bins.1	p__Bacteroidetes	(UID2591)	364	303	203	233	69	1	0	0	0	22.29	0.25	0	1808276	FALSE	FALSE	d__Bacteria;p__Bacteroidota;c__Bacteroidia;o__Chitinophagales;f__Chitinophagaceae;g__Chitinophaga;s__Chitinophaga polysaccharea	NA	No
52434.4.333260.TTCCGTAC-GAGAAAGG:bins.1	52434.4.333260.TTCCGTAC-GAGAAAGG	bins.1	k__Bacteria	(UID203)	5449	104	58	57	38	9	0	0	0	68.1	13.79	55.56	1987075	FALSE	FALSE	d__Bacteria;p__Proteobacteria;c__Gammaproteobacteria;o__Burkholderiales;f__Burkholderiaceae;g__Polynucleobacter;s__	NA	No
52434.4.333260.TTCCGTAC-GAGAAAGG:bins.2	52434.4.333260.TTCCGTAC-GAGAAAGG	bins.2	p__Bacteroidetes	(UID2591)	364	303	203	3	297	3	0	0	0	99.01	0.66	0	7652961	TRUE	TRUE	d__Bacteria;p__Bacteroidota;c__Bacteroidia;o__Chitinophagales;f__Chitinophagaceae;g__Chitinophaga;s__Chitinophaga polysaccharea	5	No
52434.4.333260.TTCCGTAC-GAGAAAGG:bins.3	52434.4.333260.TTCCGTAC-GAGAAAGG	bins.3	f__Enterobacteriaceae	(UID5124)	134	1173	336	335	838	0	0	0	0	76.87	0	0	3531085	FALSE	TRUE	d__Bacteria;p__Proteobacteria;c__Gammaproteobacteria;o__Enterobacterales;f__Enterobacteriaceae;g__Escherichia;s__Escherichia flexneri	7	No
52434.4.333260.TTCCGTAC-GAGAAAGG:bins.4	52434.4.333260.TTCCGTAC-GAGAAAGG	bins.4	k__Bacteria	(UID203)	5449	104	58	90	13	1	0	0	0	19.98	1.72	100	1265076	FALSE	FALSE	d__Bacteria;p__Proteobacteria;c__Gammaproteobacteria;o__Burkholderiales;f__Burkholderiaceae;g__Limnohabitans;s__	NA	No
52434.4.333260.TTCCGTAC-GAGAAAGG:bins.5	52434.4.333260.TTCCGTAC-GAGAAAGG	bins.5	o__Actinomycetales	(UID1590)	562	286	170	104	132	48	2	0	0	68.41	20.83	79.63	1488245	FALSE	FALSE	d__Bacteria;p__Actinobacteriota;c__Actinomycetia;o__Nanopelagicales;f__Nanopelagicaceae;g__Planktophila;s__	NA	No
52434.4.333260.TTCCGTAC-GAGAAAGG:bins.6	52434.4.333260.TTCCGTAC-GAGAAAGG	bins.6	root	(UID1)	5656	56	24	53	3	0	0	0	0	12.5	0	0	358395	FALSE	FALSE	d__Bacteria;p__Actinobacteriota;c__Actinomycetia;o__Nanopelagicales;f__Nanopelagicaceae;g__Planktophila;s__	NA	No
52434.4.333260.TTCCGTAC-GAGAAAGG:bins.7	52434.4.333260.TTCCGTAC-GAGAAAGG	bins.7	k__Bacteria	(UID203)	5449	103	58	81	22	0	0	0	0	32.76	0	0	655300	FALSE	FALSE	d__Bacteria;p__Actinobacteriota;c__Actinomycetia;o__Nanopelagicales;f__Nanopelagicaceae;g__Planktophila;s__	NA	No
52434.4.333260.TTCCGTAC-GAGAAAGG:bins.8	52434.4.333260.TTCCGTAC-GAGAAAGG	bins.8	f__Enterobacteriaceae	(UID5124)	134	1173	336	882	289	2	0	0	0	20.08	0.21	100	806896	FALSE	FALSE	d__Bacteria;p__Proteobacteria;c__Gammaproteobacteria;o__Enterobacterales;f__Enterobacteriaceae;g__Escherichia;s__Escherichia flexneri	NA	No
52434.4.333260.TTCGATCC-CCGTATAG:bins.1	52434.4.333260.TTCGATCC-CCGTATAG	bins.1	root	(UID1)	5656	56	24	56	0	0	0	0	0	0	0	0	215643	FALSE	FALSE	NA	NA	No
52434.4.333260.TTTGCCTG-ATGCATGC:bins.1	52434.4.333260.TTTGCCTG-ATGCATGC	bins.1	o__Sphingomonadales	(UID3310)	26	569	293	117	448	4	0	0	0	85.09	0.8	50	2123447	FALSE	TRUE	d__Bacteria;p__Proteobacteria;c__Alphaproteobacteria;o__Sphingomonadales;f__Sphingomonadaceae;g__Novosphingobium;s__	4	Yes
52434.4.333260.TTTGCCTG-ATGCATGC:bins.2	52434.4.333260.TTTGCCTG-ATGCATGC	bins.2	o__Burkholderiales	(UID4000)	193	427	214	126	299	2	0	0	0	66.77	0.49	0	2216902	FALSE	TRUE	d__Bacteria;p__Proteobacteria;c__Gammaproteobacteria;o__Burkholderiales;f__Burkholderiaceae;g__Leptothrix;s__	8	No
52434.4.333260.TTTGCCTG-ATGCATGC:bins.3	52434.4.333260.TTTGCCTG-ATGCATGC	bins.3	o__Sphingomonadales	(UID3310)	26	569	293	11	555	3	0	0	0	99.18	0.47	66.67	2382547	TRUE	TRUE	d__Bacteria;p__Proteobacteria;c__Alphaproteobacteria;o__Sphingomonadales;f__Sphingomonadaceae;g__Novosphingobium;s__	2	No
52434.4.333260.TTTGCCTG-ATGCATGC:bins.4	52434.4.333260.TTTGCCTG-ATGCATGC	bins.4	o__Burkholderiales	(UID4000)	193	427	214	116	301	10	0	0	0	81.43	3.04	20	2175105	FALSE	TRUE	d__Bacteria;p__Proteobacteria;c__Gammaproteobacteria;o__Burkholderiales;f__Burkholderiaceae;g__Limnohabitans;s__	6	No
52434.4.333260.TTTGCCTG-ATGCATGC:bins.5	52434.4.333260.TTTGCCTG-ATGCATGC	bins.5	k__Bacteria	(UID203)	5449	104	58	91	13	0	0	0	0	20.69	0	0	1261921	FALSE	FALSE	d__Bacteria;p__Proteobacteria;c__Gammaproteobacteria;o__Enterobacterales;f__Enterobacteriaceae;g__Escherichia;s__Escherichia flexneri	NA	No
52434.4.333260.TTTGCCTG-ATGCATGC:bins.6	52434.4.333260.TTTGCCTG-ATGCATGC	bins.6	o__Actinomycetales	(UID1815)	120	572	265	220	347	5	0	0	0	62.3	0.89	40	2990108	FALSE	TRUE	d__Bacteria;p__Actinobacteriota;c__Actinomycetia;o__Mycobacteriales;f__Mycobacteriaceae;g__Mycobacterium;s__	15	No
52434.4.333260.TTTGCCTG-ATGCATGC:bins.7	52434.4.333260.TTTGCCTG-ATGCATGC	bins.7	root	(UID1)	5656	56	24	56	0	0	0	0	0	0	0	0	325535	FALSE	FALSE	NA	NA	No
60pct_10ng_15:bins.1	60pct_10ng_15	bins.1	k__Bacteria	(UID203)	5449	103	58	61	42	0	0	0	0	63.79	0	0	1039913	FALSE	TRUE	d__Bacteria;p__Actinobacteriota;c__Actinomycetia;o__Nanopelagicales;f__Nanopelagicaceae;g__Planktophila;s__	13	No
60pct_10ng_15:bins.10	60pct_10ng_15	bins.10	o__Burkholderiales	(UID4000)	193	427	214	115	149	115	37	5	6	81.12	64.7	69.73	4665236	FALSE	FALSE	d__Bacteria;p__Proteobacteria;c__Gammaproteobacteria;o__Burkholderiales;f__Burkholderiaceae;g__Limnohabitans;s__	NA	No
60pct_10ng_15:bins.11	60pct_10ng_15	bins.11	k__Bacteria	(UID203)	5449	104	58	36	67	1	0	0	0	67.53	1.72	0	675673	FALSE	TRUE	d__Bacteria;p__Patescibacteria;c__Paceibacteria;o__2-02-FULL-40-12;f__IGHO2-01-FULL-4-A;g__;s__	11	No
60pct_10ng_15:bins.12	60pct_10ng_15	bins.12	k__Bacteria	(UID203)	5449	104	58	52	49	2	0	1	0	76.55	8.62	12.5	2391265	FALSE	TRUE	d__Bacteria;p__Proteobacteria;c__Gammaproteobacteria;o__Burkholderiales;f__Burkholderiaceae;g__Polynucleobacter;s__	22	Yes
60pct_10ng_15:bins.13	60pct_10ng_15	bins.13	f__Enterobacteriaceae	(UID5124)	134	1173	336	16	1155	2	0	0	0	98.54	0.1	50	4468449	TRUE	TRUE	d__Bacteria;p__Proteobacteria;c__Gammaproteobacteria;o__Enterobacterales;f__Enterobacteriaceae;g__Escherichia;s__Escherichia flexneri	7	No
60pct_10ng_15:bins.14	60pct_10ng_15	bins.14	o__Burkholderiales	(UID4000)	193	427	214	201	226	0	0	0	0	42.21	0	0	1021125	FALSE	FALSE	d__Bacteria;p__Proteobacteria;c__Gammaproteobacteria;o__Burkholderiales;f__Burkholderiaceae;g__Limnohabitans;s__	NA	No
60pct_10ng_15:bins.15	60pct_10ng_15	bins.15	k__Bacteria	(UID203)	5449	104	58	70	34	0	0	0	0	51.72	0	0	1840423	FALSE	TRUE	d__Bacteria;p__Proteobacteria;c__Gammaproteobacteria;o__Burkholderiales;f__Burkholderiaceae;g__Limnohabitans;s__	6	No
60pct_10ng_15:bins.16	60pct_10ng_15	bins.16	k__Bacteria	(UID203)	5449	104	58	89	15	0	0	0	0	23.28	0	0	339898	FALSE	FALSE	d__Bacteria;p__Actinobacteriota;c__Actinomycetia;o__Nanopelagicales;f__Nanopelagicaceae;g__Planktophila;s__	NA	No
60pct_10ng_15:bins.2	60pct_10ng_15	bins.2	g__Pseudomonas	(UID4525)	39	1389	369	1152	234	3	0	0	0	13.15	0.1	0	944667	FALSE	FALSE	d__Bacteria;p__Proteobacteria;c__Gammaproteobacteria;o__Pseudomonadales;f__Pseudomonadaceae;g__Pseudomonas_E;s__Pseudomonas_E hunanensis	NA	No
60pct_10ng_15:bins.3	60pct_10ng_15	bins.3	k__Bacteria	(UID1452)	924	151	101	40	110	1	0	0	0	67.33	0.99	0	883265	FALSE	TRUE	d__Bacteria;p__Patescibacteria;c__ABY1;o__SG8-24;f__2-12-FULL-60-25;g__2-12-FULL-60-25;s__	18	No
60pct_10ng_15:bins.4	60pct_10ng_15	bins.4	o__Sphingomonadales	(UID3310)	26	569	293	105	463	1	0	0	0	87.93	0.11	0	2061297	FALSE	TRUE	d__Bacteria;p__Proteobacteria;c__Alphaproteobacteria;o__Sphingomonadales;f__Sphingomonadaceae;g__Novosphingobium;s__	2	No
60pct_10ng_15:bins.5	60pct_10ng_15	bins.5	p__Bacteroidetes	(UID2591)	364	303	203	0	300	3	0	0	0	100	0.66	0	7940482	TRUE	TRUE	d__Bacteria;p__Bacteroidota;c__Bacteroidia;o__Chitinophagales;f__Chitinophagaceae;g__Chitinophaga;s__Chitinophaga polysaccharea	5	No
60pct_10ng_15:bins.6	60pct_10ng_15	bins.6	k__Bacteria	(UID203)	5449	104	58	58	46	0	0	0	0	65.52	0	0	4663345	FALSE	TRUE	d__Bacteria;p__Proteobacteria;c__Gammaproteobacteria;o__Pseudomonadales;f__Pseudomonadaceae;g__Pseudomonas_E;s__Pseudomonas_E hunanensis	3	No
60pct_10ng_15:bins.7	60pct_10ng_15	bins.7	o__Actinomycetales	(UID1696)	455	315	190	123	164	28	0	0	0	66.29	10	67.86	1138770	FALSE	TRUE	d__Bacteria;p__Actinobacteriota;c__Actinomycetia;o__Nanopelagicales;f__Nanopelagicaceae;g__Planktophila;s__	9	Yes
60pct_10ng_15:bins.8	60pct_10ng_15	bins.8	k__Bacteria	(UID203)	5449	104	58	92	12	0	0	0	0	13.79	0	0	748696	FALSE	FALSE	d__Bacteria;p__Proteobacteria;c__Gammaproteobacteria;o__Burkholderiales;f__Burkholderiaceae;g__;s__	NA	No
60pct_10ng_15:bins.9	60pct_10ng_15	bins.9	k__Bacteria	(UID203)	5449	104	58	96	8	0	0	0	0	12.07	0	0	279687	FALSE	FALSE	d__Bacteria;p__Proteobacteria;c__Alphaproteobacteria;o__Sphingomonadales;f__Sphingomonadaceae;g__Novosphingobium;s__	NA	No
60pct_10ng_16:bins.1	60pct_10ng_16	bins.1	o__Burkholderiales	(UID4000)	193	427	214	98	236	70	17	6	0	79.97	30.61	40.13	3940846	FALSE	FALSE	d__Bacteria;p__Proteobacteria;c__Gammaproteobacteria;o__Burkholderiales;f__Burkholderiaceae;g__Limnohabitans;s__	NA	No
60pct_10ng_16:bins.10	60pct_10ng_16	bins.10	f__Enterobacteriaceae	(UID5124)	134	1173	336	6	1165	2	0	0	0	99.67	0.1	50	4476348	TRUE	TRUE	d__Bacteria;p__Proteobacteria;c__Gammaproteobacteria;o__Enterobacterales;f__Enterobacteriaceae;g__Escherichia;s__Escherichia flexneri	7	No
60pct_10ng_16:bins.11	60pct_10ng_16	bins.11	o__Burkholderiales	(UID4000)	193	427	214	51	358	17	1	0	0	93.31	4.2	10	2615405	TRUE	TRUE	d__Bacteria;p__Proteobacteria;c__Gammaproteobacteria;o__Burkholderiales;f__Burkholderiaceae;g__Limnohabitans;s__	6	No
60pct_10ng_16:bins.12	60pct_10ng_16	bins.12	k__Bacteria	(UID203)	5449	104	58	103	1	0	0	0	0	1.72	0	0	221958	FALSE	FALSE	NA	NA	No
60pct_10ng_16:bins.2	60pct_10ng_16	bins.2	g__Pseudomonas	(UID4525)	39	1389	369	332	1042	14	1	0	0	78.77	1.37	17.65	4548505	FALSE	TRUE	d__Bacteria;p__Proteobacteria;c__Gammaproteobacteria;o__Pseudomonadales;f__Pseudomonadaceae;g__Pseudomonas_E;s__Pseudomonas_E hunanensis	3	No
60pct_10ng_16:bins.3	60pct_10ng_16	bins.3	k__Bacteria	(UID203)	5449	104	58	61	30	12	1	0	0	53.68	22.41	60	1425217	FALSE	FALSE	d__Bacteria;p__Actinobacteriota;c__Actinomycetia;o__Nanopelagicales;f__Nanopelagicaceae;g__Planktophila;s__	NA	No
60pct_10ng_16:bins.4	60pct_10ng_16	bins.4	o__Burkholderiales	(UID4001)	108	570	250	443	126	1	0	0	0	18.01	0.2	0	210932	FALSE	FALSE	d__Bacteria;p__Proteobacteria;c__Gammaproteobacteria;o__Burkholderiales;f__Burkholderiaceae;g__Polynucleobacter;s__	NA	No
60pct_10ng_16:bins.5	60pct_10ng_16	bins.5	root	(UID1)	5656	56	24	53	3	0	0	0	0	12.5	0	0	247277	FALSE	FALSE	d__Bacteria;p__Actinobacteriota;c__Actinomycetia;o__Nanopelagicales;f__Nanopelagicaceae;g__Planktophila;s__	NA	No
60pct_10ng_16:bins.6	60pct_10ng_16	bins.6	k__Bacteria	(UID203)	5449	104	58	52	35	15	2	0	0	73.97	27.59	57.14	2867937	FALSE	FALSE	d__Bacteria;p__Proteobacteria;c__Gammaproteobacteria;o__Burkholderiales;f__Burkholderiaceae;g__Polynucleobacter;s__	NA	No
60pct_10ng_16:bins.7	60pct_10ng_16	bins.7	k__Bacteria	(UID203)	5449	103	58	76	27	0	0	0	0	43.1	0	0	762293	FALSE	FALSE	d__Bacteria;p__Actinobacteriota;c__Actinomycetia;o__Nanopelagicales;f__Nanopelagicaceae;g__Planktophila;s__	NA	No
60pct_10ng_16:bins.8	60pct_10ng_16	bins.8	k__Bacteria	(UID203)	5449	104	58	38	49	16	1	0	0	62.17	16.93	31.58	2274519	FALSE	FALSE	d__Bacteria;p__Bacteroidota;c__Bacteroidia;o__Flavobacteriales;f__Crocinitomicaceae;g__UBA952;s__	NA	No
60pct_10ng_16:bins.9	60pct_10ng_16	bins.9	p__Bacteroidetes	(UID2591)	364	303	203	0	300	3	0	0	0	100	0.66	0	7969417	TRUE	TRUE	d__Bacteria;p__Bacteroidota;c__Bacteroidia;o__Chitinophagales;f__Chitinophagaceae;g__Chitinophaga;s__Chitinophaga polysaccharea	5	No
60pct_10ng_17:bins.1	60pct_10ng_17	bins.1	k__Bacteria	(UID203)	5449	104	58	17	82	5	0	0	0	78.29	2.35	0	708073	FALSE	TRUE	d__Bacteria;p__Patescibacteria;c__Paceibacteria;o__UBA9983;f__UBA11359_A;g__;s__	17	No
60pct_10ng_17:bins.10	60pct_10ng_17	bins.10	k__Bacteria	(UID203)	5449	104	58	11	93	0	0	0	0	85.48	0	0	706080	FALSE	TRUE	d__Bacteria;p__Patescibacteria;c__Paceibacteria;o__UBA9983;f__UBA11359_D;g__;s__	19	Yes
[truncated: 439 more rows]
