# Supplementary material for: A standardized quantitative analysis strategy for stable isotope probing metagenomics
Source: mSystems. 2023 Jun 28;8(4):e01280-22. doi: 10.1128/msystems.01280-22 (PMC10469821; doi:10.1128/msystems.01280-22)
Supplement: Data Set S3 — Metagenome assembly types, metrics, and associated accessions for GOLD and NCBI. [file msystems.01280-22-s0008.xlsx]

## Sheet: Supplementary Data Set 3
Supplementary Data Set 3. Metagenome assembly types, metrics, and associated accessions for GOLD and NCBI.
assembly_type	assembly_file_name	inputFileNames	GOLD_ID	ITS_SPID	NCBI_BIOPROJECT_ACCESSION	NCBI_BIOSAMPLE_ACCESSION	PROJECT_NAME	Assembly	# contigs	# contigs (>= 0 bp)	# contigs (>= 1000 bp)	# contigs (>= 10000 bp)	# contigs (>= 25000 bp)	# contigs (>= 5000 bp)	# contigs (>= 50000 bp)	# N's per 100 kbp	L50	L75	Largest contig	N50	N75	Total length	Total length (>= 0 bp)	Total length (>= 1000 bp)	Total length (>= 10000 bp)	Total length (>= 25000 bp)	Total length (>= 5000 bp)	Total length (>= 50000 bp)	TL>=10,000/TL
single_fraction_assembly	52434.2.332926.AAAAGGGG-ACAGGAGT.assembly.contigs.fasta	52434.2.332926.AAAAGGGG-ACAGGAGT.fastq.gz	Gp0564969	1287064	PRJNA878140	SAMN30728239	Pond water SIP fraction microbial communities from Walnut Creek, CA, United States - JGIPond_D_40pct_30ng_2_1.6984	52434.2.332926.AAAAGGGG_ACAGGAGT	23460	124359	6772	59	12	334	0	0	5294	12532	37677	1160	694	25273262	58252597	14227802	1039109	359411	2835646	0	0.041115
single_fraction_assembly	52434.2.332926.AAAGGCGT-TCAACTCC.assembly.contigs.fasta	52434.2.332926.AAAGGCGT-TCAACTCC.fastq.gz	Gp0565115	1287210	PRJNA877994	SAMN30728140	Pond water SIP fraction microbial communities from Walnut Creek, CA, United States - JGIPond_F_60pct_30ng_1_1.6909	52434.2.332926.AAAGGCGT_TCAACTCC	4230	29525	495	0	0	4	0	0	1541	2774	6995	705	578	3122352	11389456	704192	0	0	24169	0	0
single_fraction_assembly	52434.2.332926.AACACAGG-GTGGTTGT.assembly.contigs.fasta	52434.2.332926.AACACAGG-GTGGTTGT.fastq.gz	Gp0565012	1287107	PRJNA878026	SAMN30728264	Pond water SIP fraction microbial communities from Walnut Creek, CA, United States - JGIPond_D_60pct_10ng_3_1.7189	52434.2.332926.AACACAGG_GTGGTTGT	10615	53003	2971	37	1	191	0	0	2333	5646	25162	1148	702	11590903	25315826	6478616	504937	25162	1516646	0	0.0435632
single_fraction_assembly	52434.2.332926.AACAGGCA-GGTCTGTA.assembly.contigs.fasta	52434.2.332926.AACAGGCA-GGTCTGTA.fastq.gz	Gp0565137	1287232	PRJNA877942	SAMN30727905	Pond water SIP fraction microbial communities from Walnut Creek, CA, United States - JGIPond_F_60pct_30ng_3_1.7373	52434.2.332926.AACAGGCA_GGTCTGTA	2276	17824	1486	257	78	554	14	0	211	571	118616	12183	4879	10726900	15513014	10197377	5883562	3059708	7963485	891258	0.548487
single_fraction_assembly	52434.2.332926.AACCTCAG-CCATTGAG.assembly.contigs.fasta	52434.2.332926.AACCTCAG-CCATTGAG.fastq.gz	Gp0564983	1287078	PRJNA878154	SAMN30727880	Pond water SIP fraction microbial communities from Walnut Creek, CA, United States - JGIPond_D_40pct_30ng_4_1.7087	52434.2.332926.AACCTCAG_CCATTGAG	32826	158508	13296	354	118	1155	72	0	3242	12144	587006	2668	1072	57407094	98016479	44247270	15983352	12574095	21349693	10965677	0.278421
single_fraction_assembly	52434.2.332926.AACGTGTC-CAGTAGCT.assembly.contigs.fasta	52434.2.332926.AACGTGTC-CAGTAGCT.fastq.gz	Gp0565126	1287221	PRJNA878005	SAMN30727867	Pond water SIP fraction microbial communities from Walnut Creek, CA, United States - JGIPond_F_60pct_30ng_2_1.7135	52434.2.332926.AACGTGTC_CAGTAGCT	40489	216996	14996	503	179	1362	71	0	4611	16054	405337	2289	949	64576628	121393541	47402435	16051909	11236351	21856513	7429406	0.248571
single_fraction_assembly	52434.2.332926.AAGCTGGA-TCTGGCTT.assembly.contigs.fasta	52434.2.332926.AAGCTGGA-TCTGGCTT.fastq.gz	Gp0565125	1287220	PRJNA878004	SAMN30727896	Pond water SIP fraction microbial communities from Walnut Creek, CA, United States - JGIPond_F_60pct_30ng_2_1.7178	52434.2.332926.AAGCTGGA_TCTGGCTT	28343	143441	9871	286	64	754	13	0	4638	13229	191008	1602	829	38134875	75048831	25551978	6136411	2825950	9273495	1078815	0.160913
single_fraction_assembly	52434.2.332926.AAGGTGGT-TCGAGTAC.assembly.contigs.fasta	52434.2.332926.AAGGTGGT-TCGAGTAC.fastq.gz	Gp0565001	1287096	PRJNA878015	SAMN30728175	Pond water SIP fraction microbial communities from Walnut Creek, CA, United States - JGIPond_D_60pct_10ng_1_1.6984	52434.2.332926.AAGGTGGT_TCGAGTAC	18525	76250	6048	65	6	302	1	0	4131	9713	50384	1263	746	21164149	40072950	12726234	1067390	219669	2627512	50384	0.0504339
single_fraction_assembly	52434.2.332926.AATCCCAG-AGCTACTG.assembly.contigs.fasta	52434.2.332926.AATCCCAG-AGCTACTG.fastq.gz	Gp0564943	1287038	PRJNA878114	SAMN30727812	Pond water SIP fraction microbial communities from Walnut Creek, CA, United States - JGIPond_D_40pct_30ng_1_1.7518	52434.2.332926.AATCCCAG_AGCTACTG	80	318	43	0	0	4	0	0	19	37	6965	2161	1225	131757	206301	105913	0	0	23841	0	0
single_fraction_assembly	52434.2.332926.AATGACCC-AATGCCGT.assembly.contigs.fasta	52434.2.332926.AATGACCC-AATGCCGT.fastq.gz	Gp0564999	1287094	PRJNA878013	SAMN30727954	Pond water SIP fraction microbial communities from Walnut Creek, CA, United States - JGIPond_D_60pct_10ng_1_1.7071	52434.2.332926.AATGACCC_AATGCCGT	12467	47544	4557	192	10	713	1	0	1636	5030	56164	2557	922	19354031	30910380	14062418	2843068	326330	6406953	56164	0.146898
single_fraction_assembly	52434.2.332926.ACACATGC-GGTTGCAT.assembly.contigs.fasta	52434.2.332926.ACACATGC-GGTTGCAT.fastq.gz	Gp0564955	1287050	PRJNA878126	SAMN30727973	Pond water SIP fraction microbial communities from Walnut Creek, CA, United States - JGIPond_D_40pct_30ng_1_1.6887	52434.2.332926.ACACATGC_GGTTGCAT	1506	19190	229	1	0	8	0	0	457	931	12354	752	583	1228617	6788736	419455	12354	0	59770	0	0.0100552
single_fraction_assembly	52434.2.332926.ACAGGATG-ACGTTACG.assembly.contigs.fasta	52434.2.332926.ACAGGATG-ACGTTACG.fastq.gz	Gp0565124	1287219	PRJNA878003	SAMN30727889	Pond water SIP fraction microbial communities from Walnut Creek, CA, United States - JGIPond_F_60pct_30ng_2_1.7222	52434.2.332926.ACAGGATG_ACGTTACG	20411	118819	6066	125	7	565	1	0	3814	10228	50068	1314	739	24387122	55886191	14754108	1905803	259548	4885649	50068	0.0781479
single_fraction_assembly	52434.2.332926.ACAGGCAA-GGTAACTC.assembly.contigs.fasta	52434.2.332926.ACAGGCAA-GGTAACTC.fastq.gz	Gp0564985	1287080	PRJNA878156	SAMN30728325	Pond water SIP fraction microbial communities from Walnut Creek, CA, United States - JGIPond_D_40pct_30ng_4_1.699	52434.2.332926.ACAGGCAA_GGTAACTC	32867	152595	11477	94	14	537	1	0	7222	16900	53203	1351	767	38602458	77660536	24212697	1565773	498881	4477588	53203	0.0405615
single_fraction_assembly	52434.2.332926.ACATCCTC-GAACTACC.assembly.contigs.fasta	52434.2.332926.ACATCCTC-GAACTACC.fastq.gz	Gp0564987	1287082	PRJNA878158	SAMN30728034	Pond water SIP fraction microbial communities from Walnut Creek, CA, United States - JGIPond_D_40pct_30ng_4_1.6898	52434.2.332926.ACATCCTC_GAACTACC	1209	17107	94	0	0	1	0	0	449	805	5261	644	553	846584	5882387	153412	0	0	5261	0	0
single_fraction_assembly	52434.2.332926.ACATTCCC-GTCGCTTT.assembly.contigs.fasta	52434.2.332926.ACATTCCC-GTCGCTTT.fastq.gz	Gp0565010	1287105	PRJNA878024	SAMN30727758	Pond water SIP fraction microbial communities from Walnut Creek, CA, United States - JGIPond_D_60pct_10ng_3_1.7276	52434.2.332926.ACATTCCC_GTCGCTTT	5038	34136	1220	0	0	6	0	0	1537	3045	7134	889	627	4432552	13768507	1918123	0	0	37590	0	0
single_fraction_assembly	52434.2.332926.ACCACAGT-GTCCTCTA.assembly.contigs.fasta	52434.2.332926.ACCACAGT-GTCCTCTA.fastq.gz	Gp0564952	1287047	PRJNA878123	SAMN30727959	Pond water SIP fraction microbial communities from Walnut Creek, CA, United States - JGIPond_D_40pct_30ng_1_1.7038	52434.2.332926.ACCACAGT_GTCCTCTA	41909	223366	14579	414	113	1234	48	0	5532	17804	623781	1957	866	60876007	119983922	42660749	12375212	7867233	17972389	5595678	0.203286
single_fraction_assembly	52434.2.332926.ACTTCCTG-AACTGCGT.assembly.contigs.fasta	52434.2.332926.ACTTCCTG-AACTGCGT.fastq.gz	Gp0564996	1287091	PRJNA878167	SAMN30728031	Pond water SIP fraction microbial communities from Walnut Creek, CA, United States - JGIPond_D_60pct_10ng_1_1.7222	52434.2.332926.ACTTCCTG_AACTGCGT	10220	61438	2777	8	0	84	0	0	2669	5794	17775	1021	667	10115756	26513810	5167551	98794	0	587067	0	0.00976635
single_fraction_assembly	52434.2.332926.AGAGCCAA-CGAGGTAA.assembly.contigs.fasta	52434.2.332926.AGAGCCAA-CGAGGTAA.fastq.gz	Gp0564979	1287074	PRJNA878150	SAMN30727918	Pond water SIP fraction microbial communities from Walnut Creek, CA, United States - JGIPond_D_40pct_30ng_4_1.7286	52434.2.332926.AGAGCCAA_CGAGGTAA	12864	119040	3003	179	106	296	66	0	208	3743	524184	8212	886	22889485	56561890	16471673	11190362	10104458	12004264	8646679	0.488887
single_fraction_assembly	52434.2.332926.AGCCTTTC-GTAGTAGG.assembly.contigs.fasta	52434.2.332926.AGCCTTTC-GTAGTAGG.fastq.gz	Gp0564958	1287053	PRJNA878129	SAMN30728183	Pond water SIP fraction microbial communities from Walnut Creek, CA, United States - JGIPond_D_40pct_30ng_1_1.6725	52434.2.332926.AGCCTTTC_GTAGTAGG	96	1094	42	0	0	3	0	0	22	45	7020	1940	958	133067	437337	96950	0	0	17854	0	0
single_fraction_assembly	52434.2.332926.AGCTGTGT-ACTTTGCC.assembly.contigs.fasta	52434.2.332926.AGCTGTGT-ACTTTGCC.fastq.gz	Gp0564945	1287040	PRJNA878116	SAMN30727956	Pond water SIP fraction microbial communities from Walnut Creek, CA, United States - JGIPond_D_40pct_30ng_1_1.741	52434.2.332926.AGCTGTGT_ACTTTGCC	1366	5807	412	1	0	10	0	0	343	757	15587	1098	688	1412950	2873786	778674	15587	0	81043	0	0.0110315
single_fraction_assembly	52434.2.332926.ATCCCTCA-GTCATCCT.assembly.contigs.fasta	52434.2.332926.ATCCCTCA-GTCATCCT.fastq.gz	Gp0564976	1287071	PRJNA878147	SAMN30728055	Pond water SIP fraction microbial communities from Walnut Creek, CA, United States - JGIPond_D_40pct_30ng_4_1.7427	52434.2.332926.ATCCCTCA_GTCATCCT	2858	9403	756	1	0	7	0	0	874	1712	10381	937	667	2630074	4856467	1201347	10381	0	50809	0	0.00394704
single_fraction_assembly	52434.2.332926.ATGCAACC-GCATGTGT.assembly.contigs.fasta	52434.2.332926.ATGCAACC-GCATGTGT.fastq.gz	Gp0565139	1287234	PRJNA877944	SAMN30727903	Pond water SIP fraction microbial communities from Walnut Creek, CA, United States - JGIPond_F_60pct_30ng_3_1.7276	52434.2.332926.ATGCAACC_GCATGTGT	12192	81002	3749	48	4	235	1	0	2531	6277	55039	1289	727	13994498	36160660	8369246	709834	146188	1965595	55039	0.0507224
single_fraction_assembly	52434.2.332926.ATGGCGAA-CTTGGTGA.assembly.contigs.fasta	52434.2.332926.ATGGCGAA-CTTGGTGA.fastq.gz	Gp0565016	1287111	PRJNA878030	SAMN30728350	Pond water SIP fraction microbial communities from Walnut Creek, CA, United States - JGIPond_D_60pct_10ng_3_1.7027	52434.2.332926.ATGGCGAA_CTTGGTGA	16378	73760	5149	387	131	691	26	0	1209	6118	105589	2663	903	26559355	45234143	19000841	9261338	5232811	11451508	1685778	0.348703
single_fraction_assembly	52434.2.332926.ATTTGCGG-GAAGACCA.assembly.contigs.fasta	52434.2.332926.ATTTGCGG-GAAGACCA.fastq.gz	Gp0564950	1287045	PRJNA878121	SAMN30727878	Pond water SIP fraction microbial communities from Walnut Creek, CA, United States - JGIPond_D_40pct_30ng_1_1.7135	52434.2.332926.ATTTGCGG_GAAGACCA	19201	81493	7524	206	60	610	29	0	2732	8231	161872	1985	935	28936570	49150561	21020108	5535432	3494007	8261831	2446771	0.191295
single_fraction_assembly	52434.2.332926.CAAAAGGC-ACTCAAGC.assembly.contigs.fasta	52434.2.332926.CAAAAGGC-ACTCAAGC.fastq.gz	Gp0564973	1287068	PRJNA878144	SAMN30728353	Pond water SIP fraction microbial communities from Walnut Creek, CA, United States - JGIPond_D_40pct_30ng_2_1.6779	52434.2.332926.CAAAAGGC_ACTCAAGC	92	1478	50	0	0	3	0	0	22	42	7004	2342	1274	153104	573218	124196	0	0	17780	0	0
single_fraction_assembly	52434.2.332926.CAAGGCTT-CAGATCCA.assembly.contigs.fasta	52434.2.332926.CAAGGCTT-CAGATCCA.fastq.gz	Gp0564992	1287087	PRJNA878163	SAMN30728078	Pond water SIP fraction microbial communities from Walnut Creek, CA, United States - JGIPond_D_60pct_10ng_1_1.7405	52434.2.332926.CAAGGCTT_CAGATCCA	4248	14346	1763	0	0	54	0	0	1057	2244	8638	1396	830	5050208	8315377	3351505	0	0	315955	0	0
single_fraction_assembly	52434.2.332926.CACCACAA-GAGAGATC.assembly.contigs.fasta	52434.2.332926.CACCACAA-GAGAGATC.fastq.gz	Gp0564944	1287039	PRJNA878115	SAMN30727957	Pond water SIP fraction microbial communities from Walnut Creek, CA, United States - JGIPond_D_40pct_30ng_1_1.7459	52434.2.332926.CACCACAA_GAGAGATC	128	770	61	0	0	5	0	0	27	55	9080	2712	1272	212609	411056	166469	0	0	33212	0	0
single_fraction_assembly	52434.2.332926.CAGTAGCT-CTGGGATT.assembly.contigs.fasta	52434.2.332926.CAGTAGCT-CTGGGATT.fastq.gz	Gp0565127	1287222	PRJNA878006	SAMN30728059	Pond water SIP fraction microbial communities from Walnut Creek, CA, United States - JGIPond_F_60pct_30ng_2_1.7087	52434.2.332926.CAGTAGCT_CTGGGATT	44343	224800	16946	511	135	1511	78	0	4905	17179	437947	2445	989	72849778	131045338	54405849	18336509	12951865	25054765	10957754	0.251703
single_fraction_assembly	52434.2.332926.CATGGACT-TCATGCAG.assembly.contigs.fasta	52434.2.332926.CATGGACT-TCATGCAG.fastq.gz	Gp0565145	1287240	PRJNA877950	SAMN30728137	Pond water SIP fraction microbial communities from Walnut Creek, CA, United States - JGIPond_F_60pct_30ng_3_1.7	52434.2.332926.CATGGACT_TCATGCAG	2406	18179	219	0	0	5	0	0	872	1581	9088	676	570	1755610	6936183	359745	0	0	33212	0	0
single_fraction_assembly	52434.2.332926.CCATGGAT-GAGATCGA.assembly.contigs.fasta	52434.2.332926.CCATGGAT-GAGATCGA.fastq.gz	Gp0565140	1287235	PRJNA877945	SAMN30727759	Pond water SIP fraction microbial communities from Walnut Creek, CA, United States - JGIPond_F_60pct_30ng_3_1.7222	52434.2.332926.CCATGGAT_GAGATCGA	16659	97250	4674	8	0	101	0	0	4464	9502	15775	1025	679	16494569	42645123	8460358	97087	0	672326	0	0.005886
single_fraction_assembly	52434.2.332926.CCCAGATA-AGACCCAT.assembly.contigs.fasta	52434.2.332926.CCCAGATA-AGACCCAT.fastq.gz	Gp0565007	1287102	PRJNA878021	SAMN30728147	Pond water SIP fraction microbial communities from Walnut Creek, CA, United States - JGIPond_D_60pct_10ng_3_1.7384	52434.2.332926.CCCAGATA_AGACCCAT	439	4004	30	0	0	0	0	0	172	297	2348	651	562	301163	1475666	41673	0	0	0	0	0
single_fraction_assembly	52434.2.332926.CCCTGTAT-CGTTATCC.assembly.contigs.fasta	52434.2.332926.CCCTGTAT-CGTTATCC.fastq.gz	Gp0565130	1287225	PRJNA878009	SAMN30728130	Pond water SIP fraction microbial communities from Walnut Creek, CA, United States - JGIPond_F_60pct_30ng_2_1.6952	52434.2.332926.CCCTGTAT_CGTTATCC	6444	38505	842	0	0	5	0	0	2326	4202	9001	716	584	4819611	15392793	1182898	0	0	33504	0	0
single_fraction_assembly	52434.2.332926.CCTACTAC-GAAAGGCT.assembly.contigs.fasta	52434.2.332926.CCTACTAC-GAAAGGCT.fastq.gz	Gp0565142	1287237	PRJNA877947	SAMN30727747	Pond water SIP fraction microbial communities from Walnut Creek, CA, United States - JGIPond_F_60pct_30ng_3_1.7125	52434.2.332926.CCTACTAC_GAAAGGCT	15588	56082	4062	1	0	27	0	0	4894	9435	10209	923	670	14174279	27683666	6289747	10209	0	166250	0	0.000720248
single_fraction_assembly	52434.2.332926.CCTATCCA-CAGATCAC.assembly.contigs.fasta	52434.2.332926.CCTATCCA-CAGATCAC.fastq.gz	Gp0565008	1287103	PRJNA878022	SAMN30728236	Pond water SIP fraction microbial communities from Walnut Creek, CA, United States - JGIPond_D_60pct_10ng_3_1.7351	52434.2.332926.CCTATCCA_CAGATCAC	2560	12112	399	0	0	1	0	0	908	1647	5150	762	606	1999651	5178860	561253	0	0	5150	0	0
single_fraction_assembly	52434.2.332926.CCTATGGT-TTGACCAG.assembly.contigs.fasta	52434.2.332926.CCTATGGT-TTGACCAG.fastq.gz	Gp0565017	1287112	PRJNA878031	SAMN30728351	Pond water SIP fraction microbial communities from Walnut Creek, CA, United States - JGIPond_D_60pct_10ng_3_1.699	52434.2.332926.CCTATGGT_TTGACCAG	14892	60855	5203	80	4	355	0	0	2933	7359	34920	1475	788	18520948	33631270	11980813	1171228	121182	2996920	0	0.063238
single_fraction_assembly	52434.2.332926.CCTCTTTC-TAGCCAAC.assembly.contigs.fasta	52434.2.332926.CCTCTTTC-TAGCCAAC.fastq.gz	Gp0564948	1287043	PRJNA878119	SAMN30728278	Pond water SIP fraction microbial communities from Walnut Creek, CA, United States - JGIPond_D_40pct_30ng_1_1.7243	52434.2.332926.CCTCTTTC_TAGCCAAC	11946	109091	3639	247	77	531	21	0	931	4283	137658	2998	899	19343520	50106699	13898620	6151768	3502344	8137236	1632124	0.318027
single_fraction_assembly	52434.2.332926.CCTGTCAT-GTTACTGG.assembly.contigs.fasta	52434.2.332926.CCTGTCAT-GTTACTGG.fastq.gz	Gp0565014	1287109	PRJNA878028	SAMN30728324	Pond water SIP fraction microbial communities from Walnut Creek, CA, United States - JGIPond_D_60pct_10ng_3_1.7103	52434.2.332926.CCTGTCAT_GTTACTGG	15980	69764	5222	338	128	585	44	0	1008	5741	351065	2816	950	27174153	44677061	19875963	10331390	7006551	12043666	4055063	0.380192
single_fraction_assembly	52434.2.332926.CCTTTCCT-TGAGTCAC.assembly.contigs.fasta	52434.2.332926.CCTTTCCT-TGAGTCAC.fastq.gz	Gp0565121	1287216	PRJNA878000	SAMN30728145	Pond water SIP fraction microbial communities from Walnut Creek, CA, United States - JGIPond_F_60pct_30ng_2_1.7378	52434.2.332926.CCTTTCCT_TGAGTCAC	1304	18714	580	186	109	267	60	0	47	120	315603	66493	22770	11090199	16447706	10636572	9319766	8065181	9909934	6298299	0.840361
single_fraction_assembly	52434.2.332926.CCTTTCTC-GTACGGAA.assembly.contigs.fasta	52434.2.332926.CCTTTCTC-GTACGGAA.fastq.gz	Gp0564959	1287054	PRJNA878130	SAMN30728052	Pond water SIP fraction microbial communities from Walnut Creek, CA, United States - JGIPond_D_40pct_30ng_2_1.7529	52434.2.332926.CCTTTCTC_GTACGGAA	85	223	50	0	0	2	0	0	24	45	6065	1759	1186	125726	170363	101113	0	0	11400	0	0
single_fraction_assembly	52434.2.332926.CGAATCGT-TTTGAGGC.assembly.contigs.fasta	52434.2.332926.CGAATCGT-TTTGAGGC.fastq.gz	Gp0564977	1287072	PRJNA878148	SAMN30728231	Pond water SIP fraction microbial communities from Walnut Creek, CA, United States - JGIPond_D_40pct_30ng_4_1.7384	52434.2.332926.CGAATCGT_TTTGAGGC	2392	16701	1432	176	60	354	28	0	122	487	247588	14362	3737	9907881	14308192	9259617	5616247	3855451	6862254	2791286	0.566846
single_fraction_assembly	52434.2.332926.CGACAAAG-TGTTTGCC.assembly.contigs.fasta	52434.2.332926.CGACAAAG-TGTTTGCC.fastq.gz	Gp0564995	1287090	PRJNA878166	SAMN30727920	Pond water SIP fraction microbial communities from Walnut Creek, CA, United States - JGIPond_D_60pct_10ng_1_1.7276	52434.2.332926.CGACAAAG_TGTTTGCC	25489	220929	6125	266	55	565	8	0	4330	12726	105711	1205	684	29268719	91660758	16592608	5227579	2043580	7300923	548974	0.178606
single_fraction_assembly	52434.2.332926.CGCGTAAT-TCGCCTAT.assembly.contigs.fasta	52434.2.332926.CGCGTAAT-TCGCCTAT.fastq.gz	Gp0564994	1287089	PRJNA878165	SAMN30728115	Pond water SIP fraction microbial communities from Walnut Creek, CA, United States - JGIPond_D_60pct_10ng_1_1.733	52434.2.332926.CGCGTAAT_TCGCCTAT	7246	47514	2364	1	0	28	0	0	1951	4067	13632	1116	712	7466834	20140727	4168627	13632	0	177329	0	0.00182567
single_fraction_assembly	52434.2.332926.CGCGTATA-CCGTAGTA.assembly.contigs.fasta	52434.2.332926.CGCGTATA-CCGTAGTA.fastq.gz	Gp0565005	1287100	PRJNA878019	SAMN30728033	Pond water SIP fraction microbial communities from Walnut Creek, CA, United States - JGIPond_D_60pct_10ng_1_1.6795	52434.2.332926.CGCGTATA_CCGTAGTA	240	5296	36	0	0	0	0	0	78	153	4494	684	562	185479	1746121	60399	0	0	0	0	0
single_fraction_assembly	52434.2.332926.CGGAAAGT-TACTGGCA.assembly.contigs.fasta	52434.2.332926.CGGAAAGT-TACTGGCA.fastq.gz	Gp0565147	1287242	PRJNA877952	SAMN30727754	Pond water SIP fraction microbial communities from Walnut Creek, CA, United States - JGIPond_F_60pct_30ng_3_1.6914	52434.2.332926.CGGAAAGT_TACTGGCA	47	1667	8	0	0	0	0	0	16	30	2231	809	577	38957	526048	13061	0	0	0	0	0
single_fraction_assembly	52434.2.332926.CGGTTTTC-AGTTCGTG.assembly.contigs.fasta	52434.2.332926.CGGTTTTC-AGTTCGTG.fastq.gz	Gp0564993	1287088	PRJNA878164	SAMN30728271	Pond water SIP fraction microbial communities from Walnut Creek, CA, United States - JGIPond_D_60pct_10ng_1_1.7367	52434.2.332926.CGGTTTTC_AGTTCGTG	5720	20214	2916	7	0	114	0	0	1345	2878	16038	1726	1010	8003177	12576654	6041523	79997	0	759286	0	0.00999566
single_fraction_assembly	52434.2.332926.CGTACACA-GCCGATTA.assembly.contigs.fasta	52434.2.332926.CGTACACA-GCCGATTA.fastq.gz	Gp0565009	1287104	PRJNA878023	SAMN30728322	Pond water SIP fraction microbial communities from Walnut Creek, CA, United States - JGIPond_D_60pct_10ng_3_1.7313	52434.2.332926.CGTACACA_GCCGATTA	5883	27428	1781	0	0	7	0	0	1758	3460	7022	1008	685	5620055	12558869	2833385	0	0	40824	0	0
single_fraction_assembly	52434.2.332926.CGTCGTAA-GGTACTGT.assembly.contigs.fasta	52434.2.332926.CGTCGTAA-GGTACTGT.fastq.gz	Gp0564991	1287086	PRJNA878162	SAMN30727885	Pond water SIP fraction microbial communities from Walnut Creek, CA, United States - JGIPond_D_60pct_10ng_1_1.7459	52434.2.332926.CGTCGTAA_GGTACTGT	530	3442	51	0	0	0	0	0	204	355	2363	689	576	377704	1350471	67946	0	0	0	0	0
single_fraction_assembly	52434.2.332926.CGTCTTGT-AGCTTTGG.assembly.contigs.fasta	52434.2.332926.CGTCTTGT-AGCTTTGG.fastq.gz	Gp0565019	1287114	PRJNA878033	SAMN30728172	Pond water SIP fraction microbial communities from Walnut Creek, CA, United States - JGIPond_D_60pct_10ng_3_1.692	52434.2.332926.CGTCTTGT_AGCTTTGG	1411	14565	120	0	0	0	0	0	546	951	3952	648	557	966930	5248963	156828	0	0	0	0	0
single_fraction_assembly	52434.2.332926.CTAAGAGG-GTTACGAC.assembly.contigs.fasta	52434.2.332926.CTAAGAGG-GTTACGAC.fastq.gz	Gp0565133	1287228	PRJNA878012	SAMN30728121	Pond water SIP fraction microbial communities from Walnut Creek, CA, United States - JGIPond_F_60pct_30ng_2_1.6817	52434.2.332926.CTAAGAGG_GTTACGAC	240	6666	61	0	0	4	0	0	44	118	9093	1916	638	268627	2260156	159182	0	0	27744	0	0
single_fraction_assembly	52434.2.332926.CTACTACC-CCGATTGA.assembly.contigs.fasta	52434.2.332926.CTACTACC-CCGATTGA.fastq.gz	Gp0565149	1287244	PRJNA877954	SAMN30727830	Pond water SIP fraction microbial communities from Walnut Creek, CA, United States - JGIPond_F_60pct_30ng_3_1.6822	52434.2.332926.CTACTACC_CCGATTGA	2810	28314	217	0	0	5	0	0	1049	1870	9165	659	563	1987673	10286191	348539	0	0	33655	0	0
single_fraction_assembly	52434.2.332926.CTAGACTG-ACGGTACT.assembly.contigs.fasta	52434.2.332926.CTAGACTG-ACGGTACT.fastq.gz	Gp0564968	1287063	PRJNA878139	SAMN30728279	Pond water SIP fraction microbial communities from Walnut Creek, CA, United States - JGIPond_D_40pct_30ng_2_1.7038	52434.2.332926.CTAGACTG_ACGGTACT	32820	154575	12085	318	92	1094	24	0	4832	14190	250748	1972	885	47509923	87225433	33653481	7499254	4206045	12711849	1842509	0.157846
single_fraction_assembly	52434.2.332926.CTCGACAA-CGTTACTC.assembly.contigs.fasta	52434.2.332926.CTCGACAA-CGTTACTC.fastq.gz	Gp0565003	1287098	PRJNA878017	SAMN30728028	Pond water SIP fraction microbial communities from Walnut Creek, CA, United States - JGIPond_D_60pct_10ng_1_1.6893	52434.2.332926.CTCGACAA_CGTTACTC	1389	16612	77	0	0	0	0	0	549	946	2832	621	549	925995	5815763	113558	0	0	0	0	0
single_fraction_assembly	52434.2.332926.CTCTGGTT-TCACTCAC.assembly.contigs.fasta	52434.2.332926.CTCTGGTT-TCACTCAC.fastq.gz	Gp0565018	1287113	PRJNA878032	SAMN30727801	Pond water SIP fraction microbial communities from Walnut Creek, CA, United States - JGIPond_D_60pct_10ng_3_1.6952	52434.2.332926.CTCTGGTT_TCACTCAC	7692	38050	1547	0	0	15	0	0	2484	4776	7002	823	614	6434657	16503111	2372443	0	0	86778	0	0
single_fraction_assembly	52434.2.332926.CTCTTTCC-GATGGTAG.assembly.contigs.fasta	52434.2.332926.CTCTTTCC-GATGGTAG.fastq.gz	Gp0564988	1287083	PRJNA878159	SAMN30728032	Pond water SIP fraction microbial communities from Walnut Creek, CA, United States - JGIPond_D_40pct_30ng_4_1.6855	52434.2.332926.CTCTTTCC_GATGGTAG	291	7285	64	0	0	4	0	0	54	154	7042	1313	595	297946	2466097	160821	0	0	24140	0	0
single_fraction_assembly	52434.2.332926.CTGCATGA-AGTCCATG.assembly.contigs.fasta	52434.2.332926.CTGCATGA-AGTCCATG.fastq.gz	Gp0564961	1287056	PRJNA878132	SAMN30727912	Pond water SIP fraction microbial communities from Walnut Creek, CA, United States - JGIPond_D_40pct_30ng_2_1.7427	52434.2.332926.CTGCATGA_AGTCCATG	1687	5420	643	17	0	53	0	0	308	798	22047	1666	857	2283503	3526832	1569804	242711	0	482312	0	0.106289
single_fraction_assembly	52434.2.332926.CTTAGGGT-TGGGAACA.assembly.contigs.fasta	52434.2.332926.CTTAGGGT-TGGGAACA.fastq.gz	Gp0564957	1287052	PRJNA878128	SAMN30728291	Pond water SIP fraction microbial communities from Walnut Creek, CA, United States - JGIPond_D_40pct_30ng_1_1.6779	52434.2.332926.CTTAGGGT_TGGGAACA	265	5249	68	0	0	5	0	0	48	135	9094	1358	620	285285	1830900	166362	0	0	33548	0	0
single_fraction_assembly	52434.2.332926.CTTAGTGG-TTGTTCCG.assembly.contigs.fasta	52434.2.332926.CTTAGTGG-TTGTTCCG.fastq.gz	Gp0565013	1287108	PRJNA878027	SAMN30727751	Pond water SIP fraction microbial communities from Walnut Creek, CA, United States - JGIPond_D_60pct_10ng_3_1.7146	52434.2.332926.CTTAGTGG_TTGTTCCG	14836	67239	5064	165	60	430	20	0	2025	6500	86092	1819	848	21088358	38143801	14495275	4331016	2729145	6131638	1361529	0.205375
single_fraction_assembly	52434.2.332926.GAACATCC-ATGCGGAA.assembly.contigs.fasta	52434.2.332926.GAACATCC-ATGCGGAA.fastq.gz	Gp0564978	1287073	PRJNA878149	SAMN30728022	Pond water SIP fraction microbial communities from Walnut Creek, CA, United States - JGIPond_D_40pct_30ng_4_1.734	52434.2.332926.GAACATCC_ATGCGGAA	6294	69990	1237	105	88	125	61	0	42	728	601932	85592	1275	15412213	35380587	12129064	10281980	10002262	10414527	9047182	0.667132
single_fraction_assembly	52434.2.332926.GAACCGTT-GCAGGATA.assembly.contigs.fasta	52434.2.332926.GAACCGTT-GCAGGATA.fastq.gz	Gp0564947	1287042	PRJNA878118	SAMN30728347	Pond water SIP fraction microbial communities from Walnut Creek, CA, United States - JGIPond_D_40pct_30ng_1_1.7303	52434.2.332926.GAACCGTT_GCAGGATA	7043	71338	1569	110	96	140	65	0	52	1112	528499	65909	1157	16198614	36545216	12640596	10221056	10001631	10431422	8888139	0.630983
single_fraction_assembly	52434.2.332926.GACCTTTC-GGATCGTT.assembly.contigs.fasta	52434.2.332926.GACCTTTC-GGATCGTT.fastq.gz	Gp0565006	1287101	PRJNA878020	SAMN30728346	Pond water SIP fraction microbial communities from Walnut Creek, CA, United States - JGIPond_D_60pct_10ng_1_1.6747	52434.2.332926.GACCTTTC_GGATCGTT	27	685	5	0	0	0	0	0	10	17	2166	852	592	21900	219738	7042	0	0	0	0	0
single_fraction_assembly	52434.2.332926.GACGTGAA-TCATCTGC.assembly.contigs.fasta	52434.2.332926.GACGTGAA-TCATCTGC.fastq.gz	Gp0564981	1287076	PRJNA878152	SAMN30728240	Pond water SIP fraction microbial communities from Walnut Creek, CA, United States - JGIPond_D_40pct_30ng_4_1.7184	52434.2.332926.GACGTGAA_TCATCTGC	33214	178589	12605	275	106	941	56	0	4541	13995	286915	2010	925	50006122	96538557	36168560	9998636	7577849	14454203	5760319	0.199948
single_fraction_assembly	52434.2.332926.GAGAATGC-AGGGGATT.assembly.contigs.fasta	52434.2.332926.GAGAATGC-AGGGGATT.fastq.gz	Gp0565120	1287215	PRJNA877999	SAMN30727925	Pond water SIP fraction microbial communities from Walnut Creek, CA, United States - JGIPond_F_60pct_30ng_2_1.7427	52434.2.332926.GAGAATGC_AGGGGATT	1441	20416	740	195	101	297	50	0	47	146	524184	51978	14820	10993083	16928922	10551725	8837741	7396774	9540518	5677408	0.803937
single_fraction_assembly	52434.2.332926.GATCTCTC-TTGTGGTG.assembly.contigs.fasta	52434.2.332926.GATCTCTC-TTGTGGTG.fastq.gz	Gp0565128	1287223	PRJNA878007	SAMN30728246	Pond water SIP fraction microbial communities from Walnut Creek, CA, United States - JGIPond_F_60pct_30ng_2_1.7038	52434.2.332926.GATCTCTC_TTGTGGTG	43730	213101	16740	503	172	1419	72	0	5585	17992	466806	2143	946	68047080	123019089	49817539	15106927	10271205	21285696	6693675	0.222007
single_fraction_assembly	52434.2.332926.GCAGTGAA-ACATTCGG.assembly.contigs.fasta	52434.2.332926.GCAGTGAA-ACATTCGG.fastq.gz	Gp0565116	1287211	PRJNA877995	SAMN30728286	Pond water SIP fraction microbial communities from Walnut Creek, CA, United States - JGIPond_F_60pct_30ng_1_1.6866	52434.2.332926.GCAGTGAA_ACATTCGG	237	5627	54	0	0	3	0	0	49	129	7046	1118	599	234695	1889556	122692	0	0	18448	0	0
single_fraction_assembly	52434.2.332926.GCATCCAA-GCTCTCTA.assembly.contigs.fasta	52434.2.332926.GCATCCAA-GCTCTCTA.fastq.gz	Gp0565011	1287106	PRJNA878025	SAMN30728057	Pond water SIP fraction microbial communities from Walnut Creek, CA, United States - JGIPond_D_60pct_10ng_3_1.7232	52434.2.332926.GCATCCAA_GCTCTCTA	5052	32905	1129	0	0	5	0	0	1552	3072	5554	865	628	4407587	13392031	1810796	0	0	26651	0	0
single_fraction_assembly	52434.2.332926.GCCATGAT-TGGGTCTA.assembly.contigs.fasta	52434.2.332926.GCCATGAT-TGGGTCTA.fastq.gz	Gp0565148	1287243	PRJNA877953	SAMN30727836	Pond water SIP fraction microbial communities from Walnut Creek, CA, United States - JGIPond_F_60pct_30ng_3_1.6866	52434.2.332926.GCCATGAT_TGGGTCTA	763	11852	72	0	0	2	0	0	260	495	6955	655	560	566401	4098056	141110	0	0	12485	0	0
single_fraction_assembly	52434.2.332926.GCTAACAC-GGGAAAAG.assembly.contigs.fasta	52434.2.332926.GCTAACAC-GGGAAAAG.fastq.gz	Gp0564990	1287085	PRJNA878161	SAMN30728167	Pond water SIP fraction microbial communities from Walnut Creek, CA, United States - JGIPond_D_40pct_30ng_4_1.6758	52434.2.332926.GCTAACAC_GGGAAAAG	130	3194	52	0	0	2	0	0	31	65	5333	1652	805	157204	1086942	107125	0	0	10643	0	0
single_fraction_assembly	52434.2.332926.GCTCAACA-TCCAAACG.assembly.contigs.fasta	52434.2.332926.GCTCAACA-TCCAAACG.fastq.gz	Gp0564967	1287062	PRJNA878138	SAMN30728289	Pond water SIP fraction microbial communities from Walnut Creek, CA, United States - JGIPond_D_40pct_30ng_2_1.7087	52434.2.332926.GCTCAACA_TCCAAACG	33526	164464	13305	384	109	1159	63	0	3236	12198	1088683	2725	1075	58995851	101412863	45395328	16924989	12942306	22101677	11373270	0.286884
single_fraction_assembly	52434.2.332926.GCTCATCT-AATCTGGC.assembly.contigs.fasta	52434.2.332926.GCTCATCT-AATCTGGC.fastq.gz	Gp0564998	1287093	PRJNA878169	SAMN30728170	Pond water SIP fraction microbial communities from Walnut Creek, CA, United States - JGIPond_D_60pct_10ng_1_1.7114	52434.2.332926.GCTCATCT_AATCTGGC	32160	201950	12321	360	131	1044	72	0	2771	11445	576010	2830	1057	56732810	110808152	43450250	17455003	14079474	22049136	11996726	0.30767
single_fraction_assembly	52434.2.332926.GGAAAAGG-AGACATGG.assembly.contigs.fasta	52434.2.332926.GGAAAAGG-AGACATGG.fastq.gz	Gp0565000	1287095	PRJNA878014	SAMN30728241	Pond water SIP fraction microbial communities from Walnut Creek, CA, United States - JGIPond_D_60pct_10ng_1_1.7027	52434.2.332926.GGAAAAGG_AGACATGG	8347	31846	2145	0	0	14	0	0	2550	5002	8872	925	652	7557369	15434706	3389548	0	0	83056	0	0
single_fraction_assembly	52434.2.332926.GGAAACAC-CTACGTTC.assembly.contigs.fasta	52434.2.332926.GGAAACAC-CTACGTTC.fastq.gz	Gp0564975	1287070	PRJNA878146	SAMN30728180	Pond water SIP fraction microbial communities from Walnut Creek, CA, United States - JGIPond_D_40pct_30ng_4_1.7481	52434.2.332926.GGAAACAC_CTACGTTC	167	1646	48	0	0	1	0	0	41	92	6871	1080	622	164764	639701	90017	0	0	6871	0	0
single_fraction_assembly	52434.2.332926.GGAATTGC-ACGCAATC.assembly.contigs.fasta	52434.2.332926.GGAATTGC-ACGCAATC.fastq.gz	Gp0565015	1287110	PRJNA878029	SAMN30727986	Pond water SIP fraction microbial communities from Walnut Creek, CA, United States - JGIPond_D_60pct_10ng_3_1.7065	52434.2.332926.GGAATTGC_ACGCAATC	12326	52098	4140	303	50	797	2	0	1152	4439	87082	3468	952	20798769	33857702	15307657	5421154	1659459	8918670	138874	0.260648
single_fraction_assembly	52434.2.332926.GGATAACG-ATACAGGG.assembly.contigs.fasta	52434.2.332926.GGATAACG-ATACAGGG.fastq.gz	Gp0564946	1287041	PRJNA878117	SAMN30727822	Pond water SIP fraction microbial communities from Walnut Creek, CA, United States - JGIPond_D_40pct_30ng_1_1.7362	52434.2.332926.GGATAACG_ATACAGGG	1426	15634	685	172	101	243	55	0	50	128	239617	54975	18041	9987125	14344316	9498288	8095002	6919952	8580320	5264382	0.810544
single_fraction_assembly	52434.2.332926.GGCAAAGT-ACACAGCT.assembly.contigs.fasta	52434.2.332926.GGCAAAGT-ACACAGCT.fastq.gz	Gp0565129	1287224	PRJNA878008	SAMN30728247	Pond water SIP fraction microbial communities from Walnut Creek, CA, United States - JGIPond_F_60pct_30ng_2_1.6995	52434.2.332926.GGCAAAGT_ACACAGCT	26016	97935	8419	8	0	110	0	0	7299	14890	17174	1079	714	26355407	50107575	14342165	107951	0	765261	0	0.00409597
single_fraction_assembly	52434.2.332926.GGCTTTGA-AGGACTTC.assembly.contigs.fasta	52434.2.332926.GGCTTTGA-AGGACTTC.fastq.gz	Gp0564982	1287077	PRJNA878153	SAMN30728356	Pond water SIP fraction microbial communities from Walnut Creek, CA, United States - JGIPond_D_40pct_30ng_4_1.7135	52434.2.332926.GGCTTTGA_AGGACTTC	33816	176905	13293	552	171	1459	71	0	3228	12121	297037	2923	1076	59861057	105866113	46111937	17191404	11465065	23281797	7846341	0.287188
single_fraction_assembly	52434.2.332926.GGGACAAT-GCCTTGAA.assembly.contigs.fasta	52434.2.332926.GGGACAAT-GCCTTGAA.fastq.gz	Gp0564960	1287055	PRJNA878131	SAMN30728235	Pond water SIP fraction microbial communities from Walnut Creek, CA, United States - JGIPond_D_40pct_30ng_2_1.7481	52434.2.332926.GGGACAAT_GCCTTGAA	117	712	52	0	0	1	0	0	28	58	7022	1800	884	155874	343116	112004	0	0	7022	0	0
single_fraction_assembly	52434.2.332926.GGGTATAG-GACTTTCC.assembly.contigs.fasta	52434.2.332926.GGGTATAG-GACTTTCC.fastq.gz	Gp0564971	1287066	PRJNA878142	SAMN30727916	Pond water SIP fraction microbial communities from Walnut Creek, CA, United States - JGIPond_D_40pct_30ng_2_1.6882	52434.2.332926.GGGTATAG_GACTTTCC	1346	18930	196	0	0	8	0	0	406	831	8973	747	580	1106788	6643519	376241	0	0	49979	0	0
single_fraction_assembly	52434.2.332926.GGGTGTAA-AAGGAGGA.assembly.contigs.fasta	52434.2.332926.GGGTGTAA-AAGGAGGA.fastq.gz	Gp0564966	1287061	PRJNA878137	SAMN30727915	Pond water SIP fraction microbial communities from Walnut Creek, CA, United States - JGIPond_D_40pct_30ng_2_1.7135	52434.2.332926.GGGTGTAA_AAGGAGGA	19015	70102	7853	201	67	613	28	0	2758	8137	175884	2051	971	29306605	45980614	21700421	5510366	3570779	8273501	2203322	0.188025
single_fraction_assembly	52434.2.332926.GGGTTAGA-GTTCTCCA.assembly.contigs.fasta	52434.2.332926.GGGTTAGA-GTTCTCCA.fastq.gz	Gp0564986	1287081	PRJNA878157	SAMN30728339	Pond water SIP fraction microbial communities from Walnut Creek, CA, United States - JGIPond_D_40pct_30ng_4_1.6941	52434.2.332926.GGGTTAGA_GTTCTCCA	7573	50570	1337	0	0	11	0	0	2511	4764	9225	783	602	6121940	20105353	2030502	0	0	72120	0	0
single_fraction_assembly	52434.2.332926.GGTAGTCT-ACTGCAAC.assembly.contigs.fasta	52434.2.332926.GGTAGTCT-ACTGCAAC.fastq.gz	Gp0565146	1287241	PRJNA877951	SAMN30727829	Pond water SIP fraction microbial communities from Walnut Creek, CA, United States - JGIPond_F_60pct_30ng_3_1.6963	52434.2.332926.GGTAGTCT_ACTGCAAC	14040	64168	2809	0	0	8	0	0	4684	8787	9103	821	624	11663416	28293120	4141967	0	0	50116	0	0
single_fraction_assembly	52434.2.332926.GGTATCGT-CGTTTTGC.assembly.contigs.fasta	52434.2.332926.GGTATCGT-CGTTTTGC.fastq.gz	Gp0565123	1287218	PRJNA878002	SAMN30728042	Pond water SIP fraction microbial communities from Walnut Creek, CA, United States - JGIPond_F_60pct_30ng_2_1.7276	52434.2.332926.GGTATCGT_CGTTTTGC	23002	177906	5798	317	114	595	41	0	2035	9469	414008	1892	770	32546872	82429442	21220858	10312059	7259202	12259279	4763112	0.316837
single_fraction_assembly	52434.2.332926.GTATCGTG-GTTGACAC.assembly.contigs.fasta	52434.2.332926.GTATCGTG-GTTGACAC.fastq.gz	Gp0564951	1287046	PRJNA878122	SAMN30727757	Pond water SIP fraction microbial communities from Walnut Creek, CA, United States - JGIPond_D_40pct_30ng_1_1.7087	52434.2.332926.GTATCGTG_GTTGACAC	28545	135417	11633	341	122	1002	82	0	2622	10260	515413	2805	1098	51435449	85920395	40014346	15367763	12218937	19844211	10799366	0.298778
single_fraction_assembly	52434.2.332926.GTCGTAAC-CCTCTTAG.assembly.contigs.fasta	52434.2.332926.GTCGTAAC-CCTCTTAG.fastq.gz	Gp0564949	1287044	PRJNA878120	SAMN30728040	Pond water SIP fraction microbial communities from Walnut Creek, CA, United States - JGIPond_D_40pct_30ng_1_1.7189	52434.2.332926.GTCGTAAC_CCTCTTAG	17586	132732	4829	123	37	276	12	0	3224	8827	151886	1245	709	20438594	57163826	12001624	3170589	1798083	4216636	920284	0.155128
single_fraction_assembly	52434.2.332926.GTGTCAAC-CACGATAC.assembly.contigs.fasta	52434.2.332926.GTGTCAAC-CACGATAC.fastq.gz	Gp0565135	1287230	PRJNA877940	SAMN30727899	Pond water SIP fraction microbial communities from Walnut Creek, CA, United States - JGIPond_F_60pct_30ng_3_1.7464	52434.2.332926.GTGTCAAC_CACGATAC	2584	8561	523	0	0	1	0	0	882	1629	5388	822	632	2143943	4180175	749294	0	0	5388	0	0
single_fraction_assembly	52434.2.332926.GTTATCCC-TAGGTCCA.assembly.contigs.fasta	52434.2.332926.GTTATCCC-TAGGTCCA.fastq.gz	Gp0564974	1287069	PRJNA878145	SAMN30728317	Pond water SIP fraction microbial communities from Walnut Creek, CA, United States - JGIPond_D_40pct_30ng_2_1.6725	52434.2.332926.GTTATCCC_TAGGTCCA	98	775	39	0	0	1	0	0	24	51	5215	1581	817	120792	329086	80141	0	0	5215	0	0
single_fraction_assembly	52434.2.332926.GTTGCAGT-AGACTACC.assembly.contigs.fasta	52434.2.332926.GTTGCAGT-AGACTACC.fastq.gz	Gp0564962	1287057	PRJNA878133	SAMN30728083	Pond water SIP fraction microbial communities from Walnut Creek, CA, United States - JGIPond_D_40pct_30ng_2_1.7373	52434.2.332926.GTTGCAGT_AGACTACC	1178	15849	514	145	107	201	66	0	41	91	243326	76859	34414	10334299	14828099	9897243	8873731	8255887	9265672	6720349	0.858668
single_fraction_assembly	52434.2.332926.GTTGGCTA-GAAAGAGG.assembly.contigs.fasta	52434.2.332926.GTTGGCTA-GAAAGAGG.fastq.gz	Gp0565132	1287227	PRJNA878011	SAMN30728019	Pond water SIP fraction microbial communities from Walnut Creek, CA, United States - JGIPond_F_60pct_30ng_2_1.6866	52434.2.332926.GTTGGCTA_GAAAGAGG	594	10638	65	0	0	5	0	0	171	367	9055	687	569	481321	3660913	157563	0	0	33098	0	0
single_fraction_assembly	52434.2.332926.GTTGGTTG-CTATCCGT.assembly.contigs.fasta	52434.2.332926.GTTGGTTG-CTATCCGT.fastq.gz	Gp0564997	1287092	PRJNA878168	SAMN30727932	Pond water SIP fraction microbial communities from Walnut Creek, CA, United States - JGIPond_D_60pct_10ng_1_1.7168	52434.2.332926.GTTGGTTG_CTATCCGT	23106	148665	8137	364	137	816	46	0	2163	8778	315859	2433	946	37571173	77483422	27554854	11171792	7614015	14285879	4378578	0.29735
single_fraction_assembly	52434.2.332926.TACAGACC-TGCCTGTT.assembly.contigs.fasta	52434.2.332926.TACAGACC-TGCCTGTT.fastq.gz	Gp0564953	1287048	PRJNA878124	SAMN30728313	Pond water SIP fraction microbial communities from Walnut Creek, CA, United States - JGIPond_D_40pct_30ng_1_1.699	52434.2.332926.TACAGACC_TGCCTGTT	17348	96759	5090	32	6	204	0	0	4070	9381	32810	1138	689	18389262	44229359	10282280	549106	177354	1665361	0	0.0298601
single_fraction_assembly	52434.2.332926.TAGACCCA-ATCATGGC.assembly.contigs.fasta	52434.2.332926.TAGACCCA-ATCATGGC.fastq.gz	Gp0564964	1287059	PRJNA878135	SAMN30727756	Pond water SIP fraction microbial communities from Walnut Creek, CA, United States - JGIPond_D_40pct_30ng_2_1.7254	52434.2.332926.TAGACCCA_ATCATGGC	18209	187608	4422	344	144	626	57	0	1004	6415	197907	3159	806	28527835	82622540	19618212	10822637	7620241	12776268	4512835	0.379371
single_fraction_assembly	52434.2.332926.TAGAGGAC-ACTGTGGT.assembly.contigs.fasta	52434.2.332926.TAGAGGAC-ACTGTGGT.fastq.gz	Gp0565136	1287231	PRJNA877941	SAMN30727745	Pond water SIP fraction microbial communities from Walnut Creek, CA, United States - JGIPond_F_60pct_30ng_3_1.7416	52434.2.332926.TAGAGGAC_ACTGTGGT	3764	20350	2043	179	47	367	10	0	310	1098	89180	5856	1898	9821539	15064282	8658689	3928217	1851888	5219060	630429	0.399959
single_fraction_assembly	52434.2.332926.TATCCTGC-AACGGTTC.assembly.contigs.fasta	52434.2.332926.TATCCTGC-AACGGTTC.fastq.gz	Gp0565131	1287226	PRJNA878010	SAMN30728360	Pond water SIP fraction microbial communities from Walnut Creek, CA, United States - JGIPond_F_60pct_30ng_2_1.6909	52434.2.332926.TATCCTGC_AACGGTTC	473	8810	48	0	0	0	0	0	161	308	4201	649	550	346300	2978633	86359	0	0	0	0	0
single_fraction_assembly	52434.2.332926.TCAATCGG-GGTAGTAG.assembly.contigs.fasta	52434.2.332926.TCAATCGG-GGTAGTAG.fastq.gz	Gp0564965	1287060	PRJNA878136	SAMN30727913	Pond water SIP fraction microbial communities from Walnut Creek, CA, United States - JGIPond_D_40pct_30ng_2_1.7195	52434.2.332926.TCAATCGG_GGTAGTAG	25875	171667	7966	214	76	574	27	0	3842	11833	191078	1591	778	33917102	80837074	22047334	6337461	4178894	8746035	2378513	0.186851
single_fraction_assembly	52434.2.332926.TCCACTGT-TACGTGTG.assembly.contigs.fasta	52434.2.332926.TCCACTGT-TACGTGTG.fastq.gz	Gp0564980	1287075	PRJNA878151	SAMN30727919	Pond water SIP fraction microbial communities from Walnut Creek, CA, United States - JGIPond_D_40pct_30ng_4_1.7232	52434.2.332926.TCCACTGT_TACGTGTG	15828	122042	4480	390	89	850	17	0	1136	5537	129309	3620	875	25828884	59642742	18386858	8479595	3743745	11692812	1332400	0.328299
single_fraction_assembly	52434.2.332926.TCCTCACA-CGAATGGA.assembly.contigs.fasta	52434.2.332926.TCCTCACA-CGAATGGA.fastq.gz	Gp0564972	1287067	PRJNA878143	SAMN30728230	Pond water SIP fraction microbial communities from Walnut Creek, CA, United States - JGIPond_D_40pct_30ng_2_1.6833	52434.2.332926.TCCTCACA_CGAATGGA	83	662	38	0	0	1	0	0	23	45	5236	1264	848	96595	270507	66556	0	0	5236	0	0
single_fraction_assembly	52434.2.332926.TCCTCCTT-TTACACCC.assembly.contigs.fasta	52434.2.332926.TCCTCCTT-TTACACCC.fastq.gz	Gp0565150	1287245	PRJNA877938	SAMN30727839	Pond water SIP fraction microbial communities from Walnut Creek, CA, United States - JGIPond_F_60pct_30ng_3_1.6779	52434.2.332926.TCCTCCTT_TTACACCC	587	11391	69	0	0	5	0	0	165	359	9183	705	560	481754	3907828	164928	0	0	33169	0	0
single_fraction_assembly	52434.2.332926.TCGATCTC-ATCCATGG.assembly.contigs.fasta	52434.2.332926.TCGATCTC-ATCCATGG.fastq.gz	Gp0564956	1287051	PRJNA878127	SAMN30727921	Pond water SIP fraction microbial communities from Walnut Creek, CA, United States - JGIPond_D_40pct_30ng_1_1.6833	52434.2.332926.TCGATCTC_ATCCATGG	88	1133	38	0	0	1	0	0	23	46	5035	1499	824	102369	416185	70274	0	0	5035	0	0
single_fraction_assembly	52434.2.332926.TCTCCCTT-AGTCCTCT.assembly.contigs.fasta	52434.2.332926.TCTCCCTT-AGTCCTCT.fastq.gz	Gp0565002	1287097	PRJNA878016	SAMN30727911	Pond water SIP fraction microbial communities from Walnut Creek, CA, United States - JGIPond_D_60pct_10ng_1_1.6941	52434.2.332926.TCTCCCTT_AGTCCTCT	11683	54544	2404	5	0	21	0	0	3751	7219	13508	837	624	9906364	24077393	3728364	59613	0	164433	0	0.00601765
single_fraction_assembly	52434.2.332926.TGAACAGG-ATGTCTGG.assembly.contigs.fasta	52434.2.332926.TGAACAGG-ATGTCTGG.fastq.gz	Gp0565118	1287213	PRJNA877997	SAMN30727753	Pond water SIP fraction microbial communities from Walnut Creek, CA, United States - JGIPond_F_60pct_30ng_1_1.6779	52434.2.332926.TGAACAGG_ATGTCTGG	828	15475	83	0	0	5	0	0	256	521	9136	682	562	649024	5314600	190739	0	0	33299	0	0
single_fraction_assembly	52434.2.332926.TGATTGCG-GGGAGAAA.assembly.contigs.fasta	52434.2.332926.TGATTGCG-GGGAGAAA.fastq.gz	Gp0564954	1287049	PRJNA878125	SAMN30728138	Pond water SIP fraction microbial communities from Walnut Creek, CA, United States - JGIPond_D_40pct_30ng_1_1.6941	52434.2.332926.TGATTGCG_GGGAGAAA	11433	79078	2875	32	1	149	0	0	2658	6277	31748	1049	651	11590397	33465914	6017594	435986	31748	1178988	0	0.0376161
single_fraction_assembly	52434.2.332926.TGCAACGT-GATAGTGG.assembly.contigs.fasta	52434.2.332926.TGCAACGT-GATAGTGG.fastq.gz	Gp0565119	1287214	PRJNA877998	SAMN30728143	Pond water SIP fraction microbial communities from Walnut Creek, CA, United States - JGIPond_F_60pct_30ng_2_1.7475	52434.2.332926.TGCAACGT_GATAGTGG	3931	10731	1861	19	0	116	0	0	812	1857	23217	1913	1003	5722938	7996697	4296454	247147	0	893937	0	0.0431853
single_fraction_assembly	52434.2.332926.TGCACAGT-CAAATGGG.assembly.contigs.fasta	52434.2.332926.TGCACAGT-CAAATGGG.fastq.gz	Gp0565122	1287217	PRJNA878001	SAMN30727922	Pond water SIP fraction microbial communities from Walnut Creek, CA, United States - JGIPond_F_60pct_30ng_2_1.733	52434.2.332926.TGCACAGT_CAAATGGG	4161	51891	798	240	137	286	68	0	86	237	203154	41010	10591	13397331	28570838	11246638	10088245	8354641	10421176	5903916	0.753004
single_fraction_assembly	52434.2.332926.TGCCAGTA-ACTTTCCG.assembly.contigs.fasta	52434.2.332926.TGCCAGTA-ACTTTCCG.fastq.gz	Gp0564963	1287058	PRJNA878134	SAMN30728133	Pond water SIP fraction microbial communities from Walnut Creek, CA, United States - JGIPond_D_40pct_30ng_2_1.7313	52434.2.332926.TGCCAGTA_ACTTTCCG	8802	83246	2236	126	96	181	63	0	73	1905	530450	41000	1095	18588483	42190964	14288291	10502690	10053815	10869178	8847071	0.565011
single_fraction_assembly	52434.2.332926.TGGTCTTC-CCGCAAAT.assembly.contigs.fasta	52434.2.332926.TGGTCTTC-CCGCAAAT.fastq.gz	Gp0565134	1287229	PRJNA877939	SAMN30728185	Pond water SIP fraction microbial communities from Walnut Creek, CA, United States - JGIPond_F_60pct_30ng_2_1.6768	52434.2.332926.TGGTCTTC_CCGCAAAT	126	3764	54	0	0	4	0	0	27	55	9091	2295	999	189541	1300320	141826	0	0	26101	0	0
single_fraction_assembly	52434.2.332926.TGTTCCCA-ACCCTAAG.assembly.contigs.fasta	52434.2.332926.TGTTCCCA-ACCCTAAG.fastq.gz	Gp0565141	1287236	PRJNA877946	SAMN30727977	Pond water SIP fraction microbial communities from Walnut Creek, CA, United States - JGIPond_F_60pct_30ng_3_1.7173	52434.2.332926.TGTTCCCA_ACCCTAAG	6378	36310	889	0	0	6	0	0	2292	4141	9113	736	593	4864242	14655029	1247206	0	0	38247	0	0
single_fraction_assembly	52434.2.332926.TTACACGG-GGCAAACA.assembly.contigs.fasta	52434.2.332926.TTACACGG-GGCAAACA.fastq.gz	Gp0564989	1287084	PRJNA878160	SAMN30728008	Pond water SIP fraction microbial communities from Walnut Creek, CA, United States - JGIPond_D_40pct_30ng_4_1.6806	52434.2.332926.TTACACGG_GGCAAACA	199	4758	53	0	0	3	0	0	41	103	7008	1388	658	214986	1620375	123158	0	0	18864	0	0
single_fraction_assembly	52434.2.332926.TTCAAGGC-ATTGTCCC.assembly.contigs.fasta	52434.2.332926.TTCAAGGC-ATTGTCCC.fastq.gz	Gp0565144	1287239	PRJNA877949	SAMN30728227	Pond water SIP fraction microbial communities from Walnut Creek, CA, United States - JGIPond_F_60pct_30ng_3_1.7038	52434.2.332926.TTCAAGGC_ATTGTCCC	18655	65829	4741	1	0	32	0	0	5937	11368	12281	905	665	16722222	32523005	7225702	12281	0	207682	0	0.000734412
single_fraction_assembly	52434.2.332926.TTCATGCC-GGTTTCAG.assembly.contigs.fasta	52434.2.332926.TTCATGCC-GGTTTCAG.fastq.gz	Gp0565004	1287099	PRJNA878018	SAMN30727755	Pond water SIP fraction microbial communities from Walnut Creek, CA, United States - JGIPond_D_60pct_10ng_1_1.6844	52434.2.332926.TTCATGCC_GGTTTCAG	50	1642	4	0	0	0	0	0	18	33	2201	756	560	36924	515396	6266	0	0	0	0	0
single_fraction_assembly	52434.2.332926.TTCCGTAC-GAGAAAGG.assembly.contigs.fasta	52434.2.332926.TTCCGTAC-GAGAAAGG.fastq.gz	Gp0565143	1287238	PRJNA877948	SAMN30727989	Pond water SIP fraction microbial communities from Walnut Creek, CA, United States - JGIPond_F_60pct_30ng_3_1.7081	52434.2.332926.TTCCGTAC_GAGAAAGG	30320	129342	12632	457	87	1262	12	0	4368	12778	79636	2172	991	47740769	79814563	35660549	8734399	3089411	14207616	704069	0.182955
single_fraction_assembly	52434.2.332926.TTCGATCC-CCGTATAG.assembly.contigs.fasta	52434.2.332926.TTCGATCC-CCGTATAG.fastq.gz	Gp0565117	1287212	PRJNA877996	SAMN30728077	Pond water SIP fraction microbial communities from Walnut Creek, CA, United States - JGIPond_F_60pct_30ng_1_1.6822	52434.2.332926.TTCGATCC_CCGTATAG	685	12945	74	0	0	5	0	0	203	427	9065	694	564	547831	4435016	172269	0	0	33111	0	0
single_fraction_assembly	52434.2.332926.TTGCTCAC-TAGTTCCC.assembly.contigs.fasta	52434.2.332926.TTGCTCAC-TAGTTCCC.fastq.gz	Gp0564984	1287079	PRJNA878155	SAMN30728114	Pond water SIP fraction microbial communities from Walnut Creek, CA, United States - JGIPond_D_40pct_30ng_4_1.7038	52434.2.332926.TTGCTCAC_TAGTTCCC	33669	162553	13009	437	133	1340	48	0	4177	13403	205944	2374	975	53728303	95588763	39907354	11427970	6935337	17518116	3985627	0.212699
single_fraction_assembly	52434.2.332926.TTGCTCCA-CCATCAAG.assembly.contigs.fasta	52434.2.332926.TTGCTCCA-CCATCAAG.fastq.gz	Gp0564970	1287065	PRJNA878141	SAMN30727835	Pond water SIP fraction microbial communities from Walnut Creek, CA, United States - JGIPond_D_40pct_30ng_2_1.693	52434.2.332926.TTGCTCCA_CCATCAAG	3073	26409	547	0	0	7	0	0	997	1921	8966	785	600	2503806	9938910	859235	0	0	43952	0	0
single_fraction_assembly	52434.2.332926.TTTCTCCC-CGCAATCA.assembly.contigs.fasta	52434.2.332926.TTTCTCCC-CGCAATCA.fastq.gz	Gp0565138	1287233	PRJNA877943	SAMN30728038	Pond water SIP fraction microbial communities from Walnut Creek, CA, United States - JGIPond_F_60pct_30ng_3_1.733	52434.2.332926.TTTCTCCC_CGCAATCA	5042	39729	2363	203	23	621	0	0	594	1489	42819	5137	2116	12099430	23008421	10341035	3266636	653757	6188093	0	0.269983
single_fraction_assembly	52434.3.333074.AACACTGC-TCATGAGC.assembly.contigs.fasta	52434.3.333074.AACACTGC-TCATGAGC.fastq.gz	Gp0564861	1286956	PRJNA878190	SAMN30727982	Pond water SIP fraction microbial communities from Walnut Creek, CA, United States - JGIPond_C_20pct_30ng_3_1.6828	52434.3.333074.AACACTGC_TCATGAGC	1707	25620	143	0	0	5	0	0	593	1113	9100	664	557	1249650	8908661	278537	0	0	33339	0	0
single_fraction_assembly	52434.3.333074.AACCCTCT-TGCCTTCA.assembly.contigs.fasta	52434.3.333074.AACCCTCT-TGCCTTCA.fastq.gz	Gp0564855	1286950	PRJNA878184	SAMN30728000	Pond water SIP fraction microbial communities from Walnut Creek, CA, United States - JGIPond_C_20pct_30ng_3_1.7081	52434.3.333074.AACCCTCT_TGCCTTCA	31169	152896	13792	506	122	1372	26	0	4269	12733	103296	2368	1069	52165345	91327314	40219446	10613188	4879050	16569346	1736639	0.203453
single_fraction_assembly	52434.3.333074.AAGGGAGA-CCTTTGAC.assembly.contigs.fasta	52434.3.333074.AAGGGAGA-CCTTTGAC.fastq.gz	Gp0564875	1286970	PRJNA878204	SAMN30727985	Pond water SIP fraction microbial communities from Walnut Creek, CA, United States - JGIPond_C_20pct_30ng_4_1.692	52434.3.333074.AAGGGAGA_CCTTTGAC	3569	34233	350	0	0	5	0	0	1313	2354	9050	685	573	2595566	12565068	526595	0	0	33184	0	0
single_fraction_assembly	52434.3.333074.ACAGTCGT-GGGTTGAA.assembly.contigs.fasta	52434.3.333074.ACAGTCGT-GGGTTGAA.fastq.gz	Gp0565081	1287176	PRJNA877960	SAMN30728123	Pond water SIP fraction microbial communities from Walnut Creek, CA, United States - JGIPond_E_60pct_20ng_3_1.6995	52434.3.333074.ACAGTCGT_GGGTTGAA	11737	52530	2687	3	0	27	0	0	3576	7087	16148	884	635	10405811	23970050	4368117	38287	0	188216	0	0.00367939
single_fraction_assembly	52434.3.333074.ACATCCCT-GTGCTGAT.assembly.contigs.fasta	52434.3.333074.ACATCCCT-GTGCTGAT.fastq.gz	Gp0564868	1286963	PRJNA878197	SAMN30728321	Pond water SIP fraction microbial communities from Walnut Creek, CA, United States - JGIPond_C_20pct_30ng_4_1.7232	52434.3.333074.ACATCCCT_GTGCTGAT	12626	105219	3525	139	111	253	73	0	307	3863	330959	4403	953	22938046	52465782	16873614	10476904	10018943	11218155	8672658	0.456748
single_fraction_assembly	52434.3.333074.ACATGGCT-GGCATATC.assembly.contigs.fasta	52434.3.333074.ACATGGCT-GGCATATC.fastq.gz	Gp0565082	1287177	PRJNA877961	SAMN30728025	Pond water SIP fraction microbial communities from Walnut Creek, CA, United States - JGIPond_E_60pct_20ng_3_1.6952	52434.3.333074.ACATGGCT_GGCATATC	2251	18777	268	0	0	4	0	0	796	1461	6115	712	575	1683938	7062902	405974	0	0	22695	0	0
single_fraction_assembly	52434.3.333074.ACCAAACC-ACGGTATC.assembly.contigs.fasta	52434.3.333074.ACCAAACC-ACGGTATC.fastq.gz	Gp0565025	1287120	PRJNA878039	SAMN30727882	Pond water SIP fraction microbial communities from Walnut Creek, CA, United States - JGIPond_E_60pct_10ng_4_1.7324	52434.3.333074.ACCAAACC_ACGGTATC	933	10330	574	202	114	285	68	0	52	123	331002	59655	22431	10900639	13796427	10670154	9415498	7981530	9999625	6362049	0.863757
single_fraction_assembly	52434.3.333074.ACCCATTC-TGCTTACC.assembly.contigs.fasta	52434.3.333074.ACCCATTC-TGCTTACC.fastq.gz	Gp0565037	1287132	PRJNA878051	SAMN30727960	Pond water SIP fraction microbial communities from Walnut Creek, CA, United States - JGIPond_E_60pct_10ng_4_1.6839	52434.3.333074.ACCCATTC_TGCTTACC	469	9562	72	0	0	5	0	0	107	271	9089	747	571	421578	3282079	181003	0	0	33054	0	0
single_fraction_assembly	52434.3.333074.ACGAATGG-AGCAACCT.assembly.contigs.fasta	52434.3.333074.ACGAATGG-AGCAACCT.fastq.gz	Gp0565089	1287184	PRJNA877968	SAMN30727924	Pond water SIP fraction microbial communities from Walnut Creek, CA, United States - JGIPond_E_60pct_20ng_4_1.74	52434.3.333074.ACGAATGG_AGCAACCT	2327	10508	1398	161	79	291	40	0	90	413	147295	22025	3415	9679188	12195536	9027684	5875238	4579108	6756465	3139801	0.606997
single_fraction_assembly	52434.3.333074.ACGCACAT-TGTAGAGG.assembly.contigs.fasta	52434.3.333074.ACGCACAT-TGTAGAGG.fastq.gz	Gp0565103	1287198	PRJNA877982	SAMN30727827	Pond water SIP fraction microbial communities from Walnut Creek, CA, United States - JGIPond_E_60pct_30ng_1_1.747	52434.3.333074.ACGCACAT_TGTAGAGG	2313	6824	531	0	0	2	0	0	764	1437	7713	861	637	1967124	3541819	768490	0	0	13460	0	0
single_fraction_assembly	52434.3.333074.ACGCGAAA-TCACATGG.assembly.contigs.fasta	52434.3.333074.ACGCGAAA-TCACATGG.fastq.gz	Gp0565100	1287195	PRJNA877979	SAMN30728051	Pond water SIP fraction microbial communities from Walnut Creek, CA, United States - JGIPond_E_60pct_20ng_4_1.6866	52434.3.333074.ACGCGAAA_TCACATGG	49	1135	8	0	0	0	0	0	18	32	1740	712	609	36683	361278	10626	0	0	0	0	0
single_fraction_assembly	52434.3.333074.ACGCGTAT-ATAGCAGG.assembly.contigs.fasta	52434.3.333074.ACGCGTAT-ATAGCAGG.fastq.gz	Gp0565070	1287165	PRJNA878084	SAMN30727821	Pond water SIP fraction microbial communities from Walnut Creek, CA, United States - JGIPond_E_60pct_20ng_2_1.6736	52434.3.333074.ACGCGTAT_ATAGCAGG	61	206	21	0	0	0	0	0	20	37	2898	1003	714	57622	105251	30038	0	0	0	0	0
single_fraction_assembly	52434.3.333074.ACGCTGTA-TGCGTCAA.assembly.contigs.fasta	52434.3.333074.ACGCTGTA-TGCGTCAA.fastq.gz	Gp0564873	1286968	PRJNA878202	SAMN30728056	Pond water SIP fraction microbial communities from Walnut Creek, CA, United States - JGIPond_C_20pct_30ng_4_1.7006	52434.3.333074.ACGCTGTA_TGCGTCAA	19872	84634	5928	7	0	63	0	0	5829	11629	15720	1008	696	19221416	40574311	9710593	88026	0	436278	0	0.00457958
single_fraction_assembly	52434.3.333074.ACGTTGCA-ACATCCTC.assembly.contigs.fasta	52434.3.333074.ACGTTGCA-ACATCCTC.fastq.gz	Gp0565065	1287160	PRJNA878079	SAMN30727998	Pond water SIP fraction microbial communities from Walnut Creek, CA, United States - JGIPond_E_60pct_20ng_2_1.6984	52434.3.333074.ACGTTGCA_ACATCCTC	7198	38284	1811	2	0	22	0	0	2147	4295	16354	918	635	6492987	16700544	2925185	27164	0	155339	0	0.00418359
single_fraction_assembly	52434.3.333074.ACTTGAGC-ATTCCGAG.assembly.contigs.fasta	52434.3.333074.ACTTGAGC-ATTCCGAG.fastq.gz	Gp0564859	1286954	PRJNA878188	SAMN30728142	Pond water SIP fraction microbial communities from Walnut Creek, CA, United States - JGIPond_C_20pct_30ng_3_1.6914	52434.3.333074.ACTTGAGC_ATTCCGAG	4953	40133	543	0	0	6	0	0	1818	3259	9534	696	578	3627749	15170904	785806	0	0	36923	0	0
single_fraction_assembly	52434.3.333074.AGAGATCG-CAGCTTGA.assembly.contigs.fasta	52434.3.333074.AGAGATCG-CAGCTTGA.fastq.gz	Gp0565066	1287161	PRJNA878080	SAMN30727800	Pond water SIP fraction microbial communities from Walnut Creek, CA, United States - JGIPond_E_60pct_20ng_2_1.693	52434.3.333074.AGAGATCG_CAGCTTGA	1	60	1	0	0	0	0	0	1	1	1451	1451	1451	1451	19485	1451	0	0	0	0	0
single_fraction_assembly	52434.3.333074.AGAGTACG-CATGTTGG.assembly.contigs.fasta	52434.3.333074.AGAGTACG-CATGTTGG.fastq.gz	Gp0565090	1287185	PRJNA877969	SAMN30727826	Pond water SIP fraction microbial communities from Walnut Creek, CA, United States - JGIPond_E_60pct_20ng_4_1.7351	52434.3.333074.AGAGTACG_CATGTTGG	4311	51086	848	167	121	199	67	0	55	172	405461	55071	9138	13682841	28500979	11454138	10216731	9474971	10448548	7499022	0.746682
single_fraction_assembly	52434.3.333074.AGCAACTC-AACCAACC.assembly.contigs.fasta	52434.3.333074.AGCAACTC-AACCAACC.fastq.gz	Gp0564865	1286960	PRJNA878194	SAMN30727984	Pond water SIP fraction microbial communities from Walnut Creek, CA, United States - JGIPond_C_20pct_30ng_4_1.7378	52434.3.333074.AGCAACTC_AACCAACC	11356	109121	3214	111	16	318	0	0	1897	5496	49789	1373	731	13845740	45115757	8454797	1948288	541077	3377274	0	0.140714
single_fraction_assembly	52434.3.333074.AGCATACC-TAGCAACC.assembly.contigs.fasta	52434.3.333074.AGCATACC-TAGCAACC.fastq.gz	Gp0565102	1287197	PRJNA877981	SAMN30727831	Pond water SIP fraction microbial communities from Walnut Creek, CA, United States - JGIPond_E_60pct_20ng_4_1.6768	52434.3.333074.AGCATACC_TAGCAACC	76	807	22	0	0	0	0	0	25	47	2567	954	639	68472	287978	32138	0	0	0	0	0
single_fraction_assembly	52434.3.333074.AGCATCGT-GAACGACA.assembly.contigs.fasta	52434.3.333074.AGCATCGT-GAACGACA.fastq.gz	Gp0564877	1286972	PRJNA878206	SAMN30728318	Pond water SIP fraction microbial communities from Walnut Creek, CA, United States - JGIPond_C_20pct_30ng_4_1.6828	52434.3.333074.AGCATCGT_GAACGACA	1183	20844	108	0	0	5	0	0	394	761	9067	673	563	894687	7178692	225600	0	0	33648	0	0
single_fraction_assembly	52434.3.333074.AGCGATAG-TGGGACAA.assembly.contigs.fasta	52434.3.333074.AGCGATAG-TGGGACAA.fastq.gz	Gp0565075	1287170	PRJNA878089	SAMN30728063	Pond water SIP fraction microbial communities from Walnut Creek, CA, United States - JGIPond_E_60pct_20ng_3_1.7286	52434.3.333074.AGCGATAG_TGGGACAA	2575	24194	465	0	0	6	0	0	827	1606	6991	789	597	2101100	8978873	733454	0	0	34843	0	0
single_fraction_assembly	52434.3.333074.AGCGATTC-CTAAACGC.assembly.contigs.fasta	52434.3.333074.AGCGATTC-CTAAACGC.fastq.gz	Gp0565069	1287164	PRJNA878083	SAMN30727929	Pond water SIP fraction microbial communities from Walnut Creek, CA, United States - JGIPond_E_60pct_20ng_2_1.6785	52434.3.333074.AGCGATTC_CTAAACGC	82	372	38	0	0	2	0	0	20	42	6991	1644	951	108132	195800	77771	0	0	12250	0	0
single_fraction_assembly	52434.3.333074.AGCTAGGA-GAACACGA.assembly.contigs.fasta	52434.3.333074.AGCTAGGA-GAACACGA.fastq.gz	Gp0564874	1286969	PRJNA878203	SAMN30728144	Pond water SIP fraction microbial communities from Walnut Creek, CA, United States - JGIPond_C_20pct_30ng_4_1.6963	52434.3.333074.AGCTAGGA_GAACACGA	11624	65741	2149	0	0	12	0	0	3930	7331	9310	801	616	9489997	27329515	3161803	0	0	76483	0	0
single_fraction_assembly	52434.3.333074.AGGGACTA-ACGCGTAT.assembly.contigs.fasta	52434.3.333074.AGGGACTA-ACGCGTAT.fastq.gz	Gp0565091	1287186	PRJNA877970	SAMN30727818	Pond water SIP fraction microbial communities from Walnut Creek, CA, United States - JGIPond_E_60pct_20ng_4_1.7297	52434.3.333074.AGGGACTA_ACGCGTAT	388	3119	40	0	0	0	0	0	143	257	4271	677	571	280988	1157333	59193	0	0	0	0	0
single_fraction_assembly	52434.3.333074.AGGGGATT-CCAAAGAG.assembly.contigs.fasta	52434.3.333074.AGGGGATT-CCAAAGAG.fastq.gz	Gp0565084	1287179	PRJNA877963	SAMN30728253	Pond water SIP fraction microbial communities from Walnut Creek, CA, United States - JGIPond_E_60pct_20ng_3_1.6866	52434.3.333074.AGGGGATT_CCAAAGAG	156	3763	40	0	0	0	0	0	40	90	4222	1001	615	145384	1254975	72913	0	0	0	0	0
single_fraction_assembly	52434.3.333074.ATCAGCAC-AGGGATGT.assembly.contigs.fasta	52434.3.333074.ATCAGCAC-AGGGATGT.fastq.gz	Gp0565052	1287147	PRJNA878066	SAMN30727816	Pond water SIP fraction microbial communities from Walnut Creek, CA, United States - JGIPond_E_60pct_20ng_1_1.6844	52434.3.333074.ATCAGCAC_AGGGATGT	119	2919	46	0	0	1	0	0	27	58	7422	1712	756	148755	1000313	101200	0	0	7422	0	0
single_fraction_assembly	52434.3.333074.ATGCCCTT-GCTAAGCT.assembly.contigs.fasta	52434.3.333074.ATGCCCTT-GCTAAGCT.fastq.gz	Gp0565093	1287188	PRJNA877972	SAMN30727749	Pond water SIP fraction microbial communities from Walnut Creek, CA, United States - JGIPond_E_60pct_20ng_4_1.7195	52434.3.333074.ATGCCCTT_GCTAAGCT	14267	65106	4603	37	0	210	0	0	3312	7598	21064	1213	727	15795930	32327963	9314351	496273	0	1632380	0	0.0314178
single_fraction_assembly	52434.3.333074.ATGCTTCC-TTCGCAGA.assembly.contigs.fasta	52434.3.333074.ATGCTTCC-TTCGCAGA.fastq.gz	Gp0565110	1287205	PRJNA877989	SAMN30728054	Pond water SIP fraction microbial communities from Walnut Creek, CA, United States - JGIPond_E_60pct_30ng_1_1.7125	52434.3.333074.ATGCTTCC_TTCGCAGA	33941	182050	13435	538	176	1493	78	0	3407	12297	333946	2853	1078	59630402	107204813	45903223	16277167	10917882	22773453	7456023	0.272968
single_fraction_assembly	52434.3.333074.ATGTGCAC-AGGTGAGT.assembly.contigs.fasta	52434.3.333074.ATGTGCAC-AGGTGAGT.fastq.gz	Gp0565106	1287201	PRJNA877985	SAMN30727910	Pond water SIP fraction microbial communities from Walnut Creek, CA, United States - JGIPond_E_60pct_30ng_1_1.733	52434.3.333074.ATGTGCAC_AGGTGAGT	7078	52830	1665	132	105	164	68	0	62	1108	414104	56916	1219	16583430	31289837	13051380	10423196	9963847	10640533	8643528	0.628531
single_fraction_assembly	52434.3.333074.ATTGAGGG-CTACCATC.assembly.contigs.fasta	52434.3.333074.ATTGAGGG-CTACCATC.fastq.gz	Gp0565038	1287133	PRJNA878052	SAMN30727844	Pond water SIP fraction microbial communities from Walnut Creek, CA, United States - JGIPond_E_60pct_10ng_4_1.6801	52434.3.333074.ATTGAGGG_CTACCATC	129	3584	57	0	0	5	0	0	27	54	9110	2313	1129	191952	1238461	147632	0	0	33101	0	0
single_fraction_assembly	52434.3.333074.ATTGCAGC-AGGGATAC.assembly.contigs.fasta	52434.3.333074.ATTGCAGC-AGGGATAC.fastq.gz	Gp0565041	1287136	PRJNA878055	SAMN30727843	Pond water SIP fraction microbial communities from Walnut Creek, CA, United States - JGIPond_E_60pct_20ng_1_1.7416	52434.3.333074.ATTGCAGC_AGGGATAC	2096	4797	1152	86	15	242	1	0	229	665	51345	5295	1900	5301045	6219213	4647679	1594137	538090	2718128	51345	0.300721
single_fraction_assembly	52434.3.333074.ATTGGGTC-GCTGTTCT.assembly.contigs.fasta	52434.3.333074.ATTGGGTC-GCTGTTCT.fastq.gz	Gp0565073	1287168	PRJNA878087	SAMN30728005	Pond water SIP fraction microbial communities from Walnut Creek, CA, United States - JGIPond_E_60pct_20ng_3_1.7389	52434.3.333074.ATTGGGTC_GCTGTTCT	3863	9205	1365	0	0	8	0	0	1121	2220	9220	1115	738	3963196	5814079	2239214	0	0	49904	0	0
single_fraction_assembly	52434.3.333074.ATTGGTGC-TGGCGATT.assembly.contigs.fasta	52434.3.333074.ATTGGTGC-TGGCGATT.fastq.gz	Gp0565092	1287187	PRJNA877971	SAMN30727744	Pond water SIP fraction microbial communities from Walnut Creek, CA, United States - JGIPond_E_60pct_20ng_4_1.7243	52434.3.333074.ATTGGTGC_TGGCGATT	14337	93749	4015	58	5	259	1	0	2971	7468	52257	1191	689	15827527	41465158	9049477	918949	172288	2287931	52257	0.0580602
single_fraction_assembly	52434.3.333074.CAAGCCAT-TGAGTGTC.assembly.contigs.fasta	52434.3.333074.CAAGCCAT-TGAGTGTC.fastq.gz	Gp0565060	1287155	PRJNA878074	SAMN30728251	Pond water SIP fraction microbial communities from Walnut Creek, CA, United States - JGIPond_E_60pct_20ng_2_1.7243	52434.3.333074.CAAGCCAT_TGAGTGTC	359	6799	55	0	0	0	0	0	110	224	4770	734	579	290186	2274769	98831	0	0	0	0	0
single_fraction_assembly	52434.3.333074.CACTCAGA-TGAACGAG.assembly.contigs.fasta	52434.3.333074.CACTCAGA-TGAACGAG.fastq.gz	Gp0565033	1287128	PRJNA878047	SAMN30728320	Pond water SIP fraction microbial communities from Walnut Creek, CA, United States - JGIPond_E_60pct_10ng_4_1.699	52434.3.333074.CACTCAGA_TGAACGAG	12421	54650	2701	0	0	18	0	0	4001	7661	9119	851	625	10561747	24679029	4086137	0	0	108168	0	0
single_fraction_assembly	52434.3.333074.CAGGAAAC-ATACGCCA.assembly.contigs.fasta	52434.3.333074.CAGGAAAC-ATACGCCA.fastq.gz	Gp0564845	1286940	PRJNA878451	SAMN30727893	Pond water SIP fraction microbial communities from Walnut Creek, CA, United States - JGIPond_C_20pct_30ng_2_1.6817	52434.3.333074.CAGGAAAC_ATACGCCA	7343	51103	1005	0	0	5	0	0	2604	4758	9162	728	590	5592471	20000980	1453281	0	0	32278	0	0
single_fraction_assembly	52434.3.333074.CATGAGCT-AACGTGTC.assembly.contigs.fasta	52434.3.333074.CATGAGCT-AACGTGTC.fastq.gz	Gp0565042	1287137	PRJNA878056	SAMN30727926	Pond water SIP fraction microbial communities from Walnut Creek, CA, United States - JGIPond_E_60pct_20ng_1_1.7351	52434.3.333074.CATGAGCT_AACGTGTC	2337	7244	1699	260	45	558	4	0	289	716	87320	9114	3902	10041950	11559457	9599598	4746592	1605143	6838590	270764	0.472676
single_fraction_assembly	52434.3.333074.CCAAGACT-GTTAGTGC.assembly.contigs.fasta	52434.3.333074.CCAAGACT-GTTAGTGC.fastq.gz	Gp0565085	1287180	PRJNA877964	SAMN30728285	Pond water SIP fraction microbial communities from Walnut Creek, CA, United States - JGIPond_E_60pct_20ng_3_1.6817	52434.3.333074.CCAAGACT_GTTAGTGC	375	8581	53	0	0	5	0	0	86	216	9041	787	573	338392	2901967	141470	0	0	33073	0	0
single_fraction_assembly	52434.3.333074.CCACATAG-TTCCTGTG.assembly.contigs.fasta	52434.3.333074.CCACATAG-TTCCTGTG.fastq.gz	Gp0565068	1287163	PRJNA878082	SAMN30727847	Pond water SIP fraction microbial communities from Walnut Creek, CA, United States - JGIPond_E_60pct_20ng_2_1.6833	52434.3.333074.CCACATAG_TTCCTGTG	40	361	8	0	0	0	0	0	15	26	1564	737	601	30768	128279	10185	0	0	0	0	0
single_fraction_assembly	52434.3.333074.CCACCTAT-ATAACGGG.assembly.contigs.fasta	52434.3.333074.CCACCTAT-ATAACGGG.fastq.gz	Gp0564872	1286967	PRJNA878201	SAMN30728045	Pond water SIP fraction microbial communities from Walnut Creek, CA, United States - JGIPond_C_20pct_30ng_4_1.7049	52434.3.333074.CCACCTAT_ATAACGGG	36031	191963	14546	372	171	1102	85	0	4210	14284	351263	2339	1013	59659157	109912456	45008855	14956543	12006310	19770993	8966460	0.2507
single_fraction_assembly	52434.3.333074.CCATGTTC-TCTTCCTC.assembly.contigs.fasta	52434.3.333074.CCATGTTC-TCTTCCTC.fastq.gz	Gp0564850	1286945	PRJNA878179	SAMN30728237	Pond water SIP fraction microbial communities from Walnut Creek, CA, United States - JGIPond_C_20pct_30ng_3_1.7319	52434.3.333074.CCATGTTC_TCTTCCTC	50234	457715	11182	310	142	782	78	0	6847	23839	549771	1283	689	60768715	193190304	35265129	14589267	12165523	17816620	9922466	0.240079
single_fraction_assembly	52434.3.333074.CCCATACT-TGGTGTGT.assembly.contigs.fasta	52434.3.333074.CCCATACT-TGGTGTGT.fastq.gz	Gp0565095	1287190	PRJNA877974	SAMN30728037	Pond water SIP fraction microbial communities from Walnut Creek, CA, United States - JGIPond_E_60pct_20ng_4_1.7092	52434.3.333074.CCCATACT_TGGTGTGT	25381	103187	11019	357	138	1019	77	0	2229	8956	460616	3028	1177	47997736	73215865	38234407	14947094	11871842	19401009	9688416	0.311412
single_fraction_assembly	52434.3.333074.CCCATCTA-TAAGGGAC.assembly.contigs.fasta	52434.3.333074.CCCATCTA-TAAGGGAC.fastq.gz	Gp0564844	1286939	PRJNA878450	SAMN30727810	Pond water SIP fraction microbial communities from Walnut Creek, CA, United States - JGIPond_C_20pct_30ng_2_1.6855	52434.3.333074.CCCATCTA_TAAGGGAC	1400	21600	109	0	0	5	0	0	480	909	9084	662	559	1036814	7502820	231982	0	0	33335	0	0
single_fraction_assembly	52434.3.333074.CCCATTGT-CTTCGTTG.assembly.contigs.fasta	52434.3.333074.CCCATTGT-CTTCGTTG.fastq.gz	Gp0565105	1287200	PRJNA877984	SAMN30728041	Pond water SIP fraction microbial communities from Walnut Creek, CA, United States - JGIPond_E_60pct_30ng_1_1.7373	52434.3.333074.CCCATTGT_CTTCGTTG	1228	21857	331	132	106	155	67	0	32	70	524500	116202	49350	11355948	17747787	10795069	10267809	9810026	10442767	8404152	0.904179
single_fraction_assembly	52434.3.333074.CCCCATTA-AGACTAGG.assembly.contigs.fasta	52434.3.333074.CCCCATTA-AGACTAGG.fastq.gz	Gp0565047	1287142	PRJNA878061	SAMN30728066	Pond water SIP fraction microbial communities from Walnut Creek, CA, United States - JGIPond_E_60pct_20ng_1_1.7081	52434.3.333074.CCCCATTA_AGACTAGG	17640	58978	7415	372	106	833	19	0	1924	6732	171205	2638	1074	30763075	44443491	23780553	8405500	4275998	11542911	1364979	0.273233
single_fraction_assembly	52434.3.333074.CCCGTTAT-ATAGGTGG.assembly.contigs.fasta	52434.3.333074.CCCGTTAT-ATAGGTGG.fastq.gz	Gp0565056	1287151	PRJNA878070	SAMN30727819	Pond water SIP fraction microbial communities from Walnut Creek, CA, United States - JGIPond_E_60pct_20ng_2_1.747	52434.3.333074.CCCGTTAT_ATAGGTGG	2108	4846	900	28	3	71	0	0	354	955	40243	1843	961	3117384	4064180	2284504	476163	100443	769739	0	0.152744
single_fraction_assembly	52434.3.333074.CCGATTAG-TTGAGAGG.assembly.contigs.fasta	52434.3.333074.CCGATTAG-TTGAGAGG.fastq.gz	Gp0564848	1286943	PRJNA878177	SAMN30728340	Pond water SIP fraction microbial communities from Walnut Creek, CA, United States - JGIPond_C_20pct_30ng_3_1.7416	52434.3.333074.CCGATTAG_TTGAGAGG	7518	68772	2488	23	0	146	0	0	1578	3819	15820	1367	746	8815602	28477799	5467249	273187	0	1089593	0	0.030989
single_fraction_assembly	52434.3.333074.CCTAGTCT-TAATGGGG.assembly.contigs.fasta	52434.3.333074.CCTAGTCT-TAATGGGG.fastq.gz	Gp0564863	1286958	PRJNA878192	SAMN30727983	Pond water SIP fraction microbial communities from Walnut Creek, CA, United States - JGIPond_C_20pct_30ng_4_1.7475	52434.3.333074.CCTAGTCT_TAATGGGG	702	11436	95	0	0	5	0	0	199	426	9103	749	584	593535	4045842	208820	0	0	33287	0	0
single_fraction_assembly	52434.3.333074.CCTCGTAT-GATGTTCG.assembly.contigs.fasta	52434.3.333074.CCTCGTAT-GATGTTCG.fastq.gz	Gp0564847	1286942	PRJNA878176	SAMN30728358	Pond water SIP fraction microbial communities from Walnut Creek, CA, United States - JGIPond_C_20pct_30ng_3_1.7464	52434.3.333074.CCTCGTAT_GATGTTCG	944	15254	129	0	0	5	0	0	289	583	9078	752	590	776495	5348429	253986	0	0	33663	0	0
single_fraction_assembly	52434.3.333074.CCTCTCAA-CTAATCGG.assembly.contigs.fasta	52434.3.333074.CCTCTCAA-CTAATCGG.fastq.gz	Gp0565032	1287127	PRJNA878046	SAMN30727814	Pond water SIP fraction microbial communities from Walnut Creek, CA, United States - JGIPond_E_60pct_10ng_4_1.7027	52434.3.333074.CCTCTCAA_CTAATCGG	41234	194366	16208	503	157	1506	76	0	4560	15764	557932	2530	1021	68960060	118846123	52169102	17279019	12257614	24016835	9435954	0.250566
single_fraction_assembly	52434.3.333074.CGAACATC-ATACGAGG.assembly.contigs.fasta	52434.3.333074.CGAACATC-ATACGAGG.fastq.gz	Gp0565031	1287126	PRJNA878045	SAMN30727992	Pond water SIP fraction microbial communities from Walnut Creek, CA, United States - JGIPond_E_60pct_10ng_4_1.7071	52434.3.333074.CGAACATC_ATACGAGG	38739	191583	15865	506	128	1573	60	0	3797	13917	1005948	2886	1110	69589886	119089926	54244098	19350818	13821712	26597455	11500944	0.278069
single_fraction_assembly	52434.3.333074.CGCTATAG-GGTATGTC.assembly.contigs.fasta	52434.3.333074.CGCTATAG-GGTATGTC.fastq.gz	Gp0565086	1287181	PRJNA877965	SAMN30727966	Pond water SIP fraction microbial communities from Walnut Creek, CA, United States - JGIPond_E_60pct_20ng_3_1.6768	52434.3.333074.CGCTATAG_GGTATGTC	75	1077	26	0	0	0	0	0	22	44	2950	1097	774	81059	383515	45672	0	0	0	0	0
single_fraction_assembly	52434.3.333074.CGGTCTTT-CATTCCCA.assembly.contigs.fasta	52434.3.333074.CGGTCTTT-CATTCCCA.fastq.gz	Gp0565083	1287178	PRJNA877962	SAMN30727850	Pond water SIP fraction microbial communities from Walnut Creek, CA, United States - JGIPond_E_60pct_20ng_3_1.6909	52434.3.333074.CGGTCTTT_CATTCCCA	3876	31397	507	0	0	6	0	0	1359	2512	9076	706	576	2915244	11878093	757525	0	0	38988	0	0
single_fraction_assembly	52434.3.333074.CTACAGGT-CTTACCCA.assembly.contigs.fasta	52434.3.333074.CTACAGGT-CTTACCCA.fastq.gz	Gp0564871	1286966	PRJNA878200	SAMN30728242	Pond water SIP fraction microbial communities from Walnut Creek, CA, United States - JGIPond_C_20pct_30ng_4_1.7092	52434.3.333074.CTACAGGT_CTTACCCA	26684	119895	11348	400	134	1012	43	0	3165	10620	256646	2374	1053	45248958	75304011	34683675	11421547	7328009	15589162	4015576	0.252416
single_fraction_assembly	52434.3.333074.CTCAGAGT-CGTGTTTC.assembly.contigs.fasta	52434.3.333074.CTCAGAGT-CGTGTTTC.fastq.gz	Gp0565024	1287119	PRJNA878038	SAMN30727761	Pond water SIP fraction microbial communities from Walnut Creek, CA, United States - JGIPond_E_60pct_10ng_4_1.7362	52434.3.333074.CTCAGAGT_CGTGTTTC	1358	15758	801	203	92	335	52	0	54	170	335017	48643	13060	10889205	15333928	10531638	8554207	6784884	9466069	5391404	0.785568
single_fraction_assembly	52434.3.333074.CTCGGAAT-GCTCAAGT.assembly.contigs.fasta	52434.3.333074.CTCGGAAT-GCTCAAGT.fastq.gz	Gp0565043	1287138	PRJNA878057	SAMN30727923	Pond water SIP fraction microbial communities from Walnut Creek, CA, United States - JGIPond_E_60pct_20ng_1_1.7297	52434.3.333074.CTCGGAAT_GCTCAAGT	10465	80507	2769	137	60	259	18	0	1135	4518	232664	1661	755	14190846	36630271	9139681	4101391	2785123	4941832	1355027	0.289017
single_fraction_assembly	52434.3.333074.CTCGTTCA-TCTGAGTG.assembly.contigs.fasta	52434.3.333074.CTCGTTCA-TCTGAGTG.fastq.gz	Gp0564849	1286944	PRJNA878178	SAMN30728314	Pond water SIP fraction microbial communities from Walnut Creek, CA, United States - JGIPond_C_20pct_30ng_3_1.7367	52434.3.333074.CTCGTTCA_TCTGAGTG	21374	212981	5162	210	83	478	35	0	2428	9434	239609	1606	722	27868512	89803343	17329666	7199765	5236372	9018047	3543619	0.258348
single_fraction_assembly	52434.3.333074.CTGCTTCA-GTTGAGAG.assembly.contigs.fasta	52434.3.333074.CTGCTTCA-GTTGAGAG.fastq.gz	Gp0565104	1287199	PRJNA877983	SAMN30727981	Pond water SIP fraction microbial communities from Walnut Creek, CA, United States - JGIPond_E_60pct_30ng_1_1.7416	52434.3.333074.CTGCTTCA_GTTGAGAG	1331	21359	455	166	109	215	62	0	38	94	528395	74090	31343	11235283	17411626	10684458	9831589	8857923	10179637	7152943	0.875064
single_fraction_assembly	52434.3.333074.CTTACGAG-AATCCGAC.assembly.contigs.fasta	52434.3.333074.CTTACGAG-AATCCGAC.fastq.gz	Gp0565080	1287175	PRJNA877959	SAMN30728002	Pond water SIP fraction microbial communities from Walnut Creek, CA, United States - JGIPond_E_60pct_20ng_3_1.7038	52434.3.333074.CTTACGAG_AATCCGAC	23174	84793	9572	152	17	670	1	0	4403	10899	63719	1738	904	31976862	52267525	22722647	2489024	597908	5982357	63719	0.0778383
single_fraction_assembly	52434.3.333074.CTTGAGCA-CGACTGTA.assembly.contigs.fasta	52434.3.333074.CTTGAGCA-CGACTGTA.fastq.gz	Gp0564878	1286973	PRJNA878207	SAMN30728058	Pond water SIP fraction microbial communities from Walnut Creek, CA, United States - JGIPond_C_20pct_30ng_4_1.6779	52434.3.333074.CTTGAGCA_CGACTGTA	5220	46498	531	0	0	5	0	0	1912	3434	9169	693	575	3815630	17306290	794512	0	0	33392	0	0
single_fraction_assembly	52434.3.333074.CTTGCCTA-GGCTCTAA.assembly.contigs.fasta	52434.3.333074.CTTGCCTA-GGCTCTAA.fastq.gz	Gp0565108	1287203	PRJNA877987	SAMN30727990	Pond water SIP fraction microbial communities from Walnut Creek, CA, United States - JGIPond_E_60pct_30ng_1_1.7222	52434.3.333074.CTTGCCTA_GGCTCTAA	19514	103956	5912	166	16	614	2	0	3244	9299	53175	1458	752	24386543	51748550	15372874	2605379	574932	5705297	104033	0.106837
single_fraction_assembly	52434.3.333074.GAAACACG-ACTCTGAG.assembly.contigs.fasta	52434.3.333074.GAAACACG-ACTCTGAG.fastq.gz	Gp0564840	1286935	PRJNA878446	SAMN30728287	Pond water SIP fraction microbial communities from Walnut Creek, CA, United States - JGIPond_C_20pct_30ng_2_1.706	52434.3.333074.GAAACACG_ACTCTGAG	39903	224952	15392	466	180	1260	79	0	4735	16109	414104	2229	966	63826599	123496709	47165902	15642926	11481554	20981777	7903747	0.245085
single_fraction_assembly	52434.3.333074.GAAAGCTG-TTCGTCTG.assembly.contigs.fasta	52434.3.333074.GAAAGCTG-TTCGTCTG.fastq.gz	Gp0565096	1287191	PRJNA877975	SAMN30727908	Pond water SIP fraction microbial communities from Walnut Creek, CA, United States - JGIPond_E_60pct_20ng_4_1.7038	52434.3.333074.GAAAGCTG_TTCGTCTG	17631	57116	6333	23	0	199	0	0	4339	9456	21191	1264	768	19821687	33040202	12141493	297308	0	1427168	0	0.0149991
single_fraction_assembly	52434.3.333074.GACACGTT-AGCTCATG.assembly.contigs.fasta	52434.3.333074.GACACGTT-AGCTCATG.fastq.gz	Gp0564858	1286953	PRJNA878187	SAMN30728268	Pond water SIP fraction microbial communities from Walnut Creek, CA, United States - JGIPond_C_20pct_30ng_3_1.6952	52434.3.333074.GACACGTT_AGCTCATG	16149	81550	3908	2	0	23	0	0	5128	9860	12978	887	652	14257620	35808516	5980742	25954	0	160748	0	0.00182036
single_fraction_assembly	52434.3.333074.GACACTCA-ATGGCTTG.assembly.contigs.fasta	52434.3.333074.GACACTCA-ATGGCTTG.fastq.gz	Gp0564876	1286971	PRJNA878205	SAMN30728243	Pond water SIP fraction microbial communities from Walnut Creek, CA, United States - JGIPond_C_20pct_30ng_4_1.6876	52434.3.333074.GACACTCA_ATGGCTTG	543	12096	83	0	0	6	0	0	134	318	9099	766	574	480666	4119700	196743	0	0	38319	0	0
single_fraction_assembly	52434.3.333074.GACAGAGT-TGGTATGC.assembly.contigs.fasta	52434.3.333074.GACAGAGT-TGGTATGC.fastq.gz	Gp0565071	1287166	PRJNA878085	SAMN30728288	Pond water SIP fraction microbial communities from Walnut Creek, CA, United States - JGIPond_E_60pct_20ng_3_1.7491	52434.3.333074.GACAGAGT_TGGTATGC	141	1171	40	0	0	0	0	0	35	78	4556	1117	658	143749	476975	78248	0	0	0	0	0
single_fraction_assembly	52434.3.333074.GACCAACT-TCGTCGAA.assembly.contigs.fasta	52434.3.333074.GACCAACT-TCGTCGAA.fastq.gz	Gp0565051	1287146	PRJNA878065	SAMN30728116	Pond water SIP fraction microbial communities from Walnut Creek, CA, United States - JGIPond_E_60pct_20ng_1_1.6887	52434.3.333074.GACCAACT_TCGTCGAA	1637	17623	208	0	0	3	0	0	559	1048	7023	723	581	1261656	6352262	340081	0	0	18343	0	0
single_fraction_assembly	52434.3.333074.GACGGTTT-CATATGGC.assembly.contigs.fasta	52434.3.333074.GACGGTTT-CATATGGC.fastq.gz	Gp0565079	1287174	PRJNA877958	SAMN30728001	Pond water SIP fraction microbial communities from Walnut Creek, CA, United States - JGIPond_E_60pct_20ng_3_1.7087	52434.3.333074.GACGGTTT_CATATGGC	17940	55743	7582	152	4	746	0	0	3151	8138	38798	1914	946	26122233	38711027	19051406	2051744	115309	6033135	0	0.078544
single_fraction_assembly	52434.3.333074.GACTGGTT-TGAACGTC.assembly.contigs.fasta	52434.3.333074.GACTGGTT-TGAACGTC.fastq.gz	Gp0565063	1287158	PRJNA878077	SAMN30727952	Pond water SIP fraction microbial communities from Walnut Creek, CA, United States - JGIPond_E_60pct_20ng_2_1.7087	52434.3.333074.GACTGGTT_TGAACGTC	26700	102150	11449	360	122	1005	66	0	2354	9399	567522	2936	1174	50225081	74950298	39888887	15772283	12356119	20075093	10417594	0.314032
single_fraction_assembly	52434.3.333074.GAGATCAG-ATCGGATC.assembly.contigs.fasta	52434.3.333074.GAGATCAG-ATCGGATC.fastq.gz	Gp0564864	1286959	PRJNA878193	SAMN30727901	Pond water SIP fraction microbial communities from Walnut Creek, CA, United States - JGIPond_C_20pct_30ng_4_1.7427	52434.3.333074.GAGATCAG_ATCGGATC	5861	51911	1697	0	0	21	0	0	1641	3378	9092	1019	679	5694940	20373544	2904443	0	0	131236	0	0
single_fraction_assembly	52434.3.333074.GAGGAAGA-GAACATGG.assembly.contigs.fasta	52434.3.333074.GAGGAAGA-GAACATGG.fastq.gz	Gp0565034	1287129	PRJNA878048	SAMN30728173	Pond water SIP fraction microbial communities from Walnut Creek, CA, United States - JGIPond_E_60pct_10ng_4_1.6952	52434.3.333074.GAGGAAGA_GAACATGG	4006	28473	484	0	0	5	0	0	1417	2600	9062	718	577	3008763	11074729	727663	0	0	33133	0	0
single_fraction_assembly	52434.3.333074.GAGTCAGA-TCCCCATA.assembly.contigs.fasta	52434.3.333074.GAGTCAGA-TCCCCATA.fastq.gz	Gp0564851	1286946	PRJNA878180	SAMN30728238	Pond water SIP fraction microbial communities from Walnut Creek, CA, United States - JGIPond_C_20pct_30ng_3_1.727	52434.3.333074.GAGTCAGA_TCCCCATA	6656	66870	2175	178	76	388	32	0	270	1684	340103	6905	1208	14010401	33095294	11045994	6256073	4715217	7691482	3138854	0.446531
single_fraction_assembly	52434.3.333074.GATACCGT-GGTTTGGT.assembly.contigs.fasta	52434.3.333074.GATACCGT-GGTTTGGT.fastq.gz	Gp0564841	1286936	PRJNA878447	SAMN30727808	Pond water SIP fraction microbial communities from Walnut Creek, CA, United States - JGIPond_C_20pct_30ng_2_1.7006	52434.3.333074.GATACCGT_GGTTTGGT	35391	176285	13878	185	7	968	1	0	6972	17097	56836	1639	857	46631428	92219097	31997111	2563005	228669	7784660	56836	0.054963
single_fraction_assembly	52434.3.333074.GATACGGA-GCCTCTTA.assembly.contigs.fasta	52434.3.333074.GATACGGA-GCCTCTTA.fastq.gz	Gp0564846	1286941	PRJNA878452	SAMN30728039	Pond water SIP fraction microbial communities from Walnut Creek, CA, United States - JGIPond_C_20pct_30ng_2_1.6779	52434.3.333074.GATACGGA_GCCTCTTA	2563	30750	244	0	0	5	0	0	907	1674	9203	677	564	1881200	10962576	419476	0	0	33445	0	0
single_fraction_assembly	52434.3.333074.GATCCGAT-CTGATCTC.assembly.contigs.fasta	52434.3.333074.GATCCGAT-CTGATCTC.fastq.gz	Gp0565048	1287143	PRJNA878062	SAMN30728036	Pond water SIP fraction microbial communities from Walnut Creek, CA, United States - JGIPond_E_60pct_20ng_1_1.7027	52434.3.333074.GATCCGAT_CTGATCTC	20088	74373	8010	187	43	598	8	0	3385	9077	129285	1835	909	28615337	46545897	20446561	3826961	1706490	6597586	554485	0.133738
single_fraction_assembly	52434.3.333074.GATGAGCA-ACAGAACG.assembly.contigs.fasta	52434.3.333074.GATGAGCA-ACAGAACG.fastq.gz	Gp0565099	1287194	PRJNA877978	SAMN30727828	Pond water SIP fraction microbial communities from Walnut Creek, CA, United States - JGIPond_E_60pct_20ng_4_1.6903	52434.3.333074.GATGAGCA_ACAGAACG	3239	28686	344	0	0	0	0	0	1207	2146	4017	683	570	2327353	10599223	470319	0	0	0	0	0
single_fraction_assembly	52434.3.333074.GATGGTAG-CCCTCAAT.assembly.contigs.fasta	52434.3.333074.GATGGTAG-CCCTCAAT.fastq.gz	Gp0564854	1286949	PRJNA878183	SAMN30728316	Pond water SIP fraction microbial communities from Walnut Creek, CA, United States - JGIPond_C_20pct_30ng_3_1.7125	52434.3.333074.GATGGTAG_CCCTCAAT	20423	75871	7916	151	81	335	27	0	3580	9707	172163	1555	873	27938461	46102036	19284262	5036010	3982684	6281107	2126366	0.180254
single_fraction_assembly	52434.3.333074.GCATGCAT-CAGGCAAA.assembly.contigs.fasta	52434.3.333074.GCATGCAT-CAGGCAAA.fastq.gz	Gp0564860	1286955	PRJNA878189	SAMN30727917	Pond water SIP fraction microbial communities from Walnut Creek, CA, United States - JGIPond_C_20pct_30ng_3_1.6876	52434.3.333074.GCATGCAT_CAGGCAAA	7947	55473	1068	0	0	6	0	0	2838	5159	9135	725	587	6017910	21608269	1530787	0	0	38660	0	0
single_fraction_assembly	52434.3.333074.GCCAAATC-GGAGTTGA.assembly.contigs.fasta	52434.3.333074.GCCAAATC-GGAGTTGA.fastq.gz	Gp0565107	1287202	PRJNA877986	SAMN30728232	Pond water SIP fraction microbial communities from Walnut Creek, CA, United States - JGIPond_E_60pct_30ng_1_1.7276	52434.3.333074.GCCAAATC_GGAGTTGA	7859	43098	2670	33	3	181	0	0	1561	3905	30142	1428	777	9559162	20871738	6086081	503576	83366	1488274	0	0.0526799
single_fraction_assembly	52434.3.333074.GCGATTGT-CACGACTA.assembly.contigs.fasta	52434.3.333074.GCGATTGT-CACGACTA.fastq.gz	Gp0565026	1287121	PRJNA878040	SAMN30727948	Pond water SIP fraction microbial communities from Walnut Creek, CA, United States - JGIPond_E_60pct_10ng_4_1.7286	52434.3.333074.GCGATTGT_CACGACTA	4763	49103	977	156	128	189	78	0	63	225	405468	57837	2935	14210244	28205097	11758385	10291515	9811886	10526275	7974888	0.724232
single_fraction_assembly	52434.3.333074.GCGCATAT-TCTCTGGT.assembly.contigs.fasta	52434.3.333074.GCGCATAT-TCTCTGGT.fastq.gz	Gp0565072	1287167	PRJNA878086	SAMN30728080	Pond water SIP fraction microbial communities from Walnut Creek, CA, United States - JGIPond_E_60pct_20ng_3_1.7437	52434.3.333074.GCGCATAT_TCTCTGGT	417	2471	21	0	0	0	0	0	166	284	2395	644	554	278986	976633	27219	0	0	0	0	0
single_fraction_assembly	52434.3.333074.GCGGATTT-TCTTGCCA.assembly.contigs.fasta	52434.3.333074.GCGGATTT-TCTTGCCA.fastq.gz	Gp0564852	1286947	PRJNA878181	SAMN30727799	Pond water SIP fraction microbial communities from Walnut Creek, CA, United States - JGIPond_C_20pct_30ng_3_1.7222	52434.3.333074.GCGGATTT_TCTTGCCA	10453	81797	2767	133	102	199	68	0	116	2868	530762	13997	983	20170066	42951921	15027582	10292991	9831798	10744125	8640799	0.51031
single_fraction_assembly	52434.3.333074.GCTAGCTA-TCGGTCAA.assembly.contigs.fasta	52434.3.333074.GCTAGCTA-TCGGTCAA.fastq.gz	Gp0565053	1287148	PRJNA878067	SAMN30727927	Pond water SIP fraction microbial communities from Walnut Creek, CA, United States - JGIPond_E_60pct_20ng_1_1.679	52434.3.333074.GCTAGCTA_TCGGTCAA	81	954	43	0	0	1	0	0	21	42	6965	1825	1041	114714	375284	87500	0	0	6965	0	0
single_fraction_assembly	52434.3.333074.GCTCATGA-GCAGTGTT.assembly.contigs.fasta	52434.3.333074.GCTCATGA-GCAGTGTT.fastq.gz	Gp0565045	1287140	PRJNA878059	SAMN30727887	Pond water SIP fraction microbial communities from Walnut Creek, CA, United States - JGIPond_E_60pct_20ng_1_1.7189	52434.3.333074.GCTCATGA_GCAGTGTT	8089	56985	2032	47	3	159	0	0	1703	4291	41807	1090	667	8644604	24285340	4665279	747612	95483	1517027	0	0.0864831
single_fraction_assembly	52434.3.333074.GGATCGTT-TCTTCCAG.assembly.contigs.fasta	52434.3.333074.GGATCGTT-TCTTCCAG.fastq.gz	Gp0565097	1287192	PRJNA877976	SAMN30728234	Pond water SIP fraction microbial communities from Walnut Creek, CA, United States - JGIPond_E_60pct_20ng_4_1.699	52434.3.333074.GGATCGTT_TCTTCCAG	6266	33909	1025	0	0	3	0	0	2149	3996	5865	758	593	4910380	14104466	1486814	0	0	16284	0	0
single_fraction_assembly	52434.3.333074.GGCTAGAA-GTGTATCG.assembly.contigs.fasta	52434.3.333074.GGCTAGAA-GTGTATCG.fastq.gz	Gp0565076	1287171	PRJNA877955	SAMN30728064	Pond water SIP fraction microbial communities from Walnut Creek, CA, United States - JGIPond_E_60pct_20ng_3_1.7232	52434.3.333074.GGCTAGAA_GTGTATCG	1784	21948	200	0	0	1	0	0	634	1164	5495	683	570	1313628	7647873	308642	0	0	5495	0	0
single_fraction_assembly	52434.3.333074.GGCTATAC-ATCCGTGA.assembly.contigs.fasta	52434.3.333074.GGCTATAC-ATCCGTGA.fastq.gz	Gp0565087	1287182	PRJNA877966	SAMN30728168	Pond water SIP fraction microbial communities from Walnut Creek, CA, United States - JGIPond_E_60pct_20ng_4_1.7502	52434.3.333074.GGCTATAC_ATCCGTGA	266	2007	52	0	0	2	0	0	66	154	5432	838	607	244711	818149	109680	0	0	10441	0	0
single_fraction_assembly	52434.3.333074.GGTAAGCA-GAATGGGT.assembly.contigs.fasta	52434.3.333074.GGTAAGCA-GAATGGGT.fastq.gz	Gp0564853	1286948	PRJNA878182	SAMN30728139	Pond water SIP fraction microbial communities from Walnut Creek, CA, United States - JGIPond_C_20pct_30ng_3_1.7173	52434.3.333074.GGTAAGCA_GAATGGGT	29134	191039	11166	343	139	923	87	0	2561	10582	530450	2725	1043	51071378	102692033	38900060	15864745	12921882	19717356	11080684	0.310639
single_fraction_assembly	52434.3.333074.GGTTGGTT-GAGTTGCT.assembly.contigs.fasta	52434.3.333074.GGTTGGTT-GAGTTGCT.fastq.gz	Gp0565049	1287144	PRJNA878063	SAMN30727874	Pond water SIP fraction microbial communities from Walnut Creek, CA, United States - JGIPond_E_60pct_20ng_1_1.6979	52434.3.333074.GGTTGGTT_GAGTTGCT	5292	29584	1113	0	0	5	0	0	1689	3267	8689	832	615	4461501	12435410	1707230	0	0	32768	0	0
single_fraction_assembly	52434.3.333074.GTACGCTA-GAGTAGCA.assembly.contigs.fasta	52434.3.333074.GTACGCTA-GAGTAGCA.fastq.gz	Gp0565109	1287204	PRJNA877988	SAMN30728053	Pond water SIP fraction microbial communities from Walnut Creek, CA, United States - JGIPond_E_60pct_30ng_1_1.7173	52434.3.333074.GTACGCTA_GAGTAGCA	28087	133526	10607	313	94	801	33	0	4158	12259	155467	1885	903	40754664	74813293	28997206	7618561	4353042	10927083	2297891	0.186937
single_fraction_assembly	52434.3.333074.GTATCCCT-GCTGCAAT.assembly.contigs.fasta	52434.3.333074.GTATCCCT-GCTGCAAT.fastq.gz	Gp0564857	1286952	PRJNA878186	SAMN30727969	Pond water SIP fraction microbial communities from Walnut Creek, CA, United States - JGIPond_C_20pct_30ng_3_1.6995	52434.3.333074.GTATCCCT_GCTGCAAT	6112	37694	795	0	0	4	0	0	2213	3992	8133	717	588	4586295	15102476	1122109	0	0	24197	0	0
single_fraction_assembly	52434.3.333074.GTCAAAGG-TCTCCCTT.assembly.contigs.fasta	52434.3.333074.GTCAAAGG-TCTCCCTT.fastq.gz	Gp0565059	1287154	PRJNA878073	SAMN30728062	Pond water SIP fraction microbial communities from Walnut Creek, CA, United States - JGIPond_E_60pct_20ng_2_1.7297	52434.3.333074.GTCAAAGG_TCTCCCTT	3634	26006	1057	8	1	48	0	0	858	1971	29198	1121	690	3841200	10932934	2131078	112744	29198	371983	0	0.0293512
single_fraction_assembly	52434.3.333074.GTCCCTTA-TAGATGGG.assembly.contigs.fasta	52434.3.333074.GTCCCTTA-TAGATGGG.fastq.gz	Gp0565028	1287123	PRJNA878042	SAMN30728149	Pond water SIP fraction microbial communities from Walnut Creek, CA, United States - JGIPond_E_60pct_10ng_4_1.72	52434.3.333074.GTCCCTTA_TAGATGGG	19652	94843	6034	209	28	604	4	0	3130	9220	80153	1513	772	25139920	49646392	16072023	3565865	982091	6278939	253784	0.141841
single_fraction_assembly	52434.3.333074.GTCCGAAT-GGGATACA.assembly.contigs.fasta	52434.3.333074.GTCCGAAT-GGGATACA.fastq.gz	Gp0565046	1287141	PRJNA878060	SAMN30727845	Pond water SIP fraction microbial communities from Walnut Creek, CA, United States - JGIPond_E_60pct_20ng_1_1.7135	52434.3.333074.GTCCGAAT_GGGATACA	21271	90778	8723	311	93	829	33	0	2641	8473	172289	2382	1022	35076042	57611949	26560301	8102423	4693151	11559560	2788110	0.230996
single_fraction_assembly	52434.3.333074.GTGGTAAG-ATCACCAG.assembly.contigs.fasta	52434.3.333074.GTGGTAAG-ATCACCAG.fastq.gz	Gp0565111	1287206	PRJNA877990	SAMN30728048	Pond water SIP fraction microbial communities from Walnut Creek, CA, United States - JGIPond_E_60pct_30ng_1_1.7081	52434.3.333074.GTGGTAAG_ATCACCAG	24669	91070	11019	352	45	1252	2	0	3709	10274	68105	2337	1060	40315020	61925812	31003628	5939170	1504491	12078157	120414	0.147319
single_fraction_assembly	52434.3.333074.GTTTGTCC-CCTACATC.assembly.contigs.fasta	52434.3.333074.GTTTGTCC-CCTACATC.fastq.gz	Gp0565094	1287189	PRJNA877973	SAMN30728050	Pond water SIP fraction microbial communities from Walnut Creek, CA, United States - JGIPond_E_60pct_20ng_4_1.7146	52434.3.333074.GTTTGTCC_CCTACATC	25482	115550	10995	483	155	1249	55	0	2579	9096	274139	3069	1172	47297090	76404941	37523742	13293977	8329594	18502503	4846349	0.281074
single_fraction_assembly	52434.3.333074.TAAGAGGC-TCCGTATC.assembly.contigs.fasta	52434.3.333074.TAAGAGGC-TCCGTATC.fastq.gz	Gp0565030	1287125	PRJNA878044	SAMN30728248	Pond water SIP fraction microbial communities from Walnut Creek, CA, United States - JGIPond_E_60pct_10ng_4_1.7114	52434.3.333074.TAAGAGGC_TCCGTATC	39258	190870	15155	577	186	1564	98	0	3767	14326	327149	2769	1042	68144652	117210858	51954556	19468151	13765498	26119171	10646109	0.285689
single_fraction_assembly	52434.3.333074.TACAGTCG-TGCTCAAG.assembly.contigs.fasta	52434.3.333074.TACAGTCG-TGCTCAAG.fastq.gz	Gp0565062	1287157	PRJNA878076	SAMN30727931	Pond water SIP fraction microbial communities from Walnut Creek, CA, United States - JGIPond_E_60pct_20ng_2_1.7135	52434.3.333074.TACAGTCG_TGCTCAAG	33649	174784	12927	557	180	1448	74	0	3154	12120	334845	2855	1053	58748452	104449172	44889691	16972387	11399443	23056449	7659400	0.288899
single_fraction_assembly	52434.3.333074.TAGTCGTG-ACAATCGC.assembly.contigs.fasta	52434.3.333074.TAGTCGTG-ACAATCGC.fastq.gz	Gp0564842	1286937	PRJNA878448	SAMN30727865	Pond water SIP fraction microbial communities from Walnut Creek, CA, United States - JGIPond_C_20pct_30ng_2_1.6952	52434.3.333074.TAGTCGTG_ACAATCGC	9346	52863	1565	0	0	7	0	0	3247	5971	9144	769	604	7378095	21762509	2228622	0	0	44148	0	0
single_fraction_assembly	52434.3.333074.TATGCTCC-CCATTCAC.assembly.contigs.fasta	52434.3.333074.TATGCTCC-CCATTCAC.fastq.gz	Gp0565078	1287173	PRJNA877957	SAMN30728179	Pond water SIP fraction microbial communities from Walnut Creek, CA, United States - JGIPond_E_60pct_20ng_3_1.7135	52434.3.333074.TATGCTCC_CCATTCAC	19172	65977	7933	199	59	572	14	0	3103	8555	94045	1900	945	28386142	43770362	20685811	4515782	2422954	6995086	940883	0.159084
single_fraction_assembly	52434.3.333074.TATGGGGA-TCTGACTC.assembly.contigs.fasta	52434.3.333074.TATGGGGA-TCTGACTC.fastq.gz	Gp0565035	1287130	PRJNA878049	SAMN30728245	Pond water SIP fraction microbial communities from Walnut Creek, CA, United States - JGIPond_E_60pct_10ng_4_1.6914	52434.3.333074.TATGGGGA_TCTGACTC	17	364	3	0	0	0	0	0	6	11	2223	835	590	14330	116708	4901	0	0	0	0	0
single_fraction_assembly	52434.3.333074.TCACGTCT-AGATCGCT.assembly.contigs.fasta	52434.3.333074.TCACGTCT-AGATCGCT.fastq.gz	Gp0565064	1287159	PRJNA878078	SAMN30727767	Pond water SIP fraction microbial communities from Walnut Creek, CA, United States - JGIPond_E_60pct_20ng_2_1.7038	52434.3.333074.TCACGTCT_AGATCGCT	22056	88650	8800	185	39	656	10	0	3712	9975	212680	1829	912	31360934	53279062	22399648	3981482	1874185	7145404	854349	0.126957
single_fraction_assembly	52434.3.333074.TCGAAGAG-ATACCCGA.assembly.contigs.fasta	52434.3.333074.TCGAAGAG-ATACCCGA.fastq.gz	Gp0565023	1287118	PRJNA878037	SAMN30728176	Pond water SIP fraction microbial communities from Walnut Creek, CA, United States - JGIPond_E_60pct_10ng_4_1.74	52434.3.333074.TCGAAGAG_ATACCCGA	4126	10588	2000	36	2	185	0	0	746	1815	38994	2300	1096	6629154	8749843	5165878	520881	64042	1498588	0	0.0785743
single_fraction_assembly	52434.3.333074.TCGACCTT-CATGGAGA.assembly.contigs.fasta	52434.3.333074.TCGACCTT-CATGGAGA.fastq.gz	Gp0565027	1287122	PRJNA878041	SAMN30727876	Pond water SIP fraction microbial communities from Walnut Creek, CA, United States - JGIPond_E_60pct_10ng_4_1.7243	52434.3.333074.TCGACCTT_CATGGAGA	12659	84057	3912	191	68	451	20	0	1262	4970	180939	2371	856	19179243	42055169	13408407	5158274	3244896	6945375	1552060	0.268951
single_fraction_assembly	52434.3.333074.TCGGGTAT-CTCTTCGA.assembly.contigs.fasta	52434.3.333074.TCGGGTAT-CTCTTCGA.fastq.gz	Gp0564839	1286934	PRJNA878445	SAMN30728079	Pond water SIP fraction microbial communities from Walnut Creek, CA, United States - JGIPond_C_20pct_30ng_2_1.7098	52434.3.333074.TCGGGTAT_CTCTTCGA	55602	365366	19471	955	272	2279	100	0	5077	20501	404688	2723	962	92555202	192023572	68407160	27195499	16839688	36282647	10959942	0.29383
single_fraction_assembly	52434.3.333074.TCGTGTTC-TCCTAGCT.assembly.contigs.fasta	52434.3.333074.TCGTGTTC-TCCTAGCT.fastq.gz	Gp0565058	1287153	PRJNA878072	SAMN30728283	Pond water SIP fraction microbial communities from Walnut Creek, CA, United States - JGIPond_E_60pct_20ng_2_1.7351	52434.3.333074.TCGTGTTC_TCCTAGCT	2583	11465	1748	231	60	494	13	0	245	703	97018	9598	3396	10200324	12924082	9626077	4967853	2346493	6782384	837279	0.487029
single_fraction_assembly	52434.3.333074.TCTCAGGA-GACTGAGA.assembly.contigs.fasta	52434.3.333074.TCTCAGGA-GACTGAGA.fastq.gz	Gp0565054	1287149	PRJNA878068	SAMN30728082	Pond water SIP fraction microbial communities from Walnut Creek, CA, United States - JGIPond_E_60pct_20ng_1_1.6736	52434.3.333074.TCTCAGGA_GACTGAGA	78	374	35	0	0	0	0	0	24	45	3053	1197	828	87082	179986	56459	0	0	0	0	0
single_fraction_assembly	52434.3.333074.TCTCAGTC-TCCTGAGA.assembly.contigs.fasta	52434.3.333074.TCTCAGTC-TCCTGAGA.fastq.gz	Gp0564870	1286965	PRJNA878199	SAMN30728146	Pond water SIP fraction microbial communities from Walnut Creek, CA, United States - JGIPond_C_20pct_30ng_4_1.7135	52434.3.333074.TCTCAGTC_TCCTGAGA	26184	146065	12123	677	198	1600	62	0	2299	8734	414104	3774	1323	54208619	92165461	44540060	17804608	10757496	24084841	6124019	0.328446
single_fraction_assembly	52434.3.333074.TCTCCATG-AAGGTCGA.assembly.contigs.fasta	52434.3.333074.TCTCCATG-AAGGTCGA.fastq.gz	Gp0564843	1286938	PRJNA878449	SAMN30728182	Pond water SIP fraction microbial communities from Walnut Creek, CA, United States - JGIPond_C_20pct_30ng_2_1.6903	52434.3.333074.TCTCCATG_AAGGTCGA	11431	67295	2030	0	0	9	0	0	3899	7239	9123	791	612	9222476	27511298	2962632	0	0	57494	0	0
single_fraction_assembly	52434.3.333074.TCTCGATC-GTGACTCA.assembly.contigs.fasta	52434.3.333074.TCTCGATC-GTGACTCA.fastq.gz	Gp0565040	1287135	PRJNA878054	SAMN30727993	Pond water SIP fraction microbial communities from Walnut Creek, CA, United States - JGIPond_E_60pct_20ng_1_1.7481	52434.3.333074.TCTCGATC_GTGACTCA	135	748	43	0	0	1	0	0	35	75	6851	1214	664	134853	336027	76458	0	0	6851	0	0
single_fraction_assembly	52434.3.333074.TCTGAGGT-GTTCTGCT.assembly.contigs.fasta	52434.3.333074.TCTGAGGT-GTTCTGCT.fastq.gz	Gp0565077	1287172	PRJNA877956	SAMN30727968	Pond water SIP fraction microbial communities from Walnut Creek, CA, United States - JGIPond_E_60pct_20ng_3_1.7184	52434.3.333074.TCTGAGGT_GTTCTGCT	10440	52471	2851	4	0	62	0	0	2896	6030	15628	990	670	10080533	23783329	4996011	51856	0	408907	0	0.00514417
single_fraction_assembly	52434.3.333074.TGAAGGCA-AGAGGGTT.assembly.contigs.fasta	52434.3.333074.TGAAGGCA-AGAGGGTT.fastq.gz	Gp0565039	1287134	PRJNA878053	SAMN30727762	Pond water SIP fraction microbial communities from Walnut Creek, CA, United States - JGIPond_E_60pct_20ng_1_1.7535	52434.3.333074.TGAAGGCA_AGAGGGTT	75	219	27	0	0	0	0	0	23	44	2438	1175	754	76099	122604	43025	0	0	0	0	0
single_fraction_assembly	52434.3.333074.TGAGTCAC-GATCGAGA.assembly.contigs.fasta	52434.3.333074.TGAGTCAC-GATCGAGA.fastq.gz	Gp0564856	1286951	PRJNA878185	SAMN30728125	Pond water SIP fraction microbial communities from Walnut Creek, CA, United States - JGIPond_C_20pct_30ng_3_1.7038	52434.3.333074.TGAGTCAC_GATCGAGA	15319	61368	4540	3	0	44	0	0	4595	9056	16112	995	695	14681850	29979043	7286810	38631	0	292307	0	0.00263121
single_fraction_assembly	52434.3.333074.TGCTGTCT-GCATGTAC.assembly.contigs.fasta	52434.3.333074.TGCTGTCT-GCATGTAC.fastq.gz	Gp0565088	1287183	PRJNA877967	SAMN30727832	Pond water SIP fraction microbial communities from Walnut Creek, CA, United States - JGIPond_E_60pct_20ng_4_1.7448	52434.3.333074.TGCTGTCT_GCATGTAC	2250	6414	615	0	0	5	0	0	681	1342	5989	956	665	2091941	3522824	982176	0	0	27739	0	0
single_fraction_assembly	52434.3.333074.TGGCAAGA-AAATCCGC.assembly.contigs.fasta	52434.3.333074.TGGCAAGA-AAATCCGC.fastq.gz	Gp0565036	1287131	PRJNA878050	SAMN30727988	Pond water SIP fraction microbial communities from Walnut Creek, CA, United States - JGIPond_E_60pct_10ng_4_1.6876	52434.3.333074.TGGCAAGA_AAATCCGC	281	6302	55	0	0	5	0	0	55	151	7023	1007	607	283619	2152638	142542	0	0	30193	0	0
single_fraction_assembly	52434.3.333074.TGGCGTAT-GTTTCCTG.assembly.contigs.fasta	52434.3.333074.TGGCGTAT-GTTTCCTG.fastq.gz	Gp0565029	1287124	PRJNA878043	SAMN30727886	Pond water SIP fraction microbial communities from Walnut Creek, CA, United States - JGIPond_E_60pct_10ng_4_1.7157	52434.3.333074.TGGCGTAT_GTTTCCTG	38043	194832	14033	395	100	1231	55	0	4979	15881	253632	2065	917	57365912	107945367	41257769	11784564	7505879	17419820	5884376	0.205428
single_fraction_assembly	52434.3.333074.TGGGTAAG-ACCTGTAG.assembly.contigs.fasta	52434.3.333074.TGGGTAAG-ACCTGTAG.fastq.gz	Gp0565055	1287150	PRJNA878069	SAMN30727820	Pond water SIP fraction microbial communities from Walnut Creek, CA, United States - JGIPond_E_60pct_20ng_2_1.7524	52434.3.333074.TGGGTAAG_ACCTGTAG	88	245	43	0	0	2	0	0	22	45	5406	1891	996	119006	169877	87456	0	0	10469	0	0
single_fraction_assembly	52434.3.333074.TGGGTTGT-CAAGGACA.assembly.contigs.fasta	52434.3.333074.TGGGTTGT-CAAGGACA.fastq.gz	Gp0564866	1286961	PRJNA878195	SAMN30728319	Pond water SIP fraction microbial communities from Walnut Creek, CA, United States - JGIPond_C_20pct_30ng_4_1.733	52434.3.333074.TGGGTTGT_CAAGGACA	14899	152139	4201	184	77	405	41	0	1295	5897	192565	2143	817	22072806	66027755	15033201	6804446	5205727	8312252	4050085	0.308273
single_fraction_assembly	52434.3.333074.TGTATCCC-ATTCGGAC.assembly.contigs.fasta	52434.3.333074.TGTATCCC-ATTCGGAC.fastq.gz	Gp0564862	1286957	PRJNA878191	SAMN30727838	Pond water SIP fraction microbial communities from Walnut Creek, CA, United States - JGIPond_C_20pct_30ng_3_1.6779	52434.3.333074.TGTATCCC_ATTCGGAC	1015	19029	94	0	0	5	0	0	322	643	9119	681	561	785248	6520495	215409	0	0	33232	0	0
single_fraction_assembly	52434.3.333074.TGTCCTTG-ACAACCCA.assembly.contigs.fasta	52434.3.333074.TGTCCTTG-ACAACCCA.fastq.gz	Gp0565050	1287145	PRJNA878064	SAMN30728250	Pond water SIP fraction microbial communities from Walnut Creek, CA, United States - JGIPond_E_60pct_20ng_1_1.693	52434.3.333074.TGTCCTTG_ACAACCCA	7876	48937	2095	7	0	51	0	0	2066	4468	17844	1006	656	7684690	21027601	3871789	93877	0	376478	0	0.0122161
single_fraction_assembly	52434.3.333074.TGTCGTTC-ACGATGCT.assembly.contigs.fasta	52434.3.333074.TGTCGTTC-ACGATGCT.fastq.gz	Gp0565061	1287156	PRJNA878075	SAMN30728327	Pond water SIP fraction microbial communities from Walnut Creek, CA, United States - JGIPond_E_60pct_20ng_2_1.7189	52434.3.333074.TGTCGTTC_ACGATGCT	10740	58675	3068	87	16	225	2	0	2059	5445	64497	1240	723	12489675	27968763	7366478	1650288	595649	2605727	121054	0.132132
single_fraction_assembly	52434.3.333074.TTACGGTG-CCGTTCAT.assembly.contigs.fasta	52434.3.333074.TTACGGTG-CCGTTCAT.fastq.gz	Gp0565074	1287169	PRJNA878088	SAMN30727848	Pond water SIP fraction microbial communities from Walnut Creek, CA, United States - JGIPond_E_60pct_20ng_3_1.734	52434.3.333074.TTACGGTG_CCGTTCAT	5540	17134	2285	1	0	31	0	0	1470	3021	11414	1316	822	6378958	10132945	4118897	11414	0	201936	0	0.00178932
single_fraction_assembly	52434.3.333074.TTAGACGC-CGTTCGTT.assembly.contigs.fasta	52434.3.333074.TTAGACGC-CGTTCGTT.fastq.gz	Gp0565098	1287193	PRJNA877977	SAMN30727895	Pond water SIP fraction microbial communities from Walnut Creek, CA, United States - JGIPond_E_60pct_20ng_4_1.6941	52434.3.333074.TTAGACGC_CGTTCGTT	729	9576	76	0	0	2	0	0	254	473	5443	674	564	540876	3366389	131347	0	0	10622	0	0
single_fraction_assembly	52434.3.333074.TTAGGACC-CTAGGATC.assembly.contigs.fasta	52434.3.333074.TTAGGACC-CTAGGATC.fastq.gz	Gp0565101	1287196	PRJNA877980	SAMN30727870	Pond water SIP fraction microbial communities from Walnut Creek, CA, United States - JGIPond_E_60pct_20ng_4_1.6817	52434.3.333074.TTAGGACC_CTAGGATC	67	742	25	0	0	0	0	0	22	40	2202	1090	733	65215	268030	36690	0	0	0	0	0
single_fraction_assembly	52434.3.333074.TTCAGAGC-CGTTGACA.assembly.contigs.fasta	52434.3.333074.TTCAGAGC-CGTTGACA.fastq.gz	Gp0565067	1287162	PRJNA878081	SAMN30728252	Pond water SIP fraction microbial communities from Walnut Creek, CA, United States - JGIPond_E_60pct_20ng_2_1.6882	52434.3.333074.TTCAGAGC_CGTTGACA	124	2759	28	0	0	0	0	0	41	78	2508	797	589	99808	902761	39080	0	0	0	0	0
single_fraction_assembly	52434.3.333074.TTCGACGA-AGTTGGTC.assembly.contigs.fasta	52434.3.333074.TTCGACGA-AGTTGGTC.fastq.gz	Gp0564867	1286962	PRJNA878196	SAMN30727840	Pond water SIP fraction microbial communities from Walnut Creek, CA, United States - JGIPond_C_20pct_30ng_4_1.7281	52434.3.333074.TTCGACGA_AGTTGGTC	15403	155980	3686	219	98	402	65	0	636	5390	370140	3192	820	24621992	69669441	16931611	10085111	8141876	11390580	6961564	0.409598
single_fraction_assembly	52434.3.333074.TTGACCGA-TAGCTAGC.assembly.contigs.fasta	52434.3.333074.TTGACCGA-TAGCTAGC.fastq.gz	Gp0564869	1286964	PRJNA878198	SAMN30727837	Pond water SIP fraction microbial communities from Walnut Creek, CA, United States - JGIPond_C_20pct_30ng_4_1.7184	52434.3.333074.TTGACCGA_TAGCTAGC	28505	183999	11024	324	149	866	85	0	2529	10398	531439	2717	1043	50029686	99601645	38162571	15439859	12899009	19085100	10638140	0.308614
single_fraction_assembly	52434.3.333074.TTGACGCA-TACAGCGT.assembly.contigs.fasta	52434.3.333074.TTGACGCA-TACAGCGT.fastq.gz	Gp0565057	1287152	PRJNA878071	SAMN30727851	Pond water SIP fraction microbial communities from Walnut Creek, CA, United States - JGIPond_E_60pct_20ng_2_1.741	52434.3.333074.TTGACGCA_TACAGCGT	1810	5979	943	107	66	192	41	0	41	193	328822	50718	4993	8445663	9769194	7849555	5748101	5144268	6330956	4236248	0.680598
single_fraction_assembly	52434.3.333074.TTTGCCTG-ATGCATGC.assembly.contigs.fasta	52434.3.333074.TTTGCCTG-ATGCATGC.fastq.gz	Gp0565044	1287139	PRJNA878058	SAMN30728151	Pond water SIP fraction microbial communities from Walnut Creek, CA, United States - JGIPond_E_60pct_20ng_1_1.7243	52434.3.333074.TTTGCCTG_ATGCATGC	10615	93238	2526	83	13	215	2	0	2072	5530	60707	1107	664	11510738	37833339	6232615	1504278	468361	2406192	115514	0.130685
single_fraction_assembly	52434.4.333260.AAAGCGAC-GGGAATGT.assembly.contigs.fasta	52434.4.333260.AAAGCGAC-GGGAATGT.fastq.gz	Gp0564826	1286921	PRJNA878432	SAMN30727875	Pond water SIP fraction microbial communities from Walnut Creek, CA, United States - JGIPond_B_20pct_30ng_1_1.6952	52434.4.333260.AAAGCGAC_GGGAATGT	20624	115608	5290	8	0	70	0	0	6059	12215	18143	936	659	19124138	50278222	8819453	104991	0	490678	0	0.00548997
single_fraction_assembly	52434.4.333260.AAAGGCGT-TCAACTCC.assembly.contigs.fasta	52434.4.333260.AAAGGCGT-TCAACTCC.fastq.gz	Gp0564747	1286842	PRJNA878351	SAMN30727888	Pond water SIP fraction microbial communities from Walnut Creek, CA, United States - JGIPond_B_20pct_10ng_4_1.6941	52434.4.333260.AAAGGCGT_TCAACTCC	6929	47796	964	0	0	6	0	0	2468	4484	9069	737	594	5305847	18709361	1381978	0	0	39145	0	0
single_fraction_assembly	52434.4.333260.AACAGGCA-GGTCTGTA.assembly.contigs.fasta	52434.4.333260.AACAGGCA-GGTCTGTA.fastq.gz	Gp0564769	1286864	PRJNA878373	SAMN30728012	Pond water SIP fraction microbial communities from Walnut Creek, CA, United States - JGIPond_B_20pct_20ng_2_1.7416	52434.4.333260.AACAGGCA_GGTCTGTA	842	26105	120	0	0	6	0	0	219	503	9191	737	564	715361	8647164	276625	0	0	41002	0	0
single_fraction_assembly	52434.4.333260.AACGATCC-GAAAGGTC.assembly.contigs.fasta	52434.4.333260.AACGATCC-GAAAGGTC.fastq.gz	Gp0564822	1286917	PRJNA878428	SAMN30727999	Pond water SIP fraction microbial communities from Walnut Creek, CA, United States - JGIPond_B_20pct_30ng_1_1.7135	52434.4.333260.AACGATCC_GAAAGGTC	24966	114475	11300	311	91	955	35	0	3246	10077	360789	2401	1097	43010967	71617688	33539323	9613567	6383587	13909445	4437161	0.223514
single_fraction_assembly	52434.4.333260.AACGTGTC-CAGTAGCT.assembly.contigs.fasta	52434.4.333260.AACGTGTC-CAGTAGCT.fastq.gz	Gp0564758	1286853	PRJNA878362	SAMN30728118	Pond water SIP fraction microbial communities from Walnut Creek, CA, United States - JGIPond_B_20pct_20ng_1_1.7135	52434.4.333260.AACGTGTC_CAGTAGCT	23201	118251	9951	358	105	954	41	0	2520	8844	327277	2661	1096	41027527	71562700	31929347	10921770	7190011	14987634	5008572	0.266206
single_fraction_assembly	52434.4.333260.AAGCTGGA-TCTGGCTT.assembly.contigs.fasta	52434.4.333260.AAGCTGGA-TCTGGCTT.fastq.gz	Gp0564757	1286852	PRJNA878361	SAMN30728070	Pond water SIP fraction microbial communities from Walnut Creek, CA, United States - JGIPond_B_20pct_20ng_1_1.7189	52434.4.333260.AAGCTGGA_TCTGGCTT	47924	426971	13623	337	141	880	88	0	5696	20860	534776	1677	776	65360953	187809356	42681455	16723303	13810650	20317706	11943335	0.255861
single_fraction_assembly	52434.4.333260.ACAACCAC-CCTGTGTT.assembly.contigs.fasta	52434.4.333260.ACAACCAC-CCTGTGTT.fastq.gz	Gp0564828	1286923	PRJNA878434	SAMN30728349	Pond water SIP fraction microbial communities from Walnut Creek, CA, United States - JGIPond_B_20pct_30ng_1_1.6855	52434.4.333260.ACAACCAC_CCTGTGTT	1201	21298	90	0	0	5	0	0	403	774	9149	658	557	896729	7299850	206733	0	0	33216	0	0
single_fraction_assembly	52434.4.333260.ACAGGATG-ACGTTACG.assembly.contigs.fasta	52434.4.333260.ACAGGATG-ACGTTACG.fastq.gz	Gp0564756	1286851	PRJNA878360	SAMN30728357	Pond water SIP fraction microbial communities from Walnut Creek, CA, United States - JGIPond_B_20pct_20ng_1_1.7243	52434.4.333260.ACAGGATG_ACGTTACG	6882	81020	2316	137	73	292	39	0	235	1757	361266	5997	1237	14578741	37916446	11555060	6563015	5611992	7600500	4396779	0.450177
single_fraction_assembly	52434.4.333260.ACCAAACC-ACGGTATC.assembly.contigs.fasta	52434.4.333260.ACCAAACC-ACGGTATC.fastq.gz	Gp0564657	1286752	PRJNA878257	SAMN30728006	Pond water SIP fraction microbial communities from Walnut Creek, CA, United States - JGIPond_A_00pct_50ng_1_1.7432	52434.4.333260.ACCAAACC_ACGGTATC	5745	73187	869	1	0	14	0	0	1823	3595	12041	749	582	4604015	26387468	1489629	12041	0	101614	0	0.00261533
single_fraction_assembly	52434.4.333260.ACCCATTC-TGCTTACC.assembly.contigs.fasta	52434.4.333260.ACCCATTC-TGCTTACC.fastq.gz	Gp0564669	1286764	PRJNA878269	SAMN30728228	Pond water SIP fraction microbial communities from Walnut Creek, CA, United States - JGIPond_A_00pct_50ng_1_1.6795	52434.4.333260.ACCCATTC_TGCTTACC	98	948	63	0	0	6	0	0	24	45	9148	2926	1950	202754	457449	177764	0	0	38377	0	0
single_fraction_assembly	52434.4.333260.ACGAATGG-AGCAACCT.assembly.contigs.fasta	52434.4.333260.ACGAATGG-AGCAACCT.fastq.gz	Gp0564721	1286816	PRJNA878325	SAMN30728061	Pond water SIP fraction microbial communities from Walnut Creek, CA, United States - JGIPond_A_20pct_10ng_3_1.7416	52434.4.333260.ACGAATGG_AGCAACCT	6076	53276	1007	0	0	7	0	0	2058	3848	9131	777	603	4853812	20186337	1512033	0	0	44420	0	0
single_fraction_assembly	52434.4.333260.ACGCACAT-TGTAGAGG.assembly.contigs.fasta	52434.4.333260.ACGCACAT-TGTAGAGG.fastq.gz	Gp0564735	1286830	PRJNA878339	SAMN30728177	Pond water SIP fraction microbial communities from Walnut Creek, CA, United States - JGIPond_A_20pct_10ng_4_1.7518	52434.4.333260.ACGCACAT_TGTAGAGG	396	12147	68	0	0	5	0	0	78	217	9078	876	586	381807	4092287	182323	0	0	33274	0	0
single_fraction_assembly	52434.4.333260.ACGCGAAA-TCACATGG.assembly.contigs.fasta	52434.4.333260.ACGCGAAA-TCACATGG.fastq.gz	Gp0564732	1286827	PRJNA878336	SAMN30728258	Pond water SIP fraction microbial communities from Walnut Creek, CA, United States - JGIPond_A_20pct_10ng_3_1.6876	52434.4.333260.ACGCGAAA_TCACATGG	1119	14360	108	0	0	5	0	0	350	704	9084	687	572	882136	5171419	247037	0	0	33426	0	0
single_fraction_assembly	52434.4.333260.ACGCGTAT-ATAGCAGG.assembly.contigs.fasta	52434.4.333260.ACGCGTAT-ATAGCAGG.fastq.gz	Gp0564702	1286797	PRJNA878306	SAMN30727869	Pond water SIP fraction microbial communities from Walnut Creek, CA, United States - JGIPond_A_00pct_50ng_3_1.6779	52434.4.333260.ACGCGTAT_ATAGCAGG	204	4535	69	0	0	5	0	0	38	89	9076	2259	753	267055	1626481	183566	0	0	33889	0	0
single_fraction_assembly	52434.4.333260.ACGGCATT-GGGTCATT.assembly.contigs.fasta	52434.4.333260.ACGGCATT-GGGTCATT.fastq.gz	Gp0564815	1286910	PRJNA878421	SAMN30728272	Pond water SIP fraction microbial communities from Walnut Creek, CA, United States - JGIPond_B_20pct_30ng_1_1.7475	52434.4.333260.ACGGCATT_GGGTCATT	217	6387	66	0	0	5	0	0	40	104	9069	1791	698	259731	2174362	164743	0	0	33598	0	0
single_fraction_assembly	52434.4.333260.ACGTTGCA-ACATCCTC.assembly.contigs.fasta	52434.4.333260.ACGTTGCA-ACATCCTC.fastq.gz	Gp0564697	1286792	PRJNA878301	SAMN30727855	Pond water SIP fraction microbial communities from Walnut Creek, CA, United States - JGIPond_A_00pct_50ng_3_1.7017	52434.4.333260.ACGTTGCA_ACATCCTC	24213	104621	9153	113	20	508	1	0	4957	12000	71037	1500	822	30588721	57162223	20372742	2030904	700338	4603207	71037	0.0663939
single_fraction_assembly	52434.4.333260.AGAGATCG-CAGCTTGA.assembly.contigs.fasta	52434.4.333260.AGAGATCG-CAGCTTGA.fastq.gz	Gp0564698	1286793	PRJNA878302	SAMN30728265	Pond water SIP fraction microbial communities from Walnut Creek, CA, United States - JGIPond_A_00pct_50ng_3_1.6973	52434.4.333260.AGAGATCG_CAGCTTGA	7975	32100	2002	7	0	24	0	0	2409	4768	19274	924	663	7321362	15564149	3270679	101921	0	208865	0	0.013921
single_fraction_assembly	52434.4.333260.AGAGGACT-AAGGGAGA.assembly.contigs.fasta	52434.4.333260.AGAGGACT-AAGGGAGA.fastq.gz	Gp0564818	1286913	PRJNA878424	SAMN30728171	Pond water SIP fraction microbial communities from Walnut Creek, CA, United States - JGIPond_B_20pct_30ng_1_1.733	52434.4.333260.AGAGGACT_AAGGGAGA	13649	139064	3888	158	63	323	19	0	1737	6023	141066	1663	768	18301385	58554169	11866401	4408824	2973301	5506473	1468471	0.240901
single_fraction_assembly	52434.4.333260.AGAGTACG-CATGTTGG.assembly.contigs.fasta	52434.4.333260.AGAGTACG-CATGTTGG.fastq.gz	Gp0564722	1286817	PRJNA878326	SAMN30728153	Pond water SIP fraction microbial communities from Walnut Creek, CA, United States - JGIPond_A_20pct_10ng_3_1.7373	52434.4.333260.AGAGTACG_CATGTTGG	23236	179228	6241	291	80	663	24	0	3066	10531	139399	1557	744	30144719	81102188	18941807	6502948	3305769	9094748	1458050	0.215724
single_fraction_assembly	52434.4.333260.AGCATACC-TAGCAACC.assembly.contigs.fasta	52434.4.333260.AGCATACC-TAGCAACC.fastq.gz	Gp0564734	1286829	PRJNA878338	SAMN30727961	Pond water SIP fraction microbial communities from Walnut Creek, CA, United States - JGIPond_A_20pct_10ng_3_1.679	52434.4.333260.AGCATACC_TAGCAACC	2297	22923	192	0	0	5	0	0	821	1507	9233	666	566	1677631	8454618	347789	0	0	33526	0	0
single_fraction_assembly	52434.4.333260.AGCGATTC-CTAAACGC.assembly.contigs.fasta	52434.4.333260.AGCGATTC-CTAAACGC.fastq.gz	Gp0564701	1286796	PRJNA878305	SAMN30727856	Pond water SIP fraction microbial communities from Walnut Creek, CA, United States - JGIPond_A_00pct_50ng_3_1.6828	52434.4.333260.AGCGATTC_CTAAACGC	2692	22579	283	0	0	5	0	0	942	1746	9119	693	572	2007935	8608470	468244	0	0	33601	0	0
single_fraction_assembly	52434.4.333260.AGGGACTA-ACGCGTAT.assembly.contigs.fasta	52434.4.333260.AGGGACTA-ACGCGTAT.fastq.gz	Gp0564723	1286818	PRJNA878327	SAMN30728120	Pond water SIP fraction microbial communities from Walnut Creek, CA, United States - JGIPond_A_20pct_10ng_3_1.7313	52434.4.333260.AGGGACTA_ACGCGTAT	14721	88631	4909	216	26	637	0	0	1964	6343	48228	1995	850	21090663	44962647	14501710	3554198	803993	6522440	0	0.16852
single_fraction_assembly	52434.4.333260.ATCAGCAC-AGGGATGT.assembly.contigs.fasta	52434.4.333260.ATCAGCAC-AGGGATGT.fastq.gz	Gp0564684	1286779	PRJNA878284	SAMN30728071	Pond water SIP fraction microbial communities from Walnut Creek, CA, United States - JGIPond_A_00pct_50ng_2_1.6855	52434.4.333260.ATCAGCAC_AGGGATGT	169	3388	67	0	0	5	0	0	32	73	9176	2546	891	242425	1226895	176525	0	0	33243	0	0
single_fraction_assembly	52434.4.333260.ATGCAACC-GCATGTGT.assembly.contigs.fasta	52434.4.333260.ATGCAACC-GCATGTGT.fastq.gz	Gp0564771	1286866	PRJNA878375	SAMN30727853	Pond water SIP fraction microbial communities from Walnut Creek, CA, United States - JGIPond_B_20pct_20ng_2_1.7303	52434.4.333260.ATGCAACC_GCATGTGT	20683	208087	5417	125	33	407	3	0	3837	10474	54459	1247	688	23470544	84072216	13487522	2517121	1178349	4416492	158673	0.107246
single_fraction_assembly	52434.4.333260.ATGCCCTT-GCTAAGCT.assembly.contigs.fasta	52434.4.333260.ATGCCCTT-GCTAAGCT.fastq.gz	Gp0564725	1286820	PRJNA878329	SAMN30728117	Pond water SIP fraction microbial communities from Walnut Creek, CA, United States - JGIPond_A_20pct_10ng_3_1.7211	52434.4.333260.ATGCCCTT_GCTAAGCT	27409	150191	11403	464	177	1166	82	0	2161	9236	360789	3342	1177	52880665	92506026	42005201	17635370	13394481	22390112	10045406	0.333494
single_fraction_assembly	52434.4.333260.ATGCTTCC-TTCGCAGA.assembly.contigs.fasta	52434.4.333260.ATGCTTCC-TTCGCAGA.fastq.gz	Gp0564742	1286837	PRJNA878346	SAMN30727864	Pond water SIP fraction microbial communities from Walnut Creek, CA, United States - JGIPond_A_20pct_10ng_4_1.7157	52434.4.333260.ATGCTTCC_TTCGCAGA	29629	142832	12200	367	126	1057	74	0	2711	10785	523685	2794	1099	53414103	90183677	41544084	16045246	12573693	20727236	10723334	0.300393
single_fraction_assembly	52434.4.333260.ATGGGTCT-TATCTGGG.assembly.contigs.fasta	52434.4.333260.ATGGGTCT-TATCTGGG.fastq.gz	Gp0564823	1286918	PRJNA878429	SAMN30727995	Pond water SIP fraction microbial communities from Walnut Creek, CA, United States - JGIPond_B_20pct_30ng_1_1.7092	52434.4.333260.ATGGGTCT_TATCTGGG	21478	92531	8799	421	89	940	14	0	2712	8745	95863	2291	1005	35043838	58074515	26337995	8303541	3391182	11862191	870490	0.236947
single_fraction_assembly	52434.4.333260.ATGTGCAC-AGGTGAGT.assembly.contigs.fasta	52434.4.333260.ATGTGCAC-AGGTGAGT.fastq.gz	Gp0564738	1286833	PRJNA878342	SAMN30728162	Pond water SIP fraction microbial communities from Walnut Creek, CA, United States - JGIPond_A_20pct_10ng_4_1.7373	52434.4.333260.ATGTGCAC_AGGTGAGT	30962	240044	8373	340	90	802	11	0	4577	14497	63643	1461	727	38699678	107306453	23864763	7167048	3237496	10392148	627764	0.185197
single_fraction_assembly	52434.4.333260.ATTGAGGG-CTACCATC.assembly.contigs.fasta	52434.4.333260.ATTGAGGG-CTACCATC.fastq.gz	Gp0564670	1286765	PRJNA878270	SAMN30728043	Pond water SIP fraction microbial communities from Walnut Creek, CA, United States - JGIPond_A_00pct_50ng_1_1.6747	52434.4.333260.ATTGAGGG_CTACCATC	146	2009	71	0	0	5	0	0	31	62	9170	2783	1317	238944	819809	190735	0	0	33339	0	0
single_fraction_assembly	52434.4.333260.ATTGCAGC-AGGGATAC.assembly.contigs.fasta	52434.4.333260.ATTGCAGC-AGGGATAC.fastq.gz	Gp0564673	1286768	PRJNA878273	SAMN30727746	Pond water SIP fraction microbial communities from Walnut Creek, CA, United States - JGIPond_A_00pct_50ng_2_1.7459	52434.4.333260.ATTGCAGC_AGGGATAC	458	14582	108	0	0	5	0	0	88	238	9142	1359	633	485742	4802424	265689	0	0	33439	0	0
single_fraction_assembly	52434.4.333260.ATTGGTGC-TGGCGATT.assembly.contigs.fasta	52434.4.333260.ATTGGTGC-TGGCGATT.fastq.gz	Gp0564724	1286819	PRJNA878328	SAMN30727815	Pond water SIP fraction microbial communities from Walnut Creek, CA, United States - JGIPond_A_20pct_10ng_3_1.7254	52434.4.333260.ATTGGTGC_TGGCGATT	13983	57907	4507	105	6	289	0	0	2992	7271	48003	1248	756	16266249	30780942	9815878	1561299	191858	2805671	0	0.095984
single_fraction_assembly	52434.4.333260.CAAGCCAT-TGAGTGTC.assembly.contigs.fasta	52434.4.333260.CAAGCCAT-TGAGTGTC.fastq.gz	Gp0564692	1286787	PRJNA878292	SAMN30728132	Pond water SIP fraction microbial communities from Walnut Creek, CA, United States - JGIPond_A_00pct_50ng_3_1.7265	52434.4.333260.CAAGCCAT_TGAGTGTC	18470	109976	6136	199	32	521	1	0	3089	8696	50870	1561	800	24068322	53672983	15769274	3466287	1066832	5669832	50870	0.144019
single_fraction_assembly	52434.4.333260.CACTCAGA-TGAACGAG.assembly.contigs.fasta	52434.4.333260.CACTCAGA-TGAACGAG.fastq.gz	Gp0564665	1286760	PRJNA878265	SAMN30727987	Pond water SIP fraction microbial communities from Walnut Creek, CA, United States - JGIPond_A_00pct_50ng_1_1.7011	52434.4.333260.CACTCAGA_TGAACGAG	13916	72954	4032	27	7	111	1	0	3515	7734	53733	1078	696	14359777	33840659	7717369	542978	251954	1084760	53733	0.0378124
single_fraction_assembly	52434.4.333260.CAGTAGCT-CTGGGATT.assembly.contigs.fasta	52434.4.333260.CAGTAGCT-CTGGGATT.fastq.gz	Gp0564759	1286854	PRJNA878363	SAMN30727892	Pond water SIP fraction microbial communities from Walnut Creek, CA, United States - JGIPond_B_20pct_20ng_1_1.7081	52434.4.333260.CAGTAGCT_CTGGGATT	39295	229132	15381	454	118	1405	56	0	3929	14626	930855	2660	1040	67787988	129206149	51611126	18541433	13748773	25021412	11638832	0.273521
single_fraction_assembly	52434.4.333260.CATGAGCT-AACGTGTC.assembly.contigs.fasta	52434.4.333260.CATGAGCT-AACGTGTC.fastq.gz	Gp0564674	1286769	PRJNA878274	SAMN30728244	Pond water SIP fraction microbial communities from Walnut Creek, CA, United States - JGIPond_A_00pct_50ng_2_1.7416	52434.4.333260.CATGAGCT_AACGTGTC	36944	247873	8199	85	4	375	0	0	9672	21273	40910	927	642	35136847	104429549	16152657	1300313	130667	3242717	0	0.0370071
single_fraction_assembly	52434.4.333260.CATGGACT-TCATGCAG.assembly.contigs.fasta	52434.4.333260.CATGGACT-TCATGCAG.fastq.gz	Gp0564777	1286872	PRJNA878382	SAMN30728016	Pond water SIP fraction microbial communities from Walnut Creek, CA, United States - JGIPond_B_20pct_20ng_2_1.699	52434.4.333260.CATGGACT_TCATGCAG	10203	63297	2683	9	1	54	0	0	2871	5945	29227	970	661	9683148	26981855	4656375	158693	29227	453484	0	0.0163886
single_fraction_assembly	52434.4.333260.CCAAAGCT-ACAAGACG.assembly.contigs.fasta	52434.4.333260.CCAAAGCT-ACAAGACG.fastq.gz	Gp0564835	1286930	PRJNA878441	SAMN30727817	Pond water SIP fraction microbial communities from Walnut Creek, CA, United States - JGIPond_B_20pct_30ng_2_1.727	52434.4.333260.CCAAAGCT_ACAAGACG	13236	152027	3069	206	107	373	61	0	465	4358	452752	4099	835	21849211	66458123	15212549	9345511	7898747	10511101	6239085	0.427728
single_fraction_assembly	52434.4.333260.CCACATAG-TTCCTGTG.assembly.contigs.fasta	52434.4.333260.CCACATAG-TTCCTGTG.fastq.gz	Gp0564700	1286795	PRJNA878304	SAMN30728359	Pond water SIP fraction microbial communities from Walnut Creek, CA, United States - JGIPond_A_00pct_50ng_3_1.6876	52434.4.333260.CCACATAG_TTCCTGTG	1985	18379	206	0	0	5	0	0	690	1284	9518	700	579	1500246	6877875	359578	0	0	33753	0	0
single_fraction_assembly	52434.4.333260.CCAGTAAC-ATGACAGG.assembly.contigs.fasta	52434.4.333260.CCAGTAAC-ATGACAGG.fastq.gz	Gp0564830	1286925	PRJNA878436	SAMN30728352	Pond water SIP fraction microbial communities from Walnut Creek, CA, United States - JGIPond_B_20pct_30ng_1_1.6768	52434.4.333260.CCAGTAAC_ATGACAGG	597	12984	85	0	0	5	0	0	146	351	9600	738	564	518029	4466992	208677	0	0	33767	0	0
single_fraction_assembly	52434.4.333260.CCATGGAT-GAGATCGA.assembly.contigs.fasta	52434.4.333260.CCATGGAT-GAGATCGA.fastq.gz	Gp0564772	1286867	PRJNA878377	SAMN30728178	Pond water SIP fraction microbial communities from Walnut Creek, CA, United States - JGIPond_B_20pct_20ng_2_1.7243	52434.4.333260.CCATGGAT_GAGATCGA	7272	84304	2453	144	74	321	44	0	286	1926	257930	5405	1202	15038203	39389130	11855723	6514100	5377173	7705121	4309611	0.43317
single_fraction_assembly	52434.4.333260.CCCATACT-TGGTGTGT.assembly.contigs.fasta	52434.4.333260.CCCATACT-TGGTGTGT.fastq.gz	Gp0564727	1286822	PRJNA878331	SAMN30727935	Pond water SIP fraction microbial communities from Walnut Creek, CA, United States - JGIPond_A_20pct_10ng_3_1.7125	52434.4.333260.CCCATACT_TGGTGTGT	37996	189194	16066	433	95	1299	51	0	4076	14387	1083208	2587	1089	66754309	115746992	51815891	17984008	13163664	23826162	11646601	0.269406
single_fraction_assembly	52434.4.333260.CCCATTGT-CTTCGTTG.assembly.contigs.fasta	52434.4.333260.CCCATTGT-CTTCGTTG.fastq.gz	Gp0564737	1286832	PRJNA878341	SAMN30727963	Pond water SIP fraction microbial communities from Walnut Creek, CA, United States - JGIPond_A_20pct_10ng_4_1.7421	52434.4.333260.CCCATTGT_CTTCGTTG	6897	61647	1134	0	0	6	0	0	2361	4389	9119	767	602	5466503	23156459	1669501	0	0	39576	0	0
single_fraction_assembly	52434.4.333260.CCCCATTA-AGACTAGG.assembly.contigs.fasta	52434.4.333260.CCCCATTA-AGACTAGG.fastq.gz	Gp0564679	1286774	PRJNA878279	SAMN30727994	Pond water SIP fraction microbial communities from Walnut Creek, CA, United States - JGIPond_A_00pct_50ng_2_1.7119	52434.4.333260.CCCCATTA_AGACTAGG	38381	187078	15621	552	121	1582	47	0	3621	13798	1091168	2884	1106	69295048	117779407	53886934	20190818	13943010	27090053	11459048	0.291375
single_fraction_assembly	52434.4.333260.CCCGTTAT-ATAGGTGG.assembly.contigs.fasta	52434.4.333260.CCCGTTAT-ATAGGTGG.fastq.gz	Gp0564688	1286783	PRJNA878288	SAMN30728010	Pond water SIP fraction microbial communities from Walnut Creek, CA, United States - JGIPond_A_00pct_50ng_3_1.747	52434.4.333260.CCCGTTAT_ATAGGTGG	8260	97115	1282	0	0	13	0	0	2722	5218	9583	746	586	6530260	35328999	2040413	0	0	81181	0	0
single_fraction_assembly	52434.4.333260.CCCTGTAT-CGTTATCC.assembly.contigs.fasta	52434.4.333260.CCCTGTAT-CGTTATCC.fastq.gz	Gp0564762	1286857	PRJNA878366	SAMN30728009	Pond water SIP fraction microbial communities from Walnut Creek, CA, United States - JGIPond_B_20pct_20ng_1_1.6941	52434.4.333260.CCCTGTAT_CGTTATCC	5650	44648	1368	3	0	23	0	0	1615	3335	13508	920	642	5195612	17694792	2361556	37381	0	154363	0	0.00719472
single_fraction_assembly	52434.4.333260.CCTACTAC-GAAAGGCT.assembly.contigs.fasta	52434.4.333260.CCTACTAC-GAAAGGCT.fastq.gz	Gp0564774	1286869	PRJNA878379	SAMN30728017	Pond water SIP fraction microbial communities from Walnut Creek, CA, United States - JGIPond_B_20pct_20ng_2_1.7135	52434.4.333260.CCTACTAC_GAAAGGCT	21769	103775	9397	307	100	833	41	0	2545	8471	251893	2553	1086	37814897	64292346	29325692	9458541	6452783	13004891	4428633	0.250127
single_fraction_assembly	52434.4.333260.CCTCTCAA-CTAATCGG.assembly.contigs.fasta	52434.4.333260.CCTCTCAA-CTAATCGG.fastq.gz	Gp0564664	1286759	PRJNA878264	SAMN30728020	Pond water SIP fraction microbial communities from Walnut Creek, CA, United States - JGIPond_A_00pct_50ng_1_1.706	52434.4.333260.CCTCTCAA_CTAATCGG	39036	199649	13796	404	116	1189	55	0	4659	16021	743006	2090	900	59283295	112216778	42353736	13748323	9547118	19103020	7431126	0.231909
single_fraction_assembly	52434.4.333260.CCTTTCCT-TGAGTCAC.assembly.contigs.fasta	52434.4.333260.CCTTTCCT-TGAGTCAC.fastq.gz	Gp0564753	1286848	PRJNA878357	SAMN30728334	Pond water SIP fraction microbial communities from Walnut Creek, CA, United States - JGIPond_B_20pct_20ng_1_1.741	52434.4.333260.CCTTTCCT_TGAGTCAC	179	6999	68	0	0	5	0	0	33	78	9067	2254	762	242968	2331751	174026	0	0	33718	0	0
single_fraction_assembly	52434.4.333260.CGAACATC-ATACGAGG.assembly.contigs.fasta	52434.4.333260.CGAACATC-ATACGAGG.fastq.gz	Gp0564663	1286758	PRJNA878263	SAMN30727976	Pond water SIP fraction microbial communities from Walnut Creek, CA, United States - JGIPond_A_00pct_50ng_1_1.7108	52434.4.333260.CGAACATC_ATACGAGG	32456	152231	13381	333	101	1085	52	0	3118	11883	1091918	2724	1095	58013751	97146657	45077483	16789122	13367920	21802830	11703697	0.289399
single_fraction_assembly	52434.4.333260.CGGAAAGT-TACTGGCA.assembly.contigs.fasta	52434.4.333260.CGGAAAGT-TACTGGCA.fastq.gz	Gp0564779	1286874	PRJNA878384	SAMN30728332	Pond water SIP fraction microbial communities from Walnut Creek, CA, United States - JGIPond_B_20pct_20ng_2_1.6887	52434.4.333260.CGGAAAGT_TACTGGCA	119	3527	50	0	0	5	0	0	23	50	9093	2392	1010	174018	1211265	130900	0	0	33123	0	0
single_fraction_assembly	52434.4.333260.CGGAACAA-CCACTAAG.assembly.contigs.fasta	52434.4.333260.CGGAACAA-CCACTAAG.fastq.gz	Gp0564829	1286924	PRJNA878435	SAMN30728156	Pond water SIP fraction microbial communities from Walnut Creek, CA, United States - JGIPond_B_20pct_30ng_1_1.6812	52434.4.333260.CGGAACAA_CCACTAAG	1043	18512	96	0	0	5	0	0	328	661	9088	673	559	806822	6406315	224107	0	0	33298	0	0
single_fraction_assembly	52434.4.333260.CTAAGAGG-GTTACGAC.assembly.contigs.fasta	52434.4.333260.CTAAGAGG-GTTACGAC.fastq.gz	Gp0564765	1286860	PRJNA878369	SAMN30728262	Pond water SIP fraction microbial communities from Walnut Creek, CA, United States - JGIPond_B_20pct_20ng_1_1.679	52434.4.333260.CTAAGAGG_GTTACGAC	199	4354	74	0	0	5	0	0	38	88	9117	2179	803	266093	1554559	187535	0	0	33173	0	0
single_fraction_assembly	52434.4.333260.CTACTACC-CCGATTGA.assembly.contigs.fasta	52434.4.333260.CTACTACC-CCGATTGA.fastq.gz	Gp0564781	1286876	PRJNA878386	SAMN30727846	Pond water SIP fraction microbial communities from Walnut Creek, CA, United States - JGIPond_B_20pct_20ng_2_1.6785	52434.4.333260.CTACTACC_CCGATTGA	113	1336	57	0	0	5	0	0	23	48	9573	2830	1346	192111	569076	154390	0	0	33676	0	0
single_fraction_assembly	52434.4.333260.CTCAGAGT-CGTGTTTC.assembly.contigs.fasta	52434.4.333260.CTCAGAGT-CGTGTTTC.fastq.gz	Gp0564656	1286751	PRJNA878256	SAMN30728073	Pond water SIP fraction microbial communities from Walnut Creek, CA, United States - JGIPond_A_00pct_50ng_1_1.7481	52434.4.333260.CTCAGAGT_CGTGTTTC	211	4304	90	0	0	5	0	0	43	91	9569	2454	978	313955	1575429	234775	0	0	33887	0	0
single_fraction_assembly	52434.4.333260.CTCGGAAT-GCTCAAGT.assembly.contigs.fasta	52434.4.333260.CTCGGAAT-GCTCAAGT.fastq.gz	Gp0564675	1286770	PRJNA878275	SAMN30727975	Pond water SIP fraction microbial communities from Walnut Creek, CA, United States - JGIPond_A_00pct_50ng_2_1.7357	52434.4.333260.CTCGGAAT_GCTCAAGT	153955	1150505	31562	704	134	2234	29	0	33164	84175	307146	974	632	154860823	488163557	75850405	14705909	6313227	25042456	2891365	0.0949621
single_fraction_assembly	52434.4.333260.CTGAAACC-GGCATGAA.assembly.contigs.fasta	52434.4.333260.CTGAAACC-GGCATGAA.fastq.gz	Gp0564820	1286915	PRJNA878426	SAMN30728007	Pond water SIP fraction microbial communities from Walnut Creek, CA, United States - JGIPond_B_20pct_30ng_1_1.7232	52434.4.333260.CTGAAACC_GGCATGAA	6430	60844	1849	178	113	250	61	0	95	1093	384731	32334	1404	15793609	32894987	12729081	9445240	8427168	9947420	6519727	0.598042
single_fraction_assembly	52434.4.333260.CTGCTTCA-GTTGAGAG.assembly.contigs.fasta	52434.4.333260.CTGCTTCA-GTTGAGAG.fastq.gz	Gp0564736	1286831	PRJNA878340	SAMN30727883	Pond water SIP fraction microbial communities from Walnut Creek, CA, United States - JGIPond_A_20pct_10ng_4_1.747	52434.4.333260.CTGCTTCA_GTTGAGAG	5334	55110	798	0	0	5	0	0	1847	3419	9222	748	590	4137182	20186026	1176001	0	0	33541	0	0
single_fraction_assembly	52434.4.333260.CTGGTCAA-ACCATAGG.assembly.contigs.fasta	52434.4.333260.CTGGTCAA-ACCATAGG.fastq.gz	Gp0564833	1286928	PRJNA878439	SAMN30727884	Pond water SIP fraction microbial communities from Walnut Creek, CA, United States - JGIPond_B_20pct_30ng_2_1.7373	52434.4.333260.CTGGTCAA_ACCATAGG	10005	99638	2883	73	7	258	0	0	1806	4940	36488	1376	730	11942566	40625334	7222705	1177260	224149	2394746	0	0.0985768
single_fraction_assembly	52434.4.333260.CTTGCCTA-GGCTCTAA.assembly.contigs.fasta	52434.4.333260.CTTGCCTA-GGCTCTAA.fastq.gz	Gp0564740	1286835	PRJNA878344	SAMN30728354	Pond water SIP fraction microbial communities from Walnut Creek, CA, United States - JGIPond_A_20pct_10ng_4_1.7243	52434.4.333260.CTTGCCTA_GGCTCTAA	28214	185776	9515	454	161	1057	66	0	2407	10501	360761	2622	933	46270641	97466681	33752093	14252011	9805171	18425548	6493328	0.308014
single_fraction_assembly	52434.4.333260.GAAAGCTG-TTCGTCTG.assembly.contigs.fasta	52434.4.333260.GAAAGCTG-TTCGTCTG.fastq.gz	Gp0564728	1286823	PRJNA878332	SAMN30728068	Pond water SIP fraction microbial communities from Walnut Creek, CA, United States - JGIPond_A_20pct_10ng_3_1.7081	52434.4.333260.GAAAGCTG_TTCGTCTG	32036	148492	12900	219	80	879	44	0	3367	12338	1433857	2437	1034	54415460	92352814	41383059	14586719	12687942	18950932	11373760	0.268062
single_fraction_assembly	52434.4.333260.GACCAACT-TCGTCGAA.assembly.contigs.fasta	52434.4.333260.GACCAACT-TCGTCGAA.fastq.gz	Gp0564683	1286778	PRJNA878283	SAMN30727972	Pond water SIP fraction microbial communities from Walnut Creek, CA, United States - JGIPond_A_00pct_50ng_2_1.6909	52434.4.333260.GACCAACT_TCGTCGAA	4724	37145	958	2	0	13	0	0	1444	2878	13354	840	612	4056414	14632463	1585162	26567	0	94798	0	0.00654938
single_fraction_assembly	52434.4.333260.GACTGGTT-TGAACGTC.assembly.contigs.fasta	52434.4.333260.GACTGGTT-TGAACGTC.fastq.gz	Gp0564695	1286790	PRJNA878295	SAMN30727866	Pond water SIP fraction microbial communities from Walnut Creek, CA, United States - JGIPond_A_00pct_50ng_3_1.7103	52434.4.333260.GACTGGTT_TGAACGTC	19774	78129	8031	216	108	554	74	0	1478	6918	617033	2932	1114	36867364	56056834	28821514	12775457	11147507	14997991	9936345	0.346525
single_fraction_assembly	52434.4.333260.GAGAATGC-AGGGGATT.assembly.contigs.fasta	52434.4.333260.GAGAATGC-AGGGGATT.fastq.gz	Gp0564752	1286847	PRJNA878356	SAMN30728165	Pond water SIP fraction microbial communities from Walnut Creek, CA, United States - JGIPond_B_20pct_20ng_1_1.7459	52434.4.333260.GAGAATGC_AGGGGATT	110	766	58	0	0	5	0	0	23	48	9105	2681	1323	182259	384179	148585	0	0	33565	0	0
single_fraction_assembly	52434.4.333260.GAGGAAGA-GAACATGG.assembly.contigs.fasta	52434.4.333260.GAGGAAGA-GAACATGG.fastq.gz	Gp0564666	1286761	PRJNA878266	SAMN30728181	Pond water SIP fraction microbial communities from Walnut Creek, CA, United States - JGIPond_A_00pct_50ng_1_1.6963	52434.4.333260.GAGGAAGA_GAACATGG	4253	29592	1027	1	0	20	0	0	1212	2503	15296	924	651	3957718	12186563	1802255	15296	0	147637	0	0.00386485
single_fraction_assembly	52434.4.333260.GAGTAACG-TTGTCGAG.assembly.contigs.fasta	52434.4.333260.GAGTAACG-TTGTCGAG.fastq.gz	Gp0564819	1286914	PRJNA878425	SAMN30728276	Pond water SIP fraction microbial communities from Walnut Creek, CA, United States - JGIPond_B_20pct_30ng_1_1.7281	52434.4.333260.GAGTAACG_TTGTCGAG	19278	196170	4781	252	118	441	58	0	1244	7369	386188	2238	790	28844431	85209779	19349123	10594567	8442871	11893346	6301758	0.3673
single_fraction_assembly	52434.4.333260.GATCCGAT-CTGATCTC.assembly.contigs.fasta	52434.4.333260.GATCCGAT-CTGATCTC.fastq.gz	Gp0564680	1286775	PRJNA878280	SAMN30728166	Pond water SIP fraction microbial communities from Walnut Creek, CA, United States - JGIPond_A_00pct_50ng_2_1.7071	52434.4.333260.GATCCGAT_CTGATCTC	43798	221219	16034	452	131	1394	45	0	4765	17339	1279118	2269	945	69842711	128120174	51114681	17913961	13237951	24223863	10329574	0.25649
single_fraction_assembly	52434.4.333260.GATCTCTC-TTGTGGTG.assembly.contigs.fasta	52434.4.333260.GATCTCTC-TTGTGGTG.fastq.gz	Gp0564760	1286855	PRJNA878364	SAMN30727766	Pond water SIP fraction microbial communities from Walnut Creek, CA, United States - JGIPond_B_20pct_20ng_1_1.7027	52434.4.333260.GATCTCTC_TTGTGGTG	56669	351522	18901	539	151	1484	54	0	6985	23894	1277273	1936	856	82631858	178749200	57370816	19129699	13373870	25514613	10072312	0.231505
single_fraction_assembly	52434.4.333260.GATGAGCA-ACAGAACG.assembly.contigs.fasta	52434.4.333260.GATGAGCA-ACAGAACG.fastq.gz	Gp0564731	1286826	PRJNA878335	SAMN30728067	Pond water SIP fraction microbial communities from Walnut Creek, CA, United States - JGIPond_A_20pct_10ng_3_1.6936	52434.4.333260.GATGAGCA_ACAGAACG	4535	30825	551	0	0	5	0	0	1621	2944	9191	723	584	3424648	12154506	820471	0	0	33316	0	0
single_fraction_assembly	52434.4.333260.GATTGCGT-GCAATTCC.assembly.contigs.fasta	52434.4.333260.GATTGCGT-GCAATTCC.fastq.gz	Gp0564831	1286926	PRJNA878437	SAMN30728274	Pond water SIP fraction microbial communities from Walnut Creek, CA, United States - JGIPond_B_20pct_30ng_2_1.7475	52434.4.333260.GATTGCGT_GCAATTCC	122	2742	42	0	0	1	0	0	28	62	5960	1446	728	140315	950801	89221	0	0	5960	0	0
single_fraction_assembly	52434.4.333260.GCAGTGAA-ACATTCGG.assembly.contigs.fasta	52434.4.333260.GCAGTGAA-ACATTCGG.fastq.gz	Gp0564748	1286843	PRJNA878352	SAMN30727857	Pond water SIP fraction microbial communities from Walnut Creek, CA, United States - JGIPond_B_20pct_10ng_4_1.6898	52434.4.333260.GCAGTGAA_ACATTCGG	2544	29655	218	0	0	5	0	0	925	1675	9520	676	570	1851240	10639650	368761	0	0	33647	0	0
single_fraction_assembly	52434.4.333260.GCCAAATC-GGAGTTGA.assembly.contigs.fasta	52434.4.333260.GCCAAATC-GGAGTTGA.fastq.gz	Gp0564739	1286834	PRJNA878343	SAMN30728259	Pond water SIP fraction microbial communities from Walnut Creek, CA, United States - JGIPond_A_20pct_10ng_4_1.7308	52434.4.333260.GCCAAATC_GGAGTTGA	44542	342471	12319	335	173	829	96	0	5508	19695	334262	1619	763	59468979	157049172	38219707	14826831	12399342	18057237	9679119	0.24932
single_fraction_assembly	52434.4.333260.GCCATGAT-TGGGTCTA.assembly.contigs.fasta	52434.4.333260.GCCATGAT-TGGGTCTA.fastq.gz	Gp0564780	1286875	PRJNA878385	SAMN30728128	Pond water SIP fraction microbial communities from Walnut Creek, CA, United States - JGIPond_B_20pct_20ng_2_1.6833	52434.4.333260.GCCATGAT_TGGGTCTA	125	3093	60	0	0	5	0	0	26	55	9167	2572	1136	199245	1101054	155897	0	0	33345	0	0
single_fraction_assembly	52434.4.333260.GCGATTGT-CACGACTA.assembly.contigs.fasta	52434.4.333260.GCGATTGT-CACGACTA.fastq.gz	Gp0564658	1286753	PRJNA878258	SAMN30728256	Pond water SIP fraction microbial communities from Walnut Creek, CA, United States - JGIPond_A_00pct_50ng_1_1.7384	52434.4.333260.GCGATTGT_CACGACTA	23499	195462	5615	90	0	353	0	0	5487	12974	23801	1012	650	23678909	79436907	11968267	1232142	0	3020823	0	0.0520354
single_fraction_assembly	52434.4.333260.GCTAGCTA-TCGGTCAA.assembly.contigs.fasta	52434.4.333260.GCTAGCTA-TCGGTCAA.fastq.gz	Gp0564685	1286780	PRJNA878285	SAMN30728257	Pond water SIP fraction microbial communities from Walnut Creek, CA, United States - JGIPond_A_00pct_50ng_2_1.6806	52434.4.333260.GCTAGCTA_TCGGTCAA	131	2043	75	0	0	5	0	0	30	57	9193	2803	1444	234921	813280	199209	0	0	33415	0	0
single_fraction_assembly	52434.4.333260.GCTCATGA-GCAGTGTT.assembly.contigs.fasta	52434.4.333260.GCTCATGA-GCAGTGTT.fastq.gz	Gp0564677	1286772	PRJNA878277	SAMN30727900	Pond water SIP fraction microbial communities from Walnut Creek, CA, United States - JGIPond_A_00pct_50ng_2_1.7232	52434.4.333260.GCTCATGA_GCAGTGTT	31107	206151	10330	323	113	824	42	0	4203	13584	182810	1791	835	43708752	100031900	29821190	9260685	6037872	12619377	3555321	0.211873
single_fraction_assembly	52434.4.333260.GGATCGTT-TCTTCCAG.assembly.contigs.fasta	52434.4.333260.GGATCGTT-TCTTCCAG.fastq.gz	Gp0564729	1286824	PRJNA878333	SAMN30727942	Pond water SIP fraction microbial communities from Walnut Creek, CA, United States - JGIPond_A_20pct_10ng_3_1.7038	52434.4.333260.GGATCGTT_TCTTCCAG	17674	65149	6561	107	8	435	0	0	3508	8699	42233	1509	827	22591299	38425237	15003737	1651636	236926	3833389	0	0.0731094
single_fraction_assembly	52434.4.333260.GGCAAAGT-ACACAGCT.assembly.contigs.fasta	52434.4.333260.GGCAAAGT-ACACAGCT.fastq.gz	Gp0564761	1286856	PRJNA878365	SAMN30728015	Pond water SIP fraction microbial communities from Walnut Creek, CA, United States - JGIPond_B_20pct_20ng_1_1.6984	52434.4.333260.GGCAAAGT_ACACAGCT	18394	106585	5762	47	7	201	0	0	4361	9920	37306	1171	716	19990792	48691234	11510711	800664	221988	1817788	0	0.0400516
single_fraction_assembly	52434.4.333260.GGCTATAC-ATCCGTGA.assembly.contigs.fasta	52434.4.333260.GGCTATAC-ATCCGTGA.fastq.gz	Gp0564719	1286814	PRJNA878323	SAMN30728348	Pond water SIP fraction microbial communities from Walnut Creek, CA, United States - JGIPond_A_20pct_10ng_3_1.7518	52434.4.333260.GGCTATAC_ATCCGTGA	239	6155	58	0	0	3	0	0	47	125	7020	1181	602	246288	2109528	136088	0	0	18715	0	0
single_fraction_assembly	52434.4.333260.GGTAGTCT-ACTGCAAC.assembly.contigs.fasta	52434.4.333260.GGTAGTCT-ACTGCAAC.fastq.gz	Gp0564778	1286873	PRJNA878383	SAMN30728044	Pond water SIP fraction microbial communities from Walnut Creek, CA, United States - JGIPond_B_20pct_20ng_2_1.6941	52434.4.333260.GGTAGTCT_ACTGCAAC	707	10437	123	0	0	5	0	0	194	421	9295	817	609	629380	3676985	252160	0	0	33534	0	0
single_fraction_assembly	52434.4.333260.GGTATCGT-CGTTTTGC.assembly.contigs.fasta	52434.4.333260.GGTATCGT-CGTTTTGC.fastq.gz	Gp0564755	1286850	PRJNA878359	SAMN30727965	Pond water SIP fraction microbial communities from Walnut Creek, CA, United States - JGIPond_B_20pct_20ng_1_1.7303	52434.4.333260.GGTATCGT_CGTTTTGC	1850	21058	405	2	0	10	0	0	538	1102	14177	882	643	1673319	7676205	712788	24534	0	76085	0	0.0146619
single_fraction_assembly	52434.4.333260.GGTTGGTT-GAGTTGCT.assembly.contigs.fasta	52434.4.333260.GGTTGGTT-GAGTTGCT.fastq.gz	Gp0564681	1286776	PRJNA878281	SAMN30728333	Pond water SIP fraction microbial communities from Walnut Creek, CA, United States - JGIPond_A_00pct_50ng_2_1.7017	52434.4.333260.GGTTGGTT_GAGTTGCT	29631	143930	10335	196	44	738	9	0	5346	14165	82742	1553	808	38227876	76013486	25237815	3925455	1744041	7507702	562502	0.102686
single_fraction_assembly	52434.4.333260.GTACGCTA-GAGTAGCA.assembly.contigs.fasta	52434.4.333260.GTACGCTA-GAGTAGCA.fastq.gz	Gp0564741	1286836	PRJNA878345	SAMN30727943	Pond water SIP fraction microbial communities from Walnut Creek, CA, United States - JGIPond_A_20pct_10ng_4_1.72	52434.4.333260.GTACGCTA_GAGTAGCA	27787	162952	11213	551	187	1275	77	0	2329	9489	297340	3247	1147	52063017	96000670	40890562	16907859	11524015	21829577	7577773	0.324758
single_fraction_assembly	52434.4.333260.GTACTCGA-ACCACCTT.assembly.contigs.fasta	52434.4.333260.GTACTCGA-ACCACCTT.fastq.gz	Gp0564817	1286912	PRJNA878423	SAMN30728345	Pond water SIP fraction microbial communities from Walnut Creek, CA, United States - JGIPond_B_20pct_30ng_1_1.7378	52434.4.333260.GTACTCGA_ACCACCTT	4917	49156	1188	0	0	13	0	0	1456	2934	9522	902	640	4427675	18609823	1960752	0	0	82513	0	0
single_fraction_assembly	52434.4.333260.GTCAAAGG-TCTCCCTT.assembly.contigs.fasta	52434.4.333260.GTCAAAGG-TCTCCCTT.fastq.gz	Gp0564691	1286786	PRJNA878291	SAMN30727861	Pond water SIP fraction microbial communities from Walnut Creek, CA, United States - JGIPond_A_00pct_50ng_3_1.7319	52434.4.333260.GTCAAAGG_TCTCCCTT	26581	205529	7001	105	30	309	10	0	5770	14163	167491	1114	682	28477695	86838213	15539038	2620058	1497092	3951453	839914	0.0920039
single_fraction_assembly	52434.4.333260.GTCCCTTA-TAGATGGG.assembly.contigs.fasta	52434.4.333260.GTCCCTTA-TAGATGGG.fastq.gz	Gp0564660	1286755	PRJNA878260	SAMN30727962	Pond water SIP fraction microbial communities from Walnut Creek, CA, United States - JGIPond_A_00pct_50ng_1_1.7265	52434.4.333260.GTCCCTTA_TAGATGGG	10084	102617	2342	119	15	284	2	0	1559	4916	55079	1262	688	11886158	41353162	6818470	2105943	552466	3272299	107445	0.177176
single_fraction_assembly	52434.4.333260.GTCCGAAT-GGGATACA.assembly.contigs.fasta	52434.4.333260.GTCCGAAT-GGGATACA.fastq.gz	Gp0564678	1286773	PRJNA878278	SAMN30728158	Pond water SIP fraction microbial communities from Walnut Creek, CA, United States - JGIPond_A_00pct_50ng_2_1.7168	52434.4.333260.GTCCGAAT_GGGATACA	32845	174954	12689	521	177	1301	91	0	2901	11733	304559	2934	1061	58303297	104317694	44712760	17894463	12791586	23168466	9801154	0.30692
single_fraction_assembly	52434.4.333260.GTGAGTGA-AACCAGAG.assembly.contigs.fasta	52434.4.333260.GTGAGTGA-AACCAGAG.fastq.gz	Gp0564834	1286929	PRJNA878440	SAMN30728273	Pond water SIP fraction microbial communities from Walnut Creek, CA, United States - JGIPond_B_20pct_30ng_2_1.7319	52434.4.333260.GTGAGTGA_AACCAGAG	20712	228159	4754	231	95	457	39	0	2117	8996	254572	1635	712	27197679	94631993	16879109	7802343	5774173	9372437	3806566	0.286875
single_fraction_assembly	52434.4.333260.GTGATCTG-TGGATAGG.assembly.contigs.fasta	52434.4.333260.GTGATCTG-TGGATAGG.fastq.gz	Gp0564824	1286919	PRJNA878430	SAMN30728277	Pond water SIP fraction microbial communities from Walnut Creek, CA, United States - JGIPond_B_20pct_30ng_1_1.7049	52434.4.333260.GTGATCTG_TGGATAGG	26882	129543	10946	266	58	907	9	0	4425	12019	93184	1911	931	39344722	72548153	28474832	5318255	2246388	9614353	580832	0.135171
single_fraction_assembly	52434.4.333260.GTGGTAAG-ATCACCAG.assembly.contigs.fasta	52434.4.333260.GTGGTAAG-ATCACCAG.fastq.gz	Gp0564743	1286838	PRJNA878347	SAMN30728284	Pond water SIP fraction microbial communities from Walnut Creek, CA, United States - JGIPond_A_20pct_10ng_4_1.7114	52434.4.333260.GTGGTAAG_ATCACCAG	25504	110437	10504	180	90	689	62	0	2365	9443	639728	2597	1084	45426828	73119035	35176406	13577064	12297488	16940921	11289640	0.298878
single_fraction_assembly	52434.4.333260.GTGTCAAC-CACGATAC.assembly.contigs.fasta	52434.4.333260.GTGTCAAC-CACGATAC.fastq.gz	Gp0564767	1286862	PRJNA878371	SAMN30728013	Pond water SIP fraction microbial communities from Walnut Creek, CA, United States - JGIPond_B_20pct_20ng_2_1.7524	52434.4.333260.GTGTCAAC_CACGATAC	109	531	63	0	0	6	0	0	25	47	9100	2931	1764	212905	345603	181698	0	0	38997	0	0
single_fraction_assembly	52434.4.333260.GTTGGCTA-GAAAGAGG.assembly.contigs.fasta	52434.4.333260.GTTGGCTA-GAAAGAGG.fastq.gz	Gp0564764	1286859	PRJNA878368	SAMN30727967	Pond water SIP fraction microbial communities from Walnut Creek, CA, United States - JGIPond_B_20pct_20ng_1_1.6844	52434.4.333260.GTTGGCTA_GAAAGAGG	339	9989	55	0	0	5	0	0	70	188	7039	853	584	322785	3360928	148329	0	0	29961	0	0
single_fraction_assembly	52434.4.333260.GTTTGTCC-CCTACATC.assembly.contigs.fasta	52434.4.333260.GTTTGTCC-CCTACATC.fastq.gz	Gp0564726	1286821	PRJNA878330	SAMN30728069	Pond water SIP fraction microbial communities from Walnut Creek, CA, United States - JGIPond_A_20pct_10ng_3_1.7168	52434.4.333260.GTTTGTCC_CCTACATC	24238	100242	9858	203	117	576	69	0	2269	9154	540208	2483	1056	42386242	67154194	32514329	13105220	11851125	15537006	10068310	0.309186
single_fraction_assembly	52434.4.333260.TAAGAGGC-TCCGTATC.assembly.contigs.fasta	52434.4.333260.TAAGAGGC-TCCGTATC.fastq.gz	Gp0564662	1286757	PRJNA878262	SAMN30727890	Pond water SIP fraction microbial communities from Walnut Creek, CA, United States - JGIPond_A_00pct_50ng_1_1.7157	52434.4.333260.TAAGAGGC_TCCGTATC	25538	121376	11175	406	143	1177	73	0	2281	8750	414104	3282	1233	49873038	81007508	40087871	15365375	11549852	20489183	9152426	0.30809
single_fraction_assembly	52434.4.333260.TAATCGGC-TGTGTACG.assembly.contigs.fasta	52434.4.333260.TAATCGGC-TGTGTACG.fastq.gz	Gp0564825	1286920	PRJNA878431	SAMN30728335	Pond water SIP fraction microbial communities from Walnut Creek, CA, United States - JGIPond_B_20pct_30ng_1_1.7	52434.4.333260.TAATCGGC_TGTGTACG	28900	142670	10117	31	2	271	0	0	7254	15690	39956	1219	755	31883208	68816962	19096430	448392	67250	1987950	0	0.0140636
single_fraction_assembly	52434.4.333260.TACAGTCG-TGCTCAAG.assembly.contigs.fasta	52434.4.333260.TACAGTCG-TGCTCAAG.fastq.gz	Gp0564694	1286789	PRJNA878294	SAMN30727804	Pond water SIP fraction microbial communities from Walnut Creek, CA, United States - JGIPond_A_00pct_50ng_3_1.7146	52434.4.333260.TACAGTCG_TGCTCAAG	21973	91270	9678	231	113	782	77	0	1840	7693	461795	3053	1204	42479265	65054911	34036522	13495467	11854967	17193762	10650846	0.317695
single_fraction_assembly	52434.4.333260.TACTACGG-TATACGCG.assembly.contigs.fasta	52434.4.333260.TACTACGG-TATACGCG.fastq.gz	Gp0564821	1286916	PRJNA878427	SAMN30727928	Pond water SIP fraction microbial communities from Walnut Creek, CA, United States - JGIPond_B_20pct_30ng_1_1.7184	52434.4.333260.TACTACGG_TATACGCG	16153	92434	5523	256	113	517	54	0	1083	5777	414104	2844	973	27954335	52510437	20716393	10117711	7867357	11916797	5809527	0.361937
single_fraction_assembly	52434.4.333260.TAGAGAGC-TTGGATGC.assembly.contigs.fasta	52434.4.333260.TAGAGAGC-TTGGATGC.fastq.gz	Gp0564827	1286922	PRJNA878433	SAMN30727877	Pond water SIP fraction microbial communities from Walnut Creek, CA, United States - JGIPond_B_20pct_30ng_1_1.6903	52434.4.333260.TAGAGAGC_TTGGATGC	6614	56136	823	0	0	7	0	0	2362	4304	9146	713	579	4952037	21055805	1204400	0	0	44157	0	0
single_fraction_assembly	52434.4.333260.TAGAGGAC-ACTGTGGT.assembly.contigs.fasta	52434.4.333260.TAGAGGAC-ACTGTGGT.fastq.gz	Gp0564768	1286863	PRJNA878372	SAMN30727802	Pond water SIP fraction microbial communities from Walnut Creek, CA, United States - JGIPond_B_20pct_20ng_2_1.747	52434.4.333260.TAGAGGAC_ACTGTGGT	144	1312	78	0	0	5	0	0	31	65	9117	2776	1213	243765	601371	197522	0	0	33296	0	0
single_fraction_assembly	52434.4.333260.TATCCTGC-AACGGTTC.assembly.contigs.fasta	52434.4.333260.TATCCTGC-AACGGTTC.fastq.gz	Gp0564763	1286858	PRJNA878367	SAMN30727765	Pond water SIP fraction microbial communities from Walnut Creek, CA, United States - JGIPond_B_20pct_20ng_1_1.6893	52434.4.333260.TATCCTGC_AACGGTTC	1602	22137	219	0	0	5	0	0	504	1000	9121	747	589	1303470	7841213	409577	0	0	33536	0	0
single_fraction_assembly	52434.4.333260.TATGGGGA-TCTGACTC.assembly.contigs.fasta	52434.4.333260.TATGGGGA-TCTGACTC.fastq.gz	Gp0564667	1286762	PRJNA878267	SAMN30728122	Pond water SIP fraction microbial communities from Walnut Creek, CA, United States - JGIPond_A_00pct_50ng_1_1.6903	52434.4.333260.TATGGGGA_TCTGACTC	1513	17126	223	0	0	5	0	0	455	933	9168	745	583	1245256	6249375	427047	0	0	33708	0	0
single_fraction_assembly	52434.4.333260.TCACCAAG-TTCGCCAT.assembly.contigs.fasta	52434.4.333260.TCACCAAG-TTCGCCAT.fastq.gz	Gp0564832	1286927	PRJNA878438	SAMN30727879	Pond water SIP fraction microbial communities from Walnut Creek, CA, United States - JGIPond_B_20pct_30ng_2_1.7427	52434.4.333260.TCACCAAG_TTCGCCAT	2731	31798	469	0	0	5	0	0	894	1715	9262	769	597	2200348	11488919	731874	0	0	33445	0	0
single_fraction_assembly	52434.4.333260.TCACGTCT-AGATCGCT.assembly.contigs.fasta	52434.4.333260.TCACGTCT-AGATCGCT.fastq.gz	Gp0564696	1286791	PRJNA878300	SAMN30728336	Pond water SIP fraction microbial communities from Walnut Creek, CA, United States - JGIPond_A_00pct_50ng_3_1.706	52434.4.333260.TCACGTCT_AGATCGCT	21305	87359	8596	274	79	741	16	0	3020	9087	205801	2034	957	32784009	54558731	24108715	6497913	3546069	9641206	1282004	0.198204
single_fraction_assembly	52434.4.333260.TCCTCCTT-TTACACCC.assembly.contigs.fasta	52434.4.333260.TCCTCCTT-TTACACCC.fastq.gz	Gp0564782	1286877	PRJNA878387	SAMN30727881	Pond water SIP fraction microbial communities from Walnut Creek, CA, United States - JGIPond_B_20pct_20ng_2_1.6736	52434.4.333260.TCCTCCTT_TTACACCC	109	1265	58	0	0	5	0	0	24	49	9134	2666	1246	185444	543603	149016	0	0	33380	0	0
single_fraction_assembly	52434.4.333260.TCGAAGAG-ATACCCGA.assembly.contigs.fasta	52434.4.333260.TCGAAGAG-ATACCCGA.fastq.gz	Gp0564655	1286750	PRJNA878255	SAMN30727858	Pond water SIP fraction microbial communities from Walnut Creek, CA, United States - JGIPond_A_00pct_50ng_1_1.7535	52434.4.333260.TCGAAGAG_ATACCCGA	115	550	75	0	0	5	0	0	29	54	9086	2820	1685	228949	364128	200390	0	0	33819	0	0
single_fraction_assembly	52434.4.333260.TCGACCTT-CATGGAGA.assembly.contigs.fasta	52434.4.333260.TCGACCTT-CATGGAGA.fastq.gz	Gp0564659	1286754	PRJNA878259	SAMN30728255	Pond water SIP fraction microbial communities from Walnut Creek, CA, United States - JGIPond_A_00pct_50ng_1_1.7324	52434.4.333260.TCGACCTT_CATGGAGA	19596	163763	4962	83	25	311	9	0	3851	10173	155137	1151	684	21652467	68040292	12017070	2121180	1302650	3616099	714140	0.0979648
single_fraction_assembly	52434.4.333260.TCGTGTTC-TCCTAGCT.assembly.contigs.fasta	52434.4.333260.TCGTGTTC-TCCTAGCT.fastq.gz	Gp0564690	1286785	PRJNA878290	SAMN30728311	Pond water SIP fraction microbial communities from Walnut Creek, CA, United States - JGIPond_A_00pct_50ng_3_1.7373	52434.4.333260.TCGTGTTC_TCCTAGCT	17814	155912	4275	28	2	169	0	0	4465	10056	31266	980	641	17312739	62219261	8468564	431179	57665	1383456	0	0.0249053
single_fraction_assembly	52434.4.333260.TCTCAGGA-GACTGAGA.assembly.contigs.fasta	52434.4.333260.TCTCAGGA-GACTGAGA.fastq.gz	Gp0564686	1286781	PRJNA878286	SAMN30727825	Pond water SIP fraction microbial communities from Walnut Creek, CA, United States - JGIPond_A_00pct_50ng_2_1.6758	52434.4.333260.TCTCAGGA_GACTGAGA	307	6805	82	0	0	5	0	0	53	148	9139	1974	635	353715	2407129	216818	0	0	33851	0	0
single_fraction_assembly	52434.4.333260.TCTCGATC-GTGACTCA.assembly.contigs.fasta	52434.4.333260.TCTCGATC-GTGACTCA.fastq.gz	Gp0564672	1286767	PRJNA878272	SAMN30728049	Pond water SIP fraction microbial communities from Walnut Creek, CA, United States - JGIPond_A_00pct_50ng_2_1.7502	52434.4.333260.TCTCGATC_GTGACTCA	169	2040	73	0	0	5	0	0	35	72	9122	2763	1063	267311	847159	201996	0	0	33847	0	0
single_fraction_assembly	52434.4.333260.TGAACAGG-ATGTCTGG.assembly.contigs.fasta	52434.4.333260.TGAACAGG-ATGTCTGG.fastq.gz	Gp0564750	1286845	PRJNA878354	SAMN30727996	Pond water SIP fraction microbial communities from Walnut Creek, CA, United States - JGIPond_B_20pct_10ng_4_1.6801	52434.4.333260.TGAACAGG_ATGTCTGG	11811	73703	2209	0	0	11	0	0	3938	7422	9105	799	613	9646800	30016589	3295594	0	0	69329	0	0
single_fraction_assembly	52434.4.333260.TGAAGGCA-AGAGGGTT.assembly.contigs.fasta	52434.4.333260.TGAAGGCA-AGAGGGTT.fastq.gz	Gp0564671	1286766	PRJNA878271	SAMN30727894	Pond water SIP fraction microbial communities from Walnut Creek, CA, United States - JGIPond_A_00pct_50ng_2_1.7556	52434.4.333260.TGAAGGCA_AGAGGGTT	152	963	95	0	0	5	0	0	39	71	9211	2795	1843	296737	547409	258014	0	0	34075	0	0
single_fraction_assembly	52434.4.333260.TGCAACGT-GATAGTGG.assembly.contigs.fasta	52434.4.333260.TGCAACGT-GATAGTGG.fastq.gz	Gp0564751	1286846	PRJNA878355	SAMN30727964	Pond water SIP fraction microbial communities from Walnut Creek, CA, United States - JGIPond_B_20pct_20ng_1_1.7513	52434.4.333260.TGCAACGT_GATAGTGG	94	466	55	0	0	5	0	0	21	42	9088	2805	1434	174967	290583	148127	0	0	33628	0	0
single_fraction_assembly	52434.4.333260.TGCACAGT-CAAATGGG.assembly.contigs.fasta	52434.4.333260.TGCACAGT-CAAATGGG.fastq.gz	Gp0564754	1286849	PRJNA878358	SAMN30727854	Pond water SIP fraction microbial communities from Walnut Creek, CA, United States - JGIPond_B_20pct_20ng_1_1.7362	52434.4.333260.TGCACAGT_CAAATGGG	12534	154328	2098	4	0	57	0	0	3817	7710	13658	780	594	10432640	56196921	3714621	51415	0	387651	0	0.00492828
single_fraction_assembly	52434.4.333260.TGCTGTCT-GCATGTAC.assembly.contigs.fasta	52434.4.333260.TGCTGTCT-GCATGTAC.fastq.gz	Gp0564720	1286815	PRJNA878324	SAMN30727803	Pond water SIP fraction microbial communities from Walnut Creek, CA, United States - JGIPond_A_20pct_10ng_3_1.7459	52434.4.333260.TGCTGTCT_GCATGTAC	1453	23919	158	0	0	5	0	0	491	935	9084	680	566	1096901	8248683	285021	0	0	33131	0	0
single_fraction_assembly	52434.4.333260.TGGCAAGA-AAATCCGC.assembly.contigs.fasta	52434.4.333260.TGGCAAGA-AAATCCGC.fastq.gz	Gp0564668	1286763	PRJNA878268	SAMN30728184	Pond water SIP fraction microbial communities from Walnut Creek, CA, United States - JGIPond_A_00pct_50ng_1_1.6844	52434.4.333260.TGGCAAGA_AAATCCGC	283	5296	85	0	0	5	0	0	51	137	9151	1671	693	334650	1896881	210694	0	0	33422	0	0
single_fraction_assembly	52434.4.333260.TGGCGTAT-GTTTCCTG.assembly.contigs.fasta	52434.4.333260.TGGCGTAT-GTTTCCTG.fastq.gz	Gp0564661	1286756	PRJNA878261	SAMN30728119	Pond water SIP fraction microbial communities from Walnut Creek, CA, United States - JGIPond_A_00pct_50ng_1_1.7211	52434.4.333260.TGGCGTAT_GTTTCCTG	30692	191391	10385	264	92	817	44	0	4223	13365	186380	1843	844	43474772	95601582	29873279	8550863	6051254	12276706	4367121	0.196686
single_fraction_assembly	52434.4.333260.TGGGTAAG-ACCTGTAG.assembly.contigs.fasta	52434.4.333260.TGGGTAAG-ACCTGTAG.fastq.gz	Gp0564687	1286782	PRJNA878287	SAMN30728159	Pond water SIP fraction microbial communities from Walnut Creek, CA, United States - JGIPond_A_00pct_50ng_3_1.7502	52434.4.333260.TGGGTAAG_ACCTGTAG	161	4076	76	0	0	5	0	0	34	68	9235	2780	1303	260493	1463463	205606	0	0	33876	0	0
single_fraction_assembly	52434.4.333260.TGGTCTTC-CCGCAAAT.assembly.contigs.fasta	52434.4.333260.TGGTCTTC-CCGCAAAT.fastq.gz	Gp0564766	1286861	PRJNA878370	SAMN30728164	Pond water SIP fraction microbial communities from Walnut Creek, CA, United States - JGIPond_B_20pct_20ng_1_1.6736	52434.4.333260.TGGTCTTC_CCGCAAAT	118	2112	64	0	0	6	0	0	25	51	9098	2777	1361	207713	818055	172105	0	0	38357	0	0
single_fraction_assembly	52434.4.333260.TGTCCTTG-ACAACCCA.assembly.contigs.fasta	52434.4.333260.TGTCCTTG-ACAACCCA.fastq.gz	Gp0564682	1286777	PRJNA878282	SAMN30728160	Pond water SIP fraction microbial communities from Walnut Creek, CA, United States - JGIPond_A_00pct_50ng_2_1.6963	52434.4.333260.TGTCCTTG_ACAACCCA	9809	58951	2676	14	1	83	0	0	2480	5487	25014	1039	673	9873813	26020410	5137175	221064	25014	681296	0	0.0223889
single_fraction_assembly	52434.4.333260.TGTCGTTC-ACGATGCT.assembly.contigs.fasta	52434.4.333260.TGTCGTTC-ACGATGCT.fastq.gz	Gp0564693	1286788	PRJNA878293	SAMN30728224	Pond water SIP fraction microbial communities from Walnut Creek, CA, United States - JGIPond_A_00pct_50ng_3_1.7205	52434.4.333260.TGTCGTTC_ACGATGCT	23034	123681	9090	398	149	954	58	0	2106	8357	304538	2836	1071	40904999	73545821	31437415	12451901	8630548	16219339	5371568	0.30441
single_fraction_assembly	52434.4.333260.TGTTCCCA-ACCCTAAG.assembly.contigs.fasta	52434.4.333260.TGTTCCCA-ACCCTAAG.fastq.gz	Gp0564773	1286868	PRJNA878378	SAMN30727807	Pond water SIP fraction microbial communities from Walnut Creek, CA, United States - JGIPond_B_20pct_20ng_2_1.7189	52434.4.333260.TGTTCCCA_ACCCTAAG	8837	59151	3333	177	85	401	29	0	677	2975	164434	3417	1092	16363261	32477940	12646166	5556909	4183730	7051094	2291149	0.339597
single_fraction_assembly	52434.4.333260.TTAGACGC-CGTTCGTT.assembly.contigs.fasta	52434.4.333260.TTAGACGC-CGTTCGTT.fastq.gz	Gp0564730	1286825	PRJNA878334	SAMN30727891	Pond water SIP fraction microbial communities from Walnut Creek, CA, United States - JGIPond_A_20pct_10ng_3_1.6995	52434.4.333260.TTAGACGC_CGTTCGTT	21793	85255	8525	105	15	544	3	0	4330	10630	51788	1575	852	28481660	49442822	19422607	1853759	566719	4752727	155003	0.0650861
single_fraction_assembly	52434.4.333260.TTAGGACC-CTAGGATC.assembly.contigs.fasta	52434.4.333260.TTAGGACC-CTAGGATC.fastq.gz	Gp0564733	1286828	PRJNA878337	SAMN30727805	Pond water SIP fraction microbial communities from Walnut Creek, CA, United States - JGIPond_A_20pct_10ng_3_1.6833	52434.4.333260.TTAGGACC_CTAGGATC	4416	35284	453	0	0	6	0	0	1608	2897	9144	696	575	3242188	13468259	687110	0	0	38965	0	0
single_fraction_assembly	52434.4.333260.TTCAAGGC-ATTGTCCC.assembly.contigs.fasta	52434.4.333260.TTCAAGGC-ATTGTCCC.fastq.gz	Gp0564776	1286871	PRJNA878381	SAMN30728290	Pond water SIP fraction microbial communities from Walnut Creek, CA, United States - JGIPond_B_20pct_20ng_2_1.7038	52434.4.333260.TTCAAGGC_ATTGTCCC	14493	60881	4942	39	5	188	0	0	3526	7830	44124	1207	752	16154740	31464453	9629021	628126	173791	1646931	0	0.0388818
single_fraction_assembly	52434.4.333260.TTCAGAGC-CGTTGACA.assembly.contigs.fasta	52434.4.333260.TTCAGAGC-CGTTGACA.fastq.gz	Gp0564699	1286794	PRJNA878303	SAMN30728011	Pond water SIP fraction microbial communities from Walnut Creek, CA, United States - JGIPond_A_00pct_50ng_3_1.6925	52434.4.333260.TTCAGAGC_CGTTGACA	3659	28119	361	0	0	7	0	0	1308	2386	9140	695	575	2718517	10799391	592572	0	0	44317	0	0
single_fraction_assembly	52434.4.333260.TTCCGTAC-GAGAAAGG.assembly.contigs.fasta	52434.4.333260.TTCCGTAC-GAGAAAGG.fastq.gz	Gp0564775	1286870	PRJNA878380	SAMN30727997	Pond water SIP fraction microbial communities from Walnut Creek, CA, United States - JGIPond_B_20pct_20ng_2_1.7087	52434.4.333260.TTCCGTAC_GAGAAAGG	21652	101245	8971	239	129	696	74	0	1838	7749	411404	2847	1115	39953848	65763121	31253510	12785557	11153444	15790445	9227501	0.320008
single_fraction_assembly	52434.4.333260.TTCGATCC-CCGTATAG.assembly.contigs.fasta	52434.4.333260.TTCGATCC-CCGTATAG.fastq.gz	Gp0564749	1286844	PRJNA878353	SAMN30728014	Pond water SIP fraction microbial communities from Walnut Creek, CA, United States - JGIPond_B_20pct_10ng_4_1.6849	52434.4.333260.TTCGATCC_CCGTATAG	15571	87873	3459	0	0	11	0	0	4970	9571	9137	856	635	13428922	37279204	5321141	0	0	66873	0	0
single_fraction_assembly	52434.4.333260.TTGACGCA-TACAGCGT.assembly.contigs.fasta	52434.4.333260.TTGACGCA-TACAGCGT.fastq.gz	Gp0564689	1286784	PRJNA878289	SAMN30728308	Pond water SIP fraction microbial communities from Walnut Creek, CA, United States - JGIPond_A_00pct_50ng_3_1.7421	52434.4.333260.TTGACGCA_TACAGCGT	9504	109284	1499	0	0	14	0	0	3115	5988	9143	756	586	7555278	40194194	2388021	0	0	84544	0	0
single_fraction_assembly	52434.4.333260.TTTCTCCC-CGCAATCA.assembly.contigs.fasta	52434.4.333260.TTTCTCCC-CGCAATCA.fastq.gz	Gp0564770	1286865	PRJNA878374	SAMN30728072	Pond water SIP fraction microbial communities from Walnut Creek, CA, United States - JGIPond_B_20pct_20ng_2_1.7362	52434.4.333260.TTTCTCCC_CGCAATCA	3313	57519	454	0	0	6	0	0	1097	2103	9175	730	577	2585948	19665286	755746	0	0	39509	0	0
single_fraction_assembly	52434.4.333260.TTTGCCTG-ATGCATGC.assembly.contigs.fasta	52434.4.333260.TTTGCCTG-ATGCATGC.fastq.gz	Gp0564676	1286771	PRJNA878276	SAMN30728127	Pond water SIP fraction microbial communities from Walnut Creek, CA, United States - JGIPond_A_00pct_50ng_2_1.7297	52434.4.333260.TTTGCCTG_ATGCATGC	60229	487766	13322	382	74	967	22	0	12247	32044	267263	1041	656	63503098	204051049	32848685	8434343	3981482	12406572	2304855	0.132818
								00pct_50ng_old_1	207926	1341954	57750	1428	377	4047	141	0	32925	99280	1435156	1398	731	256361728	630577078	157187102	45146458	29734041	62757440	21678041	0.176105
								00pct_50ng_old_2	495862	3038486	114944	2677	666	8333	232	0	91600	255283	1435156	1132	670	547634111	1402739106	298604180	75019233	45507651	113223452	30637756	0.136988
								00pct_50ng_old_3	179060	1192048	49891	1303	324	3568	116	0	27975	85068	1435149	1411	736	222100195	556752173	136714996	40550086	25850467	55840754	18942635	0.182576
								20pct_10ng_4	172930	1107524	48654	1326	394	3646	173	0	23648	78702	1277190	1541	757	225539535	533758649	143245104	48141921	34515560	63869374	26833517	0.213452
								20pct_10ng_5	206877	1455828	55784	1261	401	3701	169	0	31997	98404	1435156	1395	720	253809276	666907176	154680447	46741311	34020184	63221017	26031479	0.184159
								20pct_20ng_6	195525	1505202	52222	1308	411	3841	177	0	27667	90799	1435219	1473	731	247409533	675125666	152983592	49700261	36658573	66716419	28552601	0.200883
								20pct_20ng_7	86558	724916	26323	678	218	2108	123	0	9487	35846	1179980	1973	821	125145312	331328828	85270444	31238715	24653961	40855555	21269159	0.24962
								20pct_30ng_10	187014	1473624	49568	1276	346	3560	162	0	28147	88584	1273559	1398	720	230585661	650461917	140283907	44221623	30547669	59627688	24182572	0.19178
								20pct_30ng_11	174400	1336449	48937	1358	356	3569	164	0	24239	79927	1277234	1516	752	225786055	603374633	142729873	48052649	33298964	63140556	26789045	0.212824
								20pct_30ng_8	132578	1074910	37628	1049	271	3015	136	0	17132	59127	925161	1624	766	176695857	481351859	113861965	39116523	27682119	52474985	23062158	0.221378
								20pct_30ng_9	179917	1365686	46739	1235	367	3386	179	0	25801	84310	996513	1421	721	224252238	611339606	136721126	45390496	32567804	59982992	26039253	0.202408
								40pct_30ng_12	133941	899109	37042	1063	286	2839	127	0	16851	59234	1277190	1653	755	177660018	426096198	114134742	40797715	29371693	52816196	23925394	0.229639
								40pct_30ng_13	144939	957172	39227	1087	322	3085	138	0	18680	64941	1435219	1591	743	189261634	453578028	119988166	41551934	30423810	55124450	24157152	0.219548
								40pct_30ng_14	185886	1159510	50128	1348	346	3772	155	0	25931	85649	1435148	1477	733	235843306	553717161	146804819	49033526	34294872	65480481	27705184	0.207907
								60pct_10ng_15	106193	800477	29511	755	255	2331	132	0	12651	46075	1277186	1735	765	143705730	367114071	93417748	33635823	26442103	44099657	22204823	0.23406
								60pct_10ng_16	54158	365141	19149	708	169	2029	64	0	5208	19978	1277250	2654	967	89492523	188974055	66305332	24544543	16704963	33500313	13098741	0.274264
								60pct_10ng_17	200801	1105024	57136	1588	455	4326	193	0	27462	90829	1435156	1558	757	261687816	560564928	167144774	54996827	38357862	73599632	29394392	0.210162
								60pct_20ng_18	76968	494591	24821	656	227	2157	134	0	7845	30070	801978	2299	874	117774671	252921321	83437285	30472791	24218998	40498553	20977235	0.258738
								60pct_20ng_19	81551	461173	26024	804	249	2229	124	0	8069	32142	1277451	2221	872	124356770	248030708	87567923	34104668	26068962	43774901	21667149	0.274249
								60pct_20ng_20	55508	327839	20313	748	196	2138	73	0	5341	20310	1381192	2745	1000	93574907	181429379	70184337	25782088	17671969	35199224	13427352	0.275524
								60pct_20ng_21	82336	495590	26443	767	259	2167	131	0	8344	32513	1068459	2201	867	124914566	259038087	88049328	33901675	26377015	43195047	21904021	0.271399
								60pct_30ng_22	111245	672882	32735	956	306	2758	161	0	12789	47195	534776	1829	797	155545284	338751291	103804763	37675192	28344691	49814071	23303286	0.242214
								60pct_30ng_23	222465	1323357	58507	1474	436	3938	179	0	34418	106646	1181316	1355	719	272122180	634168303	163804869	52094291	36663876	68759571	27897138	0.191437
								60pct_30ng_24	84457	550037	25785	665	244	2044	141	0	9426	35023	590835	1972	820	122116204	272993192	83257844	30270746	24117663	39509132	20457370	0.247885
metahipmer_coassembly	metahipmer_assembly.contigs.fasta	52434.2.332926.AAAAGGGG-ACAGGAGT.fastq.gz, 52434.2.332926.AAAGGCGT-TCAACTCC.fastq.gz, 52434.2.332926.AACCTCAG-CCATTGAG.fastq.gz, 52434.2.332926.AACGTGTC-CAGTAGCT.fastq.gz, 52434.2.332926.AAGCTGGA-TCTGGCTT.fastq.gz, 52434.2.332926.AAGGTGGT-TCGAGTAC.fastq.gz, 52434.2.332926.AATCCCAG-AGCTACTG.fastq.gz, 52434.2.332926.AATGACCC-AATGCCGT.fastq.gz, 52434.2.332926.ACACATGC-GGTTGCAT.fastq.gz, 52434.2.3329…	Gp0564969, Gp0565115, Gp0564983, Gp0565126, Gp0565125, Gp0565001, Gp0564943, Gp0564999, Gp0564955, Gp0565124, Gp0564985, Gp0564987, Gp0564952, Gp0564996, Gp0564979, Gp0564958, Gp0564945, Gp0564976, Gp0564950, Gp0564973, Gp0564992, Gp0564944, Gp0565127, Gp0565130, Gp0564948, Gp0565121, Gp0564959, Gp0564977, Gp0564995, Gp0564994, Gp0565005, Gp0564993, Gp0564991, Gp0565133, Gp0564968, Gp0565003, Gp0…	1287064, 1287210, 1287078, 1287221, 1287220, 1287096, 1287038, 1287094, 1287050, 1287219, 1287080, 1287082, 1287047, 1287091, 1287074, 1287053, 1287040, 1287071, 1287045, 1287068, 1287087, 1287039, 1287222, 1287225, 1287043, 1287216, 1287054, 1287072, 1287090, 1287089, 1287100, 1287088, 1287086, 1287228, 1287063, 1287098, 1287083, 1287056, 1287052, 1287073, 1287042, 1287101, 1287076, 1287215, 128…	PRJNA878140, PRJNA877994, PRJNA878154, PRJNA878005, PRJNA878004, PRJNA878015, PRJNA878114, PRJNA878013, PRJNA878126, PRJNA878003, PRJNA878156, PRJNA878158, PRJNA878123, PRJNA878167, PRJNA878150, PRJNA878129, PRJNA878116, PRJNA878147, PRJNA878121, PRJNA878144, PRJNA878163, PRJNA878115, PRJNA878006, PRJNA878009, PRJNA878119, PRJNA878000, PRJNA878130, PRJNA878148, PRJNA878166, PRJNA878165, PRJNA8780…	SAMN30728239, SAMN30728140, SAMN30727880, SAMN30727867, SAMN30727896, SAMN30728175, SAMN30727812, SAMN30727954, SAMN30727973, SAMN30727889, SAMN30728325, SAMN30728034, SAMN30727959, SAMN30728031, SAMN30727918, SAMN30728183, SAMN30727956, SAMN30728055, SAMN30727878, SAMN30728353, SAMN30728078, SAMN30727957, SAMN30728059, SAMN30728130, SAMN30728278, SAMN30728145, SAMN30728052, SAMN30728231, SAMN307…	SIP_Variable Isotopic Incorporation Benchmarking Experiment	metahipmer	6432653	6432653	1562213	29599	6897	89816	2187	1.77	1364760	3438484	883662	1072	671	6839014282	6839014282	3623762423	726928215	393489706	1133891557	233935162	0.106291
intact_metagenome_assembly	pondUL_assembly.contigs.fasta	52434.2.332926.AGGATGAC-TGAGGGAT.fastq.gz	Gp0669114	1287255	PRJNA880556	SAMN30855390	Pond water microbial communities from Walnut Creek, CA, United States - JGIPond_F_JGIPond+UL isolate_2	pondUL	206199	1390822	49042	1175	314	3284	122	0	35540	103651	1277190	1192	679	234690045	628046482	132035347	38794336	26463435	52988473	19862810	0.1653
